# Supplementary material for: Employing Multi-Omics Analyses to Understand Changes during Kidney Development in Perinatal Interleukin-6 Animal Model
Source: Cells. 2024 Oct 9;13(19):1667. doi: 10.3390/cells13191667 (PMC11476440; doi:10.3390/cells13191667)
Supplement: Supplementary file 1 [file cells-13-01667-s001.zip]

Archive with 5 entries (5 files):
- SExcel1.xlsx
- SExcel2.xlsx
- SExcel3.xlsx
- SExcel4.xlsx
- Supplementary Figures.pdf
