# Supplementary material for: Employing Multi-Omics Analyses to Understand Changes during Kidney Development in Perinatal Interleukin-6 Animal Model
Source: Cells. 2024 Oct 9;13(19):1667. doi: 10.3390/cells13191667 (PMC11476440; doi:10.3390/cells13191667)
Supplement: Supplementary file 1 [file cells-13-01667-s001.zip › SExcel1.xlsx]

## Sheet: Table legend
Table S1	Sequencing data read statistics
Table S2	Differential counts of methylated regions, Genes, miRNAs from WGB-seq, mRNA-seq and miRNA-seq.
Table S3	The integration of differentially regulated genes with their reciprocal hypermethylated and hypomethylated DNA methylation region (DMR) revealed 82 hypermethylated region associated with 27 down regulated genes and 20 hypomethylated region associated with 12 up regulated genes as shown in the table. There was a single miRNA that was associated with hypermethylated region.

## Sheet: Table S1
Table S1: Sequencing data read statistics
mRNA-seq reads statistics
Sample_name	Raw reads (Paired-end)	Filtered reads	% genome mapped
Cntrl.1	81472248	80096598	98.1
Cntrl.2	75605120	73406394	98.14
Cntrl.3	103183018	101436808	98.45
Cntrl.4	74539002	71205786	97.94
Cntrl.5	80605170	78898360	97.96
IL6.1	86375932	84170758	98.07
IL6.2	91732708	90576826	98.41
IL6.3	85262230	83179918	98.26
IL6.4	112108054	110111976	98.59
IL6.5	73374204	70687792	98.29
Whole Genome Bisulfite-seq reads statistics (WGBS)
Sample_name	Raw reads (Paired-end)	Filtered reads	% genome mapped
Cntrl.1	248210776	244897584	75.5
Cntrl.2	256336670	252997432	75.5
Cntrl.3	308584070	303900830	73.5
Cntrl.4	298521996	294554418	73.8
Cntrl.5	273674366	270001518	73.6
Cntrl.6	279807688	275887504	74.3
IL6.1	304040526	299682104	75
IL6.2	343447416	338668370	75.4
IL6.3	279188508	275379218	75.8
IL6.4	284628074	280850438	74.6
IL6.5	286698138	282904850	74.6
IL6.6	246814380	243592490	74.8
miRNA-seq reads statistics
Sample name(s)	Total Input Reads	Trimmed Reads (all)	Trimmed Reads (unique)	All miRNA Reads	Filtered miRNA Reads	Unique miRNAs	Hairpin miRNAs	mature tRNA Reads	primary tRNA Reads	snoRNA Reads	rRNA Reads	ncRNA others	mRNA Reads	Remaining Reads
Cntrl.1	4922210	4919497	225322	2690007	2682959	566	7840	271574	2323	980425	320873	68589	59196	518670
Cntrl.2	4732011	4729506	214599	2685394	2676859	544	7409	147999	1808	941202	325165	64005	64258	492266
Cntrl.3	4377278	4375802	195606	2549596	2541245	549	6695	93272	2262	935214	237374	58386	52268	440735
Cntrl.4	4417569	4416205	198947	2597126	2589988	545	6915	105560	2084	894774	299506	51370	49067	409803
Cntrl.5	4464952	4463856	204842	2593950	2585810	547	7049	102940	2136	922300	244268	55559	47015	488639
IL6.1	4133717	4132627	191450	2530767	2525139	520	7016	68923	3032	842314	196937	49034	50232	384372
IL6.2	3234457	3233481	165513	1988138	1983605	496	5304	59485	2019	645673	168239	35580	37817	291226
IL6.3	3857640	3856617	188848	2365145	2360054	503	6512	75168	2120	736753	223233	41966	51293	354427
IL6.4	3976220	3975088	204314	2387459	2381995	521	6320	90812	1865	771886	242945	44678	54823	374300
IL6.5	3413881	3412926	193152	1986582	1981405	511	5918	65407	1894	665704	245935	41026	52865	347595

## Sheet: Table S2
Table S2: Differential counts of methylated regions, Genes, miRNAs from WGB-seq, mRNA-seq and miRNA-seq.
Overall DMRs, DEGs and DEmiRs from the omics dataset of IL-6/Control samples
	Statistical_Significance	Upregulated	Downregulated
DMRs	Log2FC >|< 1 & p-value < 0.05	612 (DMRs), 259 (Hyper-meth genes)	533 (DMRs), 226 (Hypo-meth genes)	DMRs and nearest gene count based on Hyper and Hypo methylation
DMRs (2kb up, 1kb down)	Log2FC >|< 1 & p-value < 0.05	79 (DMRs), 79 genes	212 (DMRs), 212 genes	DMRs are present in the promoter of the nearest genes
DEGs	Log2FC >|< 0 & FDR < 0.05 (DESeq2)	2361 (Genes)	2518 (Genes)	Genes counts based on Log2FC values with statistical significance
DemiRs	LogFC >|< 0 & FDR < 0.05	24	13	miRs counts based on LogFC values with statistical significance	miR-12191-3p,miR-99b-5p,miR-151-5p,miR-351-5p,miR-10a-5p,miR-92b-3p,miR-191-5p,miR-10b-5p,miR-335-3p,miR-298-5p,miR-100-5p,miR-6944-3p,miR-125a-5p,miR-342-3p,miR-671-3p,miR-92a-3p,miR-615-3p,miR-99a-5p,miR-125b-5p,miR-182-5p,miR-423-3p,miR-1983,miR-483-3p,miR-151-3p	miR-181a-1-3p,miR-26a-2-3p,let-7a-1-3p/7c-2-3p,miR-92a-1-5p,miR-27b-5p,miR-30b-3p,let-7c-1-3p,miR-27a-5p,miR-222-5p,miR-30d-3p,miR-223-3p,miR-125b-1-3p,miR-200a-3p
DMRs-DEGs	Reciprocal relationship	82 ( Up DMRs), 27 (Down DEGs)	20 (Down DMRs), 12 (Up DEGs)	Reciprocal relationship of DMRs on the associated gene in differential expression	Gm26788,Slc16a14,Ugt1a6a,Slc27a2,Etnppl,Zfp268,Zfp991,Mgam,Arhgef5,6820431F20Rik,Fat1,Fbxo8,Klf2,Mt1,Smpdl3a,Vps41,Ripor2,Fhit,Pcdh9,Oxr1,Sybu,Pros1,Sytl3,Ezr,Afdn,Ifit3,Ffar4	Smarcal1,Bcl2,Kcnh7,D3Ertd751e,Cenpe,Tmem38a,Btbd11,Pisd-ps1,Khdrbs3,Epha3,Rps6ka2,Fbxo15
DMRs-DemiRs (promoter)	Reciprocal relationship	1 (Up DMRs), 1 ( Down miR gene (DEGs))	0	Reciprocal relationship of DMRs on the associated miR gene in differential expression	Mir1902
DemiRs – DEGs	Reciprocal relationship	15 (miRNAs), 981 (genes)	8 (miRNAs),386 (genes)	Reciprocal (anti-correlation)	MiRs: [miR-10b-5p,miR-92a-3p,miR-125b-5p,miR-151-3p,miR-92b-3p,miR-191-5p,miR-125a-5p,miR-10a-5p,miR-335-3p,miR-99a-5p,miR-151-5p,miR-351-5p,miR-342-3p,miR-298-5p,miR-182-5p],	MiRs: [miR-223-3p,miR-30d-3p,miR-125b-1-3p,miR-27b-5p,miR-200a-3p,miR-30b-3p,miR-27a-5p,miR-92a-1-5p];
					Target Genes: [Rb1cc1,Rdh10,Fam135a,Fam168b,Hs6st1,Rnf149,Fhl2,Gulp1,Slc40a1,Stat4,Nab1,Mfsd6,Stk17b,Ankrd44,Casp8,Bmpr2,Adam23,Ccnyl1,Plekhm3,Pikfyve,Arpc2,Cyp27a1,Cul3,Mff,Agfg1,Trip12,Ugt1a7c,Ugt1a6a,Sh3bp4,Per2,Pam,Kdsr,Vps4b,Dsel,Yod1,Elk4,Ppp1r15b,Tmem183a,Timm17a,Csrp1,Nek7,Dennd1b,Kcnt2,Rnf2,Arpc5,Lamc1,Glul,Tor1aip1,Tor1aip2,Soat1,4930523C07Rik,Suco,Atp1b1,Ncstn,Dcaf8,Pigm,Ifi204,Adss,Cd…	Target Genes: [Paqr8,Lman2l,Fzd7,Ikzf2,Zfp142,Stk36,Dnajb2,Armc9,Sned1,D2hgdh,St8sia4,Bcl2,Slc41a1,Tmcc2,Ptgs2,Trmt1l,Cnst,G0s2,Dnlz,Ppp1r26,Ddx31,Usp20,Ncs1,Traf1,Zbtb26,Aplnr,Creb3l1,Chst1,Prr5l,Cstf3,Mettl15,Zfyve19,Tyro3,Mga,Pla2g4b,Mkks,Zcchc3,Tgm2,Zswim3,Slc12a5,Nfatc2,Fam217b,Ss18l1,Helz2,D3Ertd751e,Map9,Mex3a,Fam189b,Kcnn3,Nup210l,Ints3,Tchh,Gja5,Zfp697,Cttnbp2nl,Amigo1,Ttll7,Rbm12b2,Epha…

## Sheet: Table S3
Table S3: The integration of differentially regulated genes with their reciprocal hypermethylated and hypomethylated DNA methylation region (DMR) revealed 82 hypermethylated regions associated with 27 down regulated genes and 20 hypomethylated region associated with 12 up regulated genes as shown in the table. There was a single miRNA that was associated with hypermethylated region.
Down regulated genes	Up regulated genes	Down regulated miRNA
Gm26788	Smarcal1	miR-1902
Slc16a14	Bcl2
Ugt1a6a	Kcnh7
Slc27a2	D3Ertd751e
Etnppl	Cenpe
Zfp268	Tmem38a
Zfp991	Btbd11
Mgam	Pisd-ps1
Arhgef5	Khdrbs3
6820431F20Rik	Epha3
Fat1	Rps6ka2
Fbxo8	Fbxo15
Klf2
Mt1
Smpdl3a
Vps41
Ripor2
Fhit
Pcdh9
Oxr1
Sybu
Pros1
Sytl3
Ezr
Afdn
Ifit3
Ffar4
