# Supplementary material for: Employing Multi-Omics Analyses to Understand Changes during Kidney Development in Perinatal Interleukin-6 Animal Model
Source: Cells. 2024 Oct 9;13(19):1667. doi: 10.3390/cells13191667 (PMC11476440; doi:10.3390/cells13191667)
Supplement: Supplementary file 1 [file cells-13-01667-s001.zip › SExcel2.xlsx]

## Sheet: Table legend
Table S1	Upregulated differential expressed genes (DEGs) geneset enrichment analysis
Table S2	Downregulated differential expressed genes (DEGs) geneset enrichment analysis
Table S3	Upregulated differential expressed miRNA (DEmiRs) targets geneset enrichment analysis
Table S4	Downregulated differential expressed miRNA (DEmiRs) targets geneset enrichment analysis
Table S5	Upregulated differential methylated regions (DMRs) associated with promoter region geneset enrichment analysis
Table S6	Downregulated differential methylated regions (DMRs) associated with promoter region geneset enrichment analysis
Table S7	Gonet enrichment network based on 19 genes set from multi-omics integration
Table S8	Cluego enrichment analysis for 19 genes and it's PPI network genes
Table S9	Cluego enrichment analysis for differential expressed miRNAs from regulatory network target genes

## Sheet: Table S1
Table S1: Upregulated differential expressed genes (DEGs) geneset enrichment analysis.
source	term_name	term_id	adjusted_p_value	negative_log10_of_adjusted_p_value	term_size	query_size	intersection_size	effective_domain_size	intersections
GO:MF	protein binding	GO:0005515	1.43096e-28	27.8444	10491	1827	995	25299
GO:MF	DNA binding	GO:0003677	2.20464e-22	21.6567	2413	1827	310	25299
GO:MF	binding	GO:0005488	6.94355e-20	19.1584	16247	1827	1361	25299
GO:MF	transcription regulator activity	GO:0140110	3.34546e-19	18.4755	1815	1827	243	25299
GO:MF	sequence-specific DNA binding	GO:0043565	2.62993e-17	16.5801	1607	1827	217	25299
GO:MF	sequence-specific double-stranded DNA binding	GO:1990837	1.77886e-13	12.7499	1503	1827	195	25299
GO:MF	double-stranded DNA binding	GO:0003690	2.47623e-13	12.6062	1602	1827	204	25299
GO:MF	transcription regulatory region nucleic acid binding	GO:0001067	3.30046e-13	12.4814	1429	1827	187	25299
GO:MF	DNA-binding transcription factor activity	GO:0003700	4.11073e-13	12.3861	1360	1827	180	25299
GO:MF	cis-regulatory region sequence-specific DNA binding	GO:0000987	5.06074e-13	12.2958	1130	1827	157	25299
GO:MF	transcription cis-regulatory region binding	GO:0000976	5.13256e-13	12.2897	1425	1827	186	25299
GO:MF	ion binding	GO:0043167	1.02559e-12	11.989	5904	1827	568	25299
GO:MF	RNA polymerase II transcription regulatory region sequence-specific DNA binding	GO:0000977	1.5171e-12	11.819	1327	1827	175	25299
GO:MF	RNA polymerase II cis-regulatory region sequence-specific DNA binding	GO:0000978	3.8248e-12	11.4174	1106	1827	152	25299
GO:MF	DNA-binding transcription factor activity, RNA polymerase II-specific	GO:0000981	8.05563e-12	11.0939	1289	1827	169	25299
GO:MF	catalytic activity	GO:0003824	1.38111e-07	6.85977	5664	1827	519	25299
GO:MF	nucleotide binding	GO:0000166	2.11341e-07	6.67502	2191	1827	234	25299
GO:MF	nucleoside phosphate binding	GO:1901265	2.11341e-07	6.67502	2191	1827	234	25299
GO:MF	ATP binding	GO:0005524	3.05501e-07	6.51499	1486	1827	171	25299
GO:MF	heterocyclic compound binding	GO:1901363	5.9417e-07	6.22609	6853	1827	607	25299
GO:MF	purine ribonucleoside triphosphate binding	GO:0035639	6.11212e-07	6.21381	1837	1827	201	25299
GO:MF	adenyl ribonucleotide binding	GO:0032559	6.30937e-07	6.20001	1556	1827	176	25299
GO:MF	metal ion binding	GO:0046872	7.21463e-07	6.14179	4075	1827	388	25299
GO:MF	catalytic activity, acting on a nucleic acid	GO:0140640	7.8938e-07	6.10271	588	1827	84	25299
GO:MF	ribonucleotide binding	GO:0032553	8.5714e-07	6.06695	1936	1827	209	25299
GO:MF	anion binding	GO:0043168	1.10562e-06	5.95639	2442	1827	252	25299
GO:MF	catalytic activity, acting on DNA	GO:0140097	1.13412e-06	5.94534	229	1827	44	25299
GO:MF	enzyme binding	GO:0019899	1.20541e-06	5.91887	2280	1827	238	25299
GO:MF	organic cyclic compound binding	GO:0097159	1.20884e-06	5.91763	6934	1827	611	25299
GO:MF	adenyl nucleotide binding	GO:0030554	1.24188e-06	5.90592	1570	1827	176	25299
GO:MF	purine ribonucleotide binding	GO:0032555	1.66535e-06	5.77849	1917	1827	206	25299
GO:MF	cation binding	GO:0043169	2.44619e-06	5.61151	4178	1827	393	25299
GO:MF	purine nucleotide binding	GO:0017076	3.14037e-06	5.50302	1932	1827	206	25299
GO:MF	small molecule binding	GO:0036094	4.5578e-06	5.34125	2563	1827	259	25299
GO:MF	transferase activity	GO:0016740	1.18395e-05	4.92667	2281	1827	233	25299
GO:MF	protein domain specific binding	GO:0019904	3.63426e-05	4.43958	815	1827	101	25299
GO:MF	carbohydrate derivative binding	GO:0097367	3.84352e-05	4.41527	2278	1827	230	25299
GO:MF	transcription factor binding	GO:0008134	0.00011116	3.95405	614	1827	80	25299
GO:MF	identical protein binding	GO:0042802	0.000120797	3.91794	2323	1827	231	25299
GO:MF	single-stranded DNA binding	GO:0003697	0.000228841	3.64047	121	1827	26	25299
GO:MF	ATP-dependent activity, acting on DNA	GO:0008094	0.000228841	3.64047	121	1827	26	25299
GO:MF	transcription coregulator activity	GO:0003712	0.000234772	3.62935	473	1827	65	25299
GO:MF	helicase activity	GO:0004386	0.000805827	3.09376	153	1827	29	25299
GO:MF	DNA helicase activity	GO:0003678	0.000890418	3.05041	70	1827	18	25299
GO:MF	DNA-binding transcription repressor activity, RNA polymerase II-specific	GO:0001227	0.00157669	2.80225	340	1827	49	25299
GO:MF	DNA-binding transcription repressor activity	GO:0001217	0.00186376	2.72961	342	1827	49	25299
GO:MF	DNA-binding transcription factor binding	GO:0140297	0.00630221	2.20051	500	1827	63	25299
GO:MF	transferase activity, transferring one-carbon groups	GO:0016741	0.0105651	1.97613	219	1827	34	25299
GO:MF	S-adenosylmethionine-dependent methyltransferase activity	GO:0008757	0.0117879	1.92856	157	1827	27	25299
GO:MF	glycosyltransferase activity	GO:0016757	0.0148088	1.82948	270	1827	39	25299
GO:MF	telomeric DNA binding	GO:0042162	0.01647	1.78331	36	1827	11	25299
GO:MF	kinase binding	GO:0019900	0.019706	1.7054	848	1827	93	25299
GO:MF	methyltransferase activity	GO:0008168	0.019953	1.69999	207	1827	32	25299
GO:MF	tubulin binding	GO:0015631	0.0226513	1.64491	375	1827	49	25299
GO:MF	nucleic acid binding	GO:0003676	0.0229831	1.63859	4737	1827	407	25299
GO:MF	histone deacetylase binding	GO:0042826	0.0230277	1.63775	128	1827	23	25299
GO:MF	RNA polymerase II-specific DNA-binding transcription factor binding	GO:0061629	0.0395632	1.40271	373	1827	48	25299
GO:MF	transcription coactivator activity	GO:0003713	0.0441048	1.35551	254	1827	36	25299
GO:MF	microtubule binding	GO:0008017	0.0448924	1.34783	264	1827	37	25299
GO:MF	chromatin binding	GO:0003682	0.0479107	1.31957	611	1827	70	25299
GO:MF	5'-3' DNA helicase activity	GO:0043139	0.0499552	1.30142	8	1827	5	25299
GO:MF	nucleoside-triphosphatase regulator activity	GO:0060589	0.0521677	1.2826	440	1827	54	25299
GO:MF	GTPase regulator activity	GO:0030695	0.0521677	1.2826	440	1827	54	25299
GO:MF	protein kinase binding	GO:0019901	0.0561117	1.25095	759	1827	83	25299
GO:MF	small GTPase binding	GO:0031267	0.071972	1.14284	280	1827	38	25299
GO:MF	single-stranded DNA helicase activity	GO:0017116	0.0733828	1.13441	23	1827	8	25299
GO:MF	DNA-binding transcription activator activity	GO:0001216	0.0851631	1.06975	513	1827	60	25299
GO:MF	ATP-dependent activity	GO:0140657	0.0911582	1.0402	547	1827	63	25299
GO:BP	biosynthetic process	GO:0009058	1.85958e-34	33.7306	5968	1827	629	27350
GO:BP	organic substance biosynthetic process	GO:1901576	5.3195e-34	33.2741	5860	1827	619	27350
GO:BP	cellular biosynthetic process	GO:0044249	7.02782e-32	31.1532	5786	1827	606	27350
GO:BP	macromolecule biosynthetic process	GO:0009059	1.38719e-30	29.8579	4836	1827	526	27350
GO:BP	regulation of nucleobase-containing compound metabolic process	GO:0019219	1.93491e-30	29.7133	4134	1827	468	27350
GO:BP	regulation of cellular metabolic process	GO:0031323	2.08549e-30	29.6808	5698	1827	594	27350
GO:BP	heterocycle biosynthetic process	GO:0018130	6.19608e-29	28.2079	4108	1827	461	27350
GO:BP	nucleobase-containing compound biosynthetic process	GO:0034654	7.98351e-29	28.0978	4040	1827	455	27350
GO:BP	aromatic compound biosynthetic process	GO:0019438	2.3856e-28	27.6224	4119	1827	460	27350
GO:BP	organic cyclic compound biosynthetic process	GO:1901362	3.64439e-28	27.4384	4272	1827	472	27350
GO:BP	regulation of primary metabolic process	GO:0080090	2.44234e-27	26.6122	6007	1827	607	27350
GO:BP	regulation of nitrogen compound metabolic process	GO:0051171	5.23711e-27	26.2809	5829	1827	592	27350
GO:BP	regulation of RNA metabolic process	GO:0051252	1.27782e-26	25.8935	3814	1827	429	27350
GO:BP	regulation of macromolecule biosynthetic process	GO:0010556	1.47567e-26	25.831	3973	1827	442	27350
GO:BP	cellular nitrogen compound biosynthetic process	GO:0044271	6.05917e-26	25.2176	4861	1827	512	27350
GO:BP	regulation of cellular biosynthetic process	GO:0031326	6.77791e-26	25.1689	4158	1827	455	27350
GO:BP	organelle organization	GO:0006996	7.05391e-26	25.1516	3438	1827	395	27350
GO:BP	regulation of biosynthetic process	GO:0009889	7.3273e-26	25.1351	4245	1827	462	27350
GO:BP	DNA-templated transcription	GO:0006351	5.71405e-24	23.2431	3620	1827	404	27350
GO:BP	nucleic acid-templated transcription	GO:0097659	6.04813e-24	23.2184	3621	1827	404	27350
GO:BP	RNA biosynthetic process	GO:0032774	7.58462e-24	23.1201	3637	1827	405	27350
GO:BP	regulation of RNA biosynthetic process	GO:2001141	4.12674e-23	22.3844	3511	1827	392	27350
GO:BP	regulation of transcription by RNA polymerase II	GO:0006357	4.76743e-23	22.3217	2522	1827	307	27350
GO:BP	regulation of DNA-templated transcription	GO:0006355	4.88413e-23	22.3112	3502	1827	391	27350
GO:BP	regulation of nucleic acid-templated transcription	GO:1903506	5.16867e-23	22.2866	3503	1827	391	27350
GO:BP	transcription by RNA polymerase II	GO:0006366	7.22101e-23	22.1414	2585	1827	312	27350
GO:BP	regulation of cellular component organization	GO:0051128	4.28645e-22	21.3679	2453	1827	298	27350
GO:BP	multicellular organism development	GO:0007275	6.36545e-21	20.1962	5088	1827	511	27350
GO:BP	negative regulation of cellular process	GO:0048523	7.8953e-21	20.1026	5016	1827	505	27350
GO:BP	system development	GO:0048731	1.20357e-20	19.9195	4543	1827	467	27350
GO:BP	regulation of cellular process	GO:0050794	6.17982e-20	19.209	12348	1827	1029	27350
GO:BP	regulation of metabolic process	GO:0019222	5.63433e-19	18.2492	7368	1827	675	27350
GO:BP	biological regulation	GO:0065007	1.04606e-18	17.9804	14096	1827	1139	27350
GO:BP	regulation of macromolecule metabolic process	GO:0060255	5.91818e-18	17.2278	6862	1827	633	27350
GO:BP	cell projection organization	GO:0030030	1.70835e-17	16.7674	1640	1827	211	27350
GO:BP	plasma membrane bounded cell projection organization	GO:0120036	2.34874e-17	16.6292	1601	1827	207	27350
GO:BP	cellular macromolecule metabolic process	GO:0044260	1.22036e-16	15.9135	3162	1827	340	27350
GO:BP	cell cycle process	GO:0022402	2.13019e-16	15.6716	1195	1827	166	27350
GO:BP	nervous system development	GO:0007399	2.55155e-16	15.5932	2508	1827	284	27350
GO:BP	positive regulation of cellular process	GO:0048522	2.85115e-16	15.545	6028	1827	563	27350
GO:BP	negative regulation of nucleobase-containing compound metabolic process	GO:0045934	3.65915e-16	15.4366	1639	1827	207	27350
GO:BP	regulation of biological process	GO:0050789	5.85695e-16	15.2323	13379	1827	1078	27350
GO:BP	cellular response to DNA damage stimulus	GO:0006974	6.46929e-16	15.1891	836	1827	129	27350
GO:BP	DNA metabolic process	GO:0006259	9.38959e-16	15.0274	1028	1827	148	27350
GO:BP	regulation of organelle organization	GO:0033043	9.70689e-16	15.0129	1182	1827	163	27350
GO:BP	positive regulation of biological process	GO:0048518	1.28886e-15	14.8898	6714	1827	611	27350
GO:BP	anatomical structure development	GO:0048856	1.46783e-15	14.8333	6166	1827	570	27350
GO:BP	negative regulation of cellular metabolic process	GO:0031324	1.76464e-15	14.7533	2355	1827	268	27350
GO:BP	cell cycle	GO:0007049	9.85979e-15	14.0061	1799	1827	217	27350
GO:BP	macromolecule modification	GO:0043412	1.40504e-14	13.8523	3819	1827	385	27350
GO:BP	regulation of gene expression	GO:0010468	1.95756e-14	13.7083	5453	1827	511	27350
GO:BP	cellular component organization or biogenesis	GO:0071840	4.34577e-14	13.3619	7668	1827	673	27350
GO:BP	cellular component organization	GO:0016043	7.50472e-14	13.1247	7478	1827	658	27350
GO:BP	cellular localization	GO:0051641	8.8068e-14	13.0552	3423	1827	350	27350
GO:BP	developmental process	GO:0032502	1.67501e-13	12.776	6790	1827	606	27350
GO:BP	regulation of cell cycle process	GO:0010564	2.11731e-13	12.6742	709	1827	110	27350
GO:BP	negative regulation of biological process	GO:0048519	3.63357e-13	12.4397	6042	1827	549	27350
GO:BP	mitotic cell cycle	GO:0000278	4.63904e-13	12.3336	885	1827	127	27350
GO:BP	protein modification process	GO:0036211	5.77047e-13	12.2388	3629	1827	363	27350
GO:BP	pattern specification process	GO:0007389	6.91851e-13	12.16	460	1827	82	27350
GO:BP	negative regulation of cellular biosynthetic process	GO:0031327	1.37984e-12	11.8602	1686	1827	200	27350
GO:BP	negative regulation of macromolecule biosynthetic process	GO:0010558	1.73919e-12	11.7597	1622	1827	194	27350
GO:BP	positive regulation of macromolecule metabolic process	GO:0010604	1.85504e-12	11.7316	3657	1827	363	27350
GO:BP	negative regulation of biosynthetic process	GO:0009890	2.52292e-12	11.5981	1730	1827	203	27350
GO:BP	positive regulation of nitrogen compound metabolic process	GO:0051173	3.35306e-12	11.4746	3232	1827	328	27350
GO:BP	anatomical structure morphogenesis	GO:0009653	7.75504e-12	11.1104	2794	1827	291	27350
GO:BP	negative regulation of RNA metabolic process	GO:0051253	1.01118e-11	10.9952	1504	1827	181	27350
GO:BP	positive regulation of nucleobase-containing compound metabolic process	GO:0045935	1.29242e-11	10.8886	2107	1827	233	27350
GO:BP	brain development	GO:0007420	1.40282e-11	10.853	772	1827	112	27350
GO:BP	regulation of molecular function	GO:0065009	1.40865e-11	10.8512	3029	1827	309	27350
GO:BP	positive regulation of cellular metabolic process	GO:0031325	1.9266e-11	10.7152	3198	1827	322	27350
GO:BP	negative regulation of nitrogen compound metabolic process	GO:0051172	2.16266e-11	10.665	2548	1827	269	27350
GO:BP	positive regulation of metabolic process	GO:0009893	2.35671e-11	10.6277	3976	1827	383	27350
GO:BP	DNA repair	GO:0006281	3.44039e-11	10.4634	557	1827	89	27350
GO:BP	embryo development	GO:0009790	3.48373e-11	10.458	1246	1827	156	27350
GO:BP	plasma membrane bounded cell projection assembly	GO:0120031	3.64526e-11	10.4383	567	1827	90	27350
GO:BP	negative regulation of DNA-templated transcription	GO:0045892	3.86002e-11	10.4134	1391	1827	169	27350
GO:BP	generation of neurons	GO:0048699	3.88298e-11	10.4108	1605	1827	188	27350
GO:BP	organonitrogen compound metabolic process	GO:1901564	3.93092e-11	10.4055	6554	1827	576	27350
GO:BP	negative regulation of nucleic acid-templated transcription	GO:1903507	4.38878e-11	10.3577	1393	1827	169	27350
GO:BP	protein localization	GO:0008104	4.64692e-11	10.3328	2540	1827	267	27350
GO:BP	negative regulation of RNA biosynthetic process	GO:1902679	4.67903e-11	10.3298	1394	1827	169	27350
GO:BP	regulation of cell cycle	GO:0051726	5.65652e-11	10.2475	1069	1827	139	27350
GO:BP	cellular macromolecule localization	GO:0070727	6.43699e-11	10.1913	2547	1827	267	27350
GO:BP	mitotic cell cycle process	GO:1903047	6.61216e-11	10.1797	739	1827	107	27350
GO:BP	embryonic organ morphogenesis	GO:0048562	1.04086e-10	9.98261	315	1827	61	27350
GO:BP	cell projection assembly	GO:0030031	1.28278e-10	9.89185	579	1827	90	27350
GO:BP	positive regulation of RNA metabolic process	GO:0051254	1.29458e-10	9.88787	1892	1827	211	27350
GO:BP	chromatin organization	GO:0006325	1.4771e-10	9.83059	590	1827	91	27350
GO:BP	regulation of mitotic cell cycle	GO:0007346	1.86683e-10	9.7289	488	1827	80	27350
GO:BP	head development	GO:0060322	1.8682e-10	9.72858	822	1827	114	27350
GO:BP	central nervous system development	GO:0007417	2.2436e-10	9.64905	1045	1827	135	27350
GO:BP	regulation of cellular component biogenesis	GO:0044087	2.72757e-10	9.56422	973	1827	128	27350
GO:BP	animal organ development	GO:0048513	4.58074e-10	9.33906	3824	1827	365	27350
GO:BP	regionalization	GO:0003002	6.75564e-10	9.17033	354	1827	64	27350
GO:BP	neuron differentiation	GO:0030182	7.06916e-10	9.15063	1529	1827	177	27350
GO:BP	cytoskeleton organization	GO:0007010	7.07805e-10	9.15009	1472	1827	172	27350
GO:BP	embryonic organ development	GO:0048568	8.72748e-10	9.05911	502	1827	80	27350
GO:BP	regulation of signal transduction	GO:0009966	9.20566e-10	9.03595	2941	1827	294	27350
GO:BP	regulation of signaling	GO:0023051	9.74886e-10	9.01105	3511	1827	339	27350
GO:BP	microtubule-based process	GO:0007017	9.81602e-10	9.00806	937	1827	123	27350
GO:BP	regulation of cell communication	GO:0010646	1.12331e-09	8.9495	3502	1827	338	27350
GO:BP	positive regulation of RNA biosynthetic process	GO:1902680	1.43388e-09	8.84349	1750	1827	195	27350
GO:BP	cell division	GO:0051301	1.86812e-09	8.72859	616	1827	91	27350
GO:BP	chromosome organization	GO:0051276	1.87673e-09	8.7266	567	1827	86	27350
GO:BP	cellular response to stress	GO:0033554	1.92588e-09	8.71537	1980	1827	214	27350
GO:BP	positive regulation of DNA-templated transcription	GO:0045893	1.93823e-09	8.71259	1744	1827	194	27350
GO:BP	positive regulation of nucleic acid-templated transcription	GO:1903508	1.93823e-09	8.71259	1744	1827	194	27350
GO:BP	animal organ morphogenesis	GO:0009887	2.4652e-09	8.60815	1090	1827	136	27350
GO:BP	neurogenesis	GO:0022008	2.63964e-09	8.57846	1844	1827	202	27350
GO:BP	anterior/posterior pattern specification	GO:0009952	3.63314e-09	8.43972	215	1827	46	27350
GO:BP	embryonic morphogenesis	GO:0048598	4.29845e-09	8.36669	645	1827	93	27350
GO:BP	regulation of DNA metabolic process	GO:0051052	4.31119e-09	8.3654	556	1827	84	27350
GO:BP	negative regulation of cellular component organization	GO:0051129	5.14321e-09	8.28877	718	1827	100	27350
GO:BP	negative regulation of transcription by RNA polymerase II	GO:0000122	6.72593e-09	8.17225	985	1827	125	27350
GO:BP	peptidyl-amino acid modification	GO:0018193	1.02278e-08	7.99022	1279	1827	151	27350
GO:BP	morphogenesis of an epithelium	GO:0002009	1.08858e-08	7.96314	546	1827	82	27350
GO:BP	positive regulation of cellular biosynthetic process	GO:0031328	1.49988e-08	7.82394	2083	1827	219	27350
GO:BP	positive regulation of macromolecule biosynthetic process	GO:0010557	1.60107e-08	7.79559	1964	1827	209	27350
GO:BP	positive regulation of biosynthetic process	GO:0009891	1.68773e-08	7.7727	2134	1827	223	27350
GO:BP	macromolecule localization	GO:0033036	2.08619e-08	7.68065	3020	1827	294	27350
GO:BP	protein metabolic process	GO:0019538	2.99613e-08	7.52344	5555	1827	486	27350
GO:BP	microtubule cytoskeleton organization	GO:0000226	3.00361e-08	7.52236	647	1827	91	27350
GO:BP	localization	GO:0051179	3.44101e-08	7.46331	5438	1827	477	27350
GO:BP	regulation of cell projection organization	GO:0031344	6.49303e-08	7.18755	739	1827	99	27350
GO:BP	regulation of response to stimulus	GO:0048583	7.50026e-08	7.12492	4011	1827	368	27350
GO:BP	epithelial tube morphogenesis	GO:0060562	7.5973e-08	7.11934	365	1827	61	27350
GO:BP	chordate embryonic development	GO:0043009	7.75821e-08	7.11024	794	1827	104	27350
GO:BP	phosphorus metabolic process	GO:0006793	9.47791e-08	7.02329	2845	1827	277	27350
GO:BP	phosphate-containing compound metabolic process	GO:0006796	1.07211e-07	6.96976	2823	1827	275	27350
GO:BP	cell surface receptor signaling pathway involved in cell-cell signaling	GO:1905114	1.21105e-07	6.91684	552	1827	80	27350
GO:BP	embryo development ending in birth or egg hatching	GO:0009792	1.23894e-07	6.90695	811	1827	105	27350
GO:BP	neuron projection development	GO:0031175	1.565e-07	6.80549	1088	1827	130	27350
GO:BP	regulation of plasma membrane bounded cell projection organization	GO:0120035	2.13937e-07	6.66971	723	1827	96	27350
GO:BP	cilium organization	GO:0044782	2.44472e-07	6.61177	394	1827	63	27350
GO:BP	urogenital system development	GO:0001655	2.44472e-07	6.61177	394	1827	63	27350
GO:BP	regulation of cell cycle phase transition	GO:1901987	2.59086e-07	6.58656	423	1827	66	27350
GO:BP	skeletal system development	GO:0001501	2.97549e-07	6.52644	542	1827	78	27350
GO:BP	regulation of developmental process	GO:0050793	2.99295e-07	6.5239	2724	1827	265	27350
GO:BP	regulation of mitotic cell cycle phase transition	GO:1901990	3.80724e-07	6.41939	333	1827	56	27350
GO:BP	tissue morphogenesis	GO:0048729	5.12037e-07	6.2907	661	1827	89	27350
GO:BP	neuron development	GO:0048666	5.31192e-07	6.27475	1245	1827	142	27350
GO:BP	cell differentiation	GO:0030154	6.46889e-07	6.18917	4652	1827	411	27350
GO:BP	organelle assembly	GO:0070925	6.54149e-07	6.18432	911	1827	112	27350
GO:BP	regulation of response to DNA damage stimulus	GO:2001020	7.17058e-07	6.14445	302	1827	52	27350
GO:BP	cellular developmental process	GO:0048869	7.50418e-07	6.1247	4684	1827	413	27350
GO:BP	tube development	GO:0035295	1.07555e-06	5.96837	1166	1827	134	27350
GO:BP	nuclear division	GO:0000280	1.11962e-06	5.95093	467	1827	69	27350
GO:BP	primary metabolic process	GO:0044238	1.17284e-06	5.93076	13177	1827	1007	27350
GO:BP	mitotic cell cycle phase transition	GO:0044772	1.71297e-06	5.76625	442	1827	66	27350
GO:BP	carbohydrate derivative biosynthetic process	GO:1901137	1.7503e-06	5.75689	635	1827	85	27350
GO:BP	cell projection morphogenesis	GO:0048858	1.85508e-06	5.73164	699	1827	91	27350
GO:BP	neuron projection morphogenesis	GO:0048812	1.88188e-06	5.72541	678	1827	89	27350
GO:BP	cilium assembly	GO:0060271	1.90912e-06	5.71917	366	1827	58	27350
GO:BP	regulation of anatomical structure morphogenesis	GO:0022603	2.14097e-06	5.66939	963	1827	115	27350
GO:BP	cell development	GO:0048468	2.1518e-06	5.6672	2449	1827	239	27350
GO:BP	nitrogen compound metabolic process	GO:0006807	2.26173e-06	5.64556	12612	1827	967	27350
GO:BP	cell morphogenesis	GO:0000902	2.27289e-06	5.64342	1088	1827	126	27350
GO:BP	cell cycle phase transition	GO:0044770	2.45967e-06	5.60912	536	1827	75	27350
GO:BP	plasma membrane bounded cell projection morphogenesis	GO:0120039	2.60347e-06	5.58445	693	1827	90	27350
GO:BP	cell part morphogenesis	GO:0032990	3.45003e-06	5.46218	729	1827	93	27350
GO:BP	intracellular signal transduction	GO:0035556	3.74205e-06	5.42689	2527	1827	244	27350
GO:BP	double-strand break repair	GO:0006302	3.99192e-06	5.39882	280	1827	48	27350
GO:BP	tube morphogenesis	GO:0035239	4.15217e-06	5.38172	918	1827	110	27350
GO:BP	phosphorylation	GO:0016310	4.52414e-06	5.34446	1921	1827	195	27350
GO:BP	establishment of localization in cell	GO:0051649	5.87736e-06	5.23082	2150	1827	213	27350
GO:BP	epithelium development	GO:0060429	6.63649e-06	5.17806	1281	1827	141	27350
GO:BP	appendage morphogenesis	GO:0035107	6.87651e-06	5.16263	156	1827	33	27350
GO:BP	limb morphogenesis	GO:0035108	6.87651e-06	5.16263	156	1827	33	27350
GO:BP	forebrain development	GO:0030900	7.39937e-06	5.13081	428	1827	63	27350
GO:BP	cell morphogenesis involved in neuron differentiation	GO:0048667	7.74902e-06	5.11075	623	1827	82	27350
GO:BP	cell morphogenesis involved in differentiation	GO:0000904	8.14612e-06	5.08905	785	1827	97	27350
GO:BP	regulation of catalytic activity	GO:0050790	8.29299e-06	5.08129	2284	1827	223	27350
GO:BP	DNA replication	GO:0006260	9.33887e-06	5.02971	278	1827	47	27350
GO:BP	appendage development	GO:0048736	1.00423e-05	4.99817	191	1827	37	27350
GO:BP	limb development	GO:0060173	1.00423e-05	4.99817	191	1827	37	27350
GO:BP	cellular process	GO:0009987	1.04132e-05	4.98241	20933	1827	1497	27350
GO:BP	heart development	GO:0007507	1.30227e-05	4.8853	630	1827	82	27350
GO:BP	positive regulation of cellular component organization	GO:0051130	1.42678e-05	4.84564	1156	1827	129	27350
GO:BP	positive regulation of transcription by RNA polymerase II	GO:0045944	1.4932e-05	4.82588	1309	1827	142	27350
GO:BP	regulation of cytoskeleton organization	GO:0051493	1.51997e-05	4.81816	548	1827	74	27350
GO:BP	DNA geometric change	GO:0032392	1.63491e-05	4.78651	93	1827	24	27350
GO:BP	renal system development	GO:0072001	2.10291e-05	4.67718	351	1827	54	27350
GO:BP	circulatory system development	GO:0072359	2.12751e-05	4.67213	1187	1827	131	27350
GO:BP	ear development	GO:0043583	2.20746e-05	4.65611	240	1827	42	27350
GO:BP	cellular metabolic process	GO:0044237	2.26745e-05	4.64446	12507	1827	952	27350
GO:BP	DNA conformation change	GO:0071103	2.49486e-05	4.60295	102	1827	25	27350
GO:BP	mitotic nuclear division	GO:0140014	3.06018e-05	4.51425	307	1827	49	27350
GO:BP	anatomical structure formation involved in morphogenesis	GO:0048646	3.18975e-05	4.49624	1195	1827	131	27350
GO:BP	telencephalon development	GO:0021537	3.31259e-05	4.47983	289	1827	47	27350
GO:BP	regulation of cellular response to stress	GO:0080135	3.33312e-05	4.47715	708	1827	88	27350
GO:BP	organelle fission	GO:0048285	4.09151e-05	4.38812	519	1827	70	27350
GO:BP	cell-cell signaling	GO:0007267	4.19455e-05	4.37731	1705	1827	173	27350
GO:BP	establishment of protein localization	GO:0045184	4.46029e-05	4.35064	1682	1827	171	27350
GO:BP	regulation of chromosome organization	GO:0033044	4.63768e-05	4.3337	237	1827	41	27350
GO:BP	cellular component morphogenesis	GO:0032989	4.75669e-05	4.3227	824	1827	98	27350
GO:BP	kidney development	GO:0001822	4.82535e-05	4.31647	340	1827	52	27350
GO:BP	histone modification	GO:0016570	4.9358e-05	4.30664	480	1827	66	27350
GO:BP	negative regulation of DNA metabolic process	GO:0051053	5.1077e-05	4.29177	152	1827	31	27350
GO:BP	sensory organ morphogenesis	GO:0090596	5.47437e-05	4.26167	303	1827	48	27350
GO:BP	cell junction organization	GO:0034330	7.26101e-05	4.139	753	1827	91	27350
GO:BP	negative regulation of cell cycle process	GO:0010948	7.43115e-05	4.12894	287	1827	46	27350
GO:BP	positive regulation of cell development	GO:0010720	9.02768e-05	4.04442	366	1827	54	27350
GO:BP	cell surface receptor signaling pathway	GO:0007166	9.86577e-05	4.00587	2829	1827	260	27350
GO:BP	DNA duplex unwinding	GO:0032508	0.000102976	3.98726	87	1827	22	27350
GO:BP	postsynaptic specialization organization	GO:0099084	0.000106742	3.97166	54	1827	17	27350
GO:BP	carbohydrate derivative metabolic process	GO:1901135	0.000106901	3.97102	1067	1827	118	27350
GO:BP	smoothened signaling pathway	GO:0007224	0.000116509	3.93364	149	1827	30	27350
GO:BP	centrosome cycle	GO:0007098	0.000119162	3.92386	133	1827	28	27350
GO:BP	chromatin remodeling	GO:0006338	0.00012761	3.89412	350	1827	52	27350
GO:BP	programmed cell death	GO:0012501	0.000128918	3.88969	2057	1827	199	27350
GO:BP	regulation of biological quality	GO:0065008	0.00013818	3.85956	4003	1827	348	27350
GO:BP	inner ear development	GO:0048839	0.000138251	3.85933	210	1827	37	27350
GO:BP	sensory organ development	GO:0007423	0.000144399	3.84044	632	1827	79	27350
GO:BP	negative regulation of metabolic process	GO:0009892	0.000146537	3.83405	3578	1827	316	27350
GO:BP	regulation of nervous system development	GO:0051960	0.000161	3.79317	537	1827	70	27350
GO:BP	filopodium assembly	GO:0046847	0.000161574	3.79163	75	1827	20	27350
GO:BP	protein localization to organelle	GO:0033365	0.000165703	3.78067	948	1827	107	27350
GO:BP	determination of left/right symmetry	GO:0007368	0.000165959	3.78	127	1827	27	27350
GO:BP	embryonic skeletal system development	GO:0048706	0.00019682	3.70593	136	1827	28	27350
GO:BP	regulation of cell development	GO:0060284	0.000218446	3.66066	584	1827	74	27350
GO:BP	establishment of localization	GO:0051234	0.000224695	3.64841	4794	1827	405	27350
GO:BP	microtubule organizing center organization	GO:0031023	0.000225952	3.64598	145	1827	29	27350
GO:BP	chromosome segregation	GO:0007059	0.000245672	3.60964	367	1827	53	27350
GO:BP	response to radiation	GO:0009314	0.00025245	3.59782	459	1827	62	27350
GO:BP	morphogenesis of a branching structure	GO:0001763	0.000257439	3.58933	224	1827	38	27350
GO:BP	tissue development	GO:0009888	0.000278495	3.55518	2066	1827	198	27350
GO:BP	apoptotic process	GO:0006915	0.000279405	3.55377	2003	1827	193	27350
GO:BP	negative regulation of cell projection organization	GO:0031345	0.000291657	3.53513	207	1827	36	27350
GO:BP	regulation of neuron projection development	GO:0010975	0.000301536	3.52066	535	1827	69	27350
GO:BP	embryonic appendage morphogenesis	GO:0035113	0.000325924	3.48688	131	1827	27	27350
GO:BP	embryonic limb morphogenesis	GO:0030326	0.000325924	3.48688	131	1827	27	27350
GO:BP	response to ionizing radiation	GO:0010212	0.00034004	3.46847	156	1827	30	27350
GO:BP	regulation of protein localization	GO:0032880	0.000368743	3.43328	940	1827	105	27350
GO:BP	negative regulation of macromolecule metabolic process	GO:0010605	0.000376981	3.42368	3347	1827	296	27350
GO:BP	embryonic digit morphogenesis	GO:0042733	0.000389804	3.40915	65	1827	18	27350
GO:BP	intrinsic apoptotic signaling pathway in response to DNA damage	GO:0008630	0.000438618	3.35791	109	1827	24	27350
GO:BP	regulation of cellular localization	GO:0060341	0.00045248	3.3444	1049	1827	114	27350
GO:BP	regulation of cell division	GO:0051302	0.000472435	3.32566	193	1827	34	27350
GO:BP	cell junction assembly	GO:0034329	0.000479697	3.31903	436	1827	59	27350
GO:BP	axon guidance	GO:0007411	0.000487608	3.31193	248	1827	40	27350
GO:BP	peptidyl-lysine modification	GO:0018205	0.000505533	3.29625	416	1827	57	27350
GO:BP	positive regulation of signal transduction	GO:0009967	0.000511415	3.29123	1558	1827	156	27350
GO:BP	neuron projection guidance	GO:0097485	0.000544034	3.26437	249	1827	40	27350
GO:BP	nuclear chromosome segregation	GO:0098813	0.000574641	3.2406	307	1827	46	27350
GO:BP	negative regulation of cell cycle	GO:0045786	0.00064976	3.18725	368	1827	52	27350
GO:BP	positive regulation of developmental process	GO:0051094	0.000705248	3.15166	1480	1827	149	27350
GO:BP	positive regulation of molecular function	GO:0044093	0.000719418	3.14302	1542	1827	154	27350
GO:BP	regulation of cell differentiation	GO:0045595	0.000731648	3.1357	1766	1827	172	27350
GO:BP	regulation of neurogenesis	GO:0050767	0.00076709	3.11515	442	1827	59	27350
GO:BP	negative regulation of organelle organization	GO:0010639	0.000771456	3.11269	370	1827	52	27350
GO:BP	protein O-linked glycosylation	GO:0006493	0.000776168	3.11004	61	1827	17	27350
GO:BP	determination of bilateral symmetry	GO:0009855	0.000846356	3.07245	137	1827	27	27350
GO:BP	morphogenesis of a branching epithelium	GO:0061138	0.00087749	3.05676	207	1827	35	27350
GO:BP	ear morphogenesis	GO:0042471	0.000877931	3.05654	129	1827	26	27350
GO:BP	regulation of localization	GO:0032879	0.000879547	3.05574	2253	1827	210	27350
GO:BP	internal protein amino acid acetylation	GO:0006475	0.000883124	3.05398	198	1827	34	27350
GO:BP	internal peptidyl-lysine acetylation	GO:0018393	0.000883124	3.05398	198	1827	34	27350
GO:BP	regulation of multicellular organismal development	GO:2000026	0.000971749	3.01245	1525	1827	152	27350
GO:BP	specification of symmetry	GO:0009799	0.000985961	3.00614	138	1827	27	27350
GO:BP	postsynaptic density organization	GO:0097106	0.00100075	2.99968	49	1827	15	27350
GO:BP	protein phosphorylation	GO:0006468	0.00104638	2.98031	1626	1827	160	27350
GO:BP	nephron development	GO:0072006	0.00105672	2.97604	164	1827	30	27350
GO:BP	kidney epithelium development	GO:0072073	0.00115324	2.93808	156	1827	29	27350
GO:BP	positive regulation of cellular component biogenesis	GO:0044089	0.00116326	2.93432	522	1827	66	27350
GO:BP	embryonic skeletal system morphogenesis	GO:0048704	0.00119184	2.92378	99	1827	22	27350
GO:BP	nephron epithelium morphogenesis	GO:0072088	0.00120914	2.91752	84	1827	20	27350
GO:BP	cell death	GO:0008219	0.00123838	2.90715	2238	1827	208	27350
GO:BP	peptidyl-lysine acetylation	GO:0018394	0.00124963	2.90322	210	1827	35	27350
GO:BP	establishment or maintenance of cell polarity	GO:0007163	0.00131974	2.87951	229	1827	37	27350
GO:BP	postsynapse organization	GO:0099173	0.00140326	2.85286	211	1827	35	27350
GO:BP	protein acetylation	GO:0006473	0.00141057	2.8506	239	1827	38	27350
GO:BP	modulation of excitatory postsynaptic potential	GO:0098815	0.00154576	2.81086	57	1827	16	27350
GO:BP	negative regulation of chromosome organization	GO:2001251	0.00162709	2.78859	93	1827	21	27350
GO:BP	non-motile cilium assembly	GO:1905515	0.00165488	2.78123	71	1827	18	27350
GO:BP	regulation of synapse structure or activity	GO:0050803	0.00172793	2.76248	260	1827	40	27350
GO:BP	axon development	GO:0061564	0.00173132	2.76162	517	1827	65	27350
GO:BP	axonogenesis	GO:0007409	0.00180701	2.74304	464	1827	60	27350
GO:BP	regulation of smoothened signaling pathway	GO:0008589	0.0018114	2.74199	86	1827	20	27350
GO:BP	protein transport	GO:0015031	0.00195224	2.70947	1568	1827	154	27350
GO:BP	nephron morphogenesis	GO:0072028	0.00220548	2.6565	87	1827	20	27350
GO:BP	embryonic heart tube development	GO:0035050	0.00220548	2.6565	87	1827	20	27350
GO:BP	regulation of nuclear division	GO:0051783	0.00237816	2.62376	144	1827	27	27350
GO:BP	positive regulation of cell cycle phase transition	GO:1901989	0.00241541	2.61701	119	1827	24	27350
GO:BP	regulation of DNA repair	GO:0006282	0.00255325	2.59291	207	1827	34	27350
GO:BP	cell-cell signaling by wnt	GO:0198738	0.00257012	2.59005	437	1827	57	27350
GO:BP	methylation	GO:0032259	0.00272217	2.56509	375	1827	51	27350
GO:BP	heart morphogenesis	GO:0003007	0.00284065	2.54658	265	1827	40	27350
GO:BP	renal tubule development	GO:0061326	0.00290824	2.53637	104	1827	22	27350
GO:BP	negative regulation of developmental process	GO:0051093	0.0032057	2.49408	1079	1827	113	27350
GO:BP	negative regulation of cell cycle phase transition	GO:1901988	0.00324607	2.48864	247	1827	38	27350
GO:BP	determination of heart left/right asymmetry	GO:0061371	0.00332129	2.47869	67	1827	17	27350
GO:BP	positive regulation of mitotic cell cycle phase transition	GO:1901992	0.00339526	2.46913	97	1827	21	27350
GO:BP	branching morphogenesis of an epithelial tube	GO:0048754	0.0034138	2.46676	173	1827	30	27350
GO:BP	regulation of mitotic nuclear division	GO:0007088	0.00341423	2.46671	113	1827	23	27350
GO:BP	positive regulation of nervous system development	GO:0051962	0.00343104	2.46457	347	1827	48	27350
GO:BP	synapse organization	GO:0050808	0.00347859	2.4586	484	1827	61	27350
GO:BP	macromolecule methylation	GO:0043414	0.00349018	2.45715	337	1827	47	27350
GO:BP	growth	GO:0040007	0.00350179	2.45571	1069	1827	112	27350
GO:BP	telomere organization	GO:0032200	0.00361414	2.442	147	1827	27	27350
GO:BP	positive regulation of mitotic cell cycle	GO:0045931	0.00365582	2.43701	130	1827	25	27350
GO:BP	establishment of cell polarity	GO:0030010	0.0037541	2.42549	156	1827	28	27350
GO:BP	recombinational repair	GO:0000725	0.0037541	2.42549	156	1827	28	27350
GO:BP	segmentation	GO:0035282	0.00408033	2.3893	106	1827	22	27350
GO:BP	inner ear morphogenesis	GO:0042472	0.00408033	2.3893	106	1827	22	27350
GO:BP	metabolic process	GO:0008152	0.00424683	2.37193	14703	1827	1078	27350
GO:BP	mechanoreceptor differentiation	GO:0042490	0.00440005	2.35654	83	1827	19	27350
GO:BP	nephron epithelium development	GO:0072009	0.00449615	2.34716	123	1827	24	27350
GO:BP	regulation of DNA methylation	GO:0044030	0.00478039	2.32054	30	1827	11	27350
GO:BP	Wnt signaling pathway	GO:0016055	0.00481191	2.31768	435	1827	56	27350
GO:BP	response to stress	GO:0006950	0.00481487	2.31742	4067	1827	342	27350
GO:BP	neural tube development	GO:0021915	0.00487778	2.31178	185	1827	31	27350
GO:BP	mesenchymal cell differentiation	GO:0048762	0.00497459	2.30324	232	1827	36	27350
GO:BP	enzyme-linked receptor protein signaling pathway	GO:0007167	0.00536844	2.27015	971	1827	103	27350
GO:BP	regulation of cell population proliferation	GO:0042127	0.00537431	2.26968	1785	1827	169	27350
GO:BP	positive regulation of cell cycle process	GO:0090068	0.0054574	2.26301	262	1827	39	27350
GO:BP	tube formation	GO:0035148	0.00559252	2.25239	168	1827	29	27350
GO:BP	nephron tubule development	GO:0072080	0.00572236	2.24242	100	1827	21	27350
GO:BP	regulation of plasma membrane bounded cell projection assembly	GO:0120032	0.00577544	2.23842	205	1827	33	27350
GO:BP	organic substance metabolic process	GO:0071704	0.00581352	2.23556	14300	1827	1050	27350
GO:BP	organonitrogen compound biosynthetic process	GO:1901566	0.00581572	2.2354	1724	1827	164	27350
GO:BP	telomere maintenance	GO:0000723	0.00596949	2.22406	142	1827	26	27350
GO:BP	DNA biosynthetic process	GO:0071897	0.00598865	2.22267	196	1827	32	27350
GO:BP	DNA recombination	GO:0006310	0.00604633	2.21851	313	1827	44	27350
GO:BP	regulation of G1/S transition of mitotic cell cycle	GO:2000045	0.00629875	2.20075	160	1827	28	27350
GO:BP	glycosylation	GO:0070085	0.00696543	2.15705	245	1827	37	27350
GO:BP	nitrogen compound transport	GO:0071705	0.00704102	2.15236	2049	1827	189	27350
GO:BP	cell cycle checkpoint signaling	GO:0000075	0.00706338	2.15099	179	1827	30	27350
GO:BP	regulation of GTPase activity	GO:0043087	0.00731036	2.13606	346	1827	47	27350
GO:BP	positive regulation of cell cycle	GO:0045787	0.00768772	2.1142	357	1827	48	27350
GO:BP	histone acetylation	GO:0016573	0.00774399	2.11104	189	1827	31	27350
GO:BP	cellular response to radiation	GO:0071478	0.00794177	2.10008	180	1827	30	27350
GO:BP	regulation of cell projection assembly	GO:0060491	0.00799505	2.09718	208	1827	33	27350
GO:BP	limbic system development	GO:0021761	0.00811297	2.09082	127	1827	24	27350
GO:BP	intracellular transport	GO:0046907	0.00838321	2.07659	1533	1827	148	27350
GO:BP	regulation of programmed cell death	GO:0043067	0.00842	2.07469	1659	1827	158	27350
GO:BP	regulation of filopodium assembly	GO:0051489	0.00842951	2.0742	57	1827	15	27350
GO:BP	dendrite development	GO:0016358	0.00870457	2.06025	297	1827	42	27350
GO:BP	protein-containing complex localization	GO:0031503	0.00932055	2.03056	200	1827	32	27350
GO:BP	positive regulation of catalytic activity	GO:0043085	0.0101399	1.99397	1130	1827	115	27350
GO:BP	positive regulation of neurogenesis	GO:0050769	0.0104373	1.98141	289	1827	41	27350
GO:BP	regulation of apoptotic process	GO:0042981	0.0106563	1.97239	1628	1827	155	27350
GO:BP	inner ear receptor cell development	GO:0060119	0.0106714	1.97178	58	1827	15	27350
GO:BP	hematopoietic or lymphoid organ development	GO:0048534	0.0109595	1.96021	1047	1827	108	27350
GO:BP	kidney morphogenesis	GO:0060993	0.0110675	1.95595	104	1827	21	27350
GO:BP	gland development	GO:0048732	0.0114074	1.94281	513	1827	62	27350
GO:BP	protein acylation	GO:0043543	0.0114544	1.94103	280	1827	40	27350
GO:BP	positive regulation of cell projection organization	GO:0031346	0.011568	1.93674	426	1827	54	27350
GO:BP	response to UV	GO:0009411	0.0115953	1.93572	147	1827	26	27350
GO:BP	negative regulation of neuron projection development	GO:0010977	0.0117187	1.93112	156	1827	27	27350
GO:BP	smooth muscle cell differentiation	GO:0051145	0.0118721	1.92547	73	1827	17	27350
GO:BP	intrinsic apoptotic signaling pathway	GO:0097193	0.0122561	1.91165	301	1827	42	27350
GO:BP	G1/S transition of mitotic cell cycle	GO:0000082	0.0126924	1.89646	222	1827	34	27350
GO:BP	nephron tubule morphogenesis	GO:0072078	0.0128215	1.89206	81	1827	18	27350
GO:BP	immune system development	GO:0002520	0.0131656	1.88056	1112	1827	113	27350
GO:BP	axis specification	GO:0009798	0.0132719	1.87707	89	1827	19	27350
GO:BP	cochlea development	GO:0090102	0.0132928	1.87638	52	1827	14	27350
GO:BP	regulation of response to stress	GO:0080134	0.0133631	1.87409	1371	1827	134	27350
GO:BP	skeletal system morphogenesis	GO:0048705	0.013392	1.87316	242	1827	36	27350
GO:BP	regulation of cell junction assembly	GO:1901888	0.0135048	1.86951	213	1827	33	27350
GO:BP	nucleobase-containing compound catabolic process	GO:0034655	0.0137388	1.86205	407	1827	52	27350
GO:BP	mesonephric tubule morphogenesis	GO:0072171	0.0144605	1.83982	74	1827	17	27350
GO:BP	regulation of phosphorylation	GO:0042325	0.0145257	1.83786	1274	1827	126	27350
GO:BP	transport	GO:0006810	0.0147766	1.83043	4640	1827	380	27350
GO:BP	regulation of synapse organization	GO:0050807	0.0149099	1.82653	253	1827	37	27350
GO:BP	regulation of protein modification process	GO:0031399	0.0150643	1.82205	1575	1827	150	27350
GO:BP	macromolecule glycosylation	GO:0043413	0.015495	1.80981	224	1827	34	27350
GO:BP	protein glycosylation	GO:0006486	0.015495	1.80981	224	1827	34	27350
GO:BP	glycoprotein biosynthetic process	GO:0009101	0.0157533	1.80263	304	1827	42	27350
GO:BP	regulation of cell death	GO:0010941	0.0158565	1.79979	1831	1827	170	27350
GO:BP	embryonic heart tube morphogenesis	GO:0003143	0.0158712	1.79939	67	1827	16	27350
GO:BP	cellular response to endogenous stimulus	GO:0071495	0.0159221	1.798	1501	1827	144	27350
GO:BP	ventricular septum morphogenesis	GO:0060412	0.0159915	1.79611	46	1827	13	27350
GO:BP	regulation of cell cycle G2/M phase transition	GO:1902749	0.0166956	1.7774	115	1827	22	27350
GO:BP	response to gamma radiation	GO:0010332	0.0168076	1.77449	60	1827	15	27350
GO:BP	regulation of cell cycle G1/S phase transition	GO:1902806	0.0175076	1.75677	187	1827	30	27350
GO:BP	inner ear receptor cell differentiation	GO:0060113	0.0175439	1.75587	75	1827	17	27350
GO:BP	regulation of phosphate metabolic process	GO:0019220	0.0178841	1.74753	1429	1827	138	27350
GO:BP	regulation of phosphorus metabolic process	GO:0051174	0.0185303	1.73212	1430	1827	138	27350
GO:BP	protein-DNA complex subunit organization	GO:0071824	0.0192516	1.71553	236	1827	35	27350
GO:BP	regulation of Wnt signaling pathway	GO:0030111	0.0201537	1.69565	307	1827	42	27350
GO:BP	regulation of actin cytoskeleton organization	GO:0032956	0.0205809	1.68654	370	1827	48	27350
GO:BP	positive regulation of organelle organization	GO:0010638	0.021097	1.67578	523	1827	62	27350
GO:BP	negative regulation of Wnt signaling pathway	GO:0030178	0.0214865	1.66783	161	1827	27	27350
GO:BP	renal tubule morphogenesis	GO:0061333	0.0220389	1.65681	84	1827	18	27350
GO:BP	metanephros development	GO:0001656	0.0221114	1.65538	92	1827	19	27350
GO:BP	mesenchyme development	GO:0060485	0.0228014	1.64204	288	1827	40	27350
GO:BP	regulation of multicellular organismal process	GO:0051239	0.0232003	1.63451	2933	1827	253	27350
GO:BP	response to abiotic stimulus	GO:0009628	0.0232872	1.63288	1299	1827	127	27350
GO:BP	inner ear receptor cell stereocilium organization	GO:0060122	0.0243286	1.61388	41	1827	12	27350
GO:BP	double-strand break repair via homologous recombination	GO:0000724	0.0245315	1.61028	153	1827	26	27350
GO:BP	cellular homeostasis	GO:0019725	0.025611	1.59157	803	1827	86	27350
GO:BP	regulation of protein metabolic process	GO:0051246	0.0257417	1.58936	2631	1827	230	27350
GO:BP	heterocycle catabolic process	GO:0046700	0.0260373	1.5844	438	1827	54	27350
GO:BP	neural tube patterning	GO:0021532	0.0267368	1.57289	48	1827	13	27350
GO:BP	chromosome separation	GO:0051304	0.0269278	1.5698	127	1827	23	27350
GO:BP	DNA alkylation	GO:0006305	0.0289465	1.5384	70	1827	16	27350
GO:BP	DNA methylation	GO:0006306	0.0289465	1.5384	70	1827	16	27350
GO:BP	ureteric bud morphogenesis	GO:0060675	0.0289465	1.5384	70	1827	16	27350
GO:BP	regulation of G2/M transition of mitotic cell cycle	GO:0010389	0.0294387	1.53108	102	1827	20	27350
GO:BP	regulation of intrinsic apoptotic signaling pathway	GO:2001242	0.0294659	1.53068	173	1827	28	27350
GO:BP	chemical synaptic transmission, postsynaptic	GO:0099565	0.0295722	1.52912	119	1827	22	27350
GO:BP	roof of mouth development	GO:0060021	0.030642	1.51368	94	1827	19	27350
GO:BP	heterocycle metabolic process	GO:0046483	0.0306963	1.51291	8532	1827	652	27350
GO:BP	cell cycle G1/S phase transition	GO:0044843	0.0307134	1.51267	251	1827	36	27350
GO:BP	microtubule-based transport	GO:0099111	0.0311747	1.5062	202	1827	31	27350
GO:BP	neuron death	GO:0070997	0.0315353	1.5012	430	1827	53	27350
GO:BP	aromatic compound catabolic process	GO:0019439	0.0316715	1.49933	463	1827	56	27350
GO:BP	DNA methylation-dependent heterochromatin formation	GO:0006346	0.0338269	1.47074	24	1827	9	27350
GO:BP	negative regulation of signal transduction	GO:0009968	0.0338611	1.4703	1247	1827	122	27350
GO:BP	cell differentiation involved in kidney development	GO:0061005	0.0338896	1.46993	56	1827	14	27350
GO:BP	regulation of microtubule-based process	GO:0032886	0.0363595	1.43938	263	1827	37	27350
GO:BP	cell population proliferation	GO:0008283	0.0367397	1.43486	2131	1827	191	27350
GO:BP	cellular response to UV	GO:0034644	0.0368108	1.43402	87	1827	18	27350
GO:BP	excitatory postsynaptic potential	GO:0060079	0.0370174	1.43159	112	1827	21	27350
GO:BP	regulation of transport	GO:0051049	0.038884	1.41023	1899	1827	173	27350
GO:BP	cell cycle G2/M phase transition	GO:0044839	0.039365	1.40489	157	1827	26	27350
GO:BP	DNA-templated DNA replication	GO:0006261	0.0401227	1.39661	148	1827	25	27350
GO:BP	mitotic cell cycle checkpoint signaling	GO:0007093	0.0403694	1.39395	139	1827	24	27350
GO:BP	camera-type eye development	GO:0043010	0.0411728	1.38539	369	1827	47	27350
GO:BP	cellular nitrogen compound catabolic process	GO:0044270	0.0435887	1.36063	446	1827	54	27350
GO:BP	G2/M transition of mitotic cell cycle	GO:0000086	0.045676	1.34031	140	1827	24	27350
GO:BP	nucleobase-containing compound metabolic process	GO:0006139	0.0484716	1.31451	8388	1827	640	27350
GO:BP	positive regulation of cell communication	GO:0010647	0.0492241	1.30782	1920	1827	174	27350
GO:BP	regulation of mRNA metabolic process	GO:1903311	0.0496254	1.3043	308	1827	41	27350
GO:BP	cellular response to hypoxia	GO:0071456	0.0508389	1.2938	150	1827	25	27350
GO:BP	regulation of mitotic metaphase/anaphase transition	GO:0030071	0.0510563	1.29195	89	1827	18	27350
GO:BP	regulation of DNA replication	GO:0006275	0.0516051	1.28731	141	1827	24	27350
GO:BP	cellular chemical homeostasis	GO:0055082	0.0525357	1.27955	712	1827	77	27350
GO:BP	response to hypoxia	GO:0001666	0.0533794	1.27263	330	1827	43	27350
GO:BP	cellular aromatic compound metabolic process	GO:0006725	0.0540706	1.26704	8612	1827	655	27350
GO:BP	thymus development	GO:0048538	0.0546748	1.26221	51	1827	13	27350
GO:BP	regulation of actin filament-based process	GO:0032970	0.0562439	1.24992	417	1827	51	27350
GO:BP	epithelial to mesenchymal transition	GO:0001837	0.0571136	1.24326	151	1827	25	27350
GO:BP	positive regulation of signaling	GO:0023056	0.058538	1.23256	1926	1827	174	27350
GO:BP	negative regulation of cell communication	GO:0010648	0.0590785	1.22857	1388	1827	132	27350
GO:BP	metaphase/anaphase transition of mitotic cell cycle	GO:0007091	0.0598756	1.22275	90	1827	18	27350
GO:BP	cell-substrate adhesion	GO:0031589	0.0614995	1.21113	364	1827	46	27350
GO:BP	negative regulation of response to stimulus	GO:0048585	0.0617427	1.20941	1631	1827	151	27350
GO:BP	sister chromatid segregation	GO:0000819	0.0627009	1.20273	219	1827	32	27350
GO:BP	establishment of epithelial cell polarity	GO:0090162	0.0640509	1.19347	38	1827	11	27350
GO:BP	negative regulation of signaling	GO:0023057	0.067609	1.17	1392	1827	132	27350
GO:BP	positive regulation of GTPase activity	GO:0043547	0.067854	1.16842	250	1827	35	27350
GO:BP	regulation of mitotic sister chromatid separation	GO:0010965	0.0700271	1.15473	91	1827	18	27350
GO:BP	DNA methylation or demethylation	GO:0044728	0.0700271	1.15473	91	1827	18	27350
GO:BP	regulation of membrane potential	GO:0042391	0.0708952	1.14938	465	1827	55	27350
GO:BP	negative regulation of telomere maintenance	GO:0032205	0.0713543	1.14658	32	1827	10	27350
GO:BP	mitotic sister chromatid segregation	GO:0000070	0.0718142	1.14379	191	1827	29	27350
GO:BP	regulation of histone modification	GO:0031056	0.0718142	1.14379	191	1827	29	27350
GO:BP	organic cyclic compound catabolic process	GO:1901361	0.0733576	1.13455	488	1827	57	27350
GO:BP	sensory system development	GO:0048880	0.0771007	1.11294	433	1827	52	27350
GO:BP	regulation of metaphase/anaphase transition of cell cycle	GO:1902099	0.0816823	1.08787	92	1827	18	27350
GO:BP	organic cyclic compound metabolic process	GO:1901360	0.0818284	1.0871	8828	1827	668	27350
GO:BP	regulation of cell-substrate adhesion	GO:0010810	0.0824728	1.08369	222	1827	32	27350
GO:BP	positive regulation of excitatory postsynaptic potential	GO:2000463	0.0838512	1.07649	39	1827	11	27350
GO:BP	digestive tract morphogenesis	GO:0048546	0.0852094	1.06951	53	1827	13	27350
GO:BP	cell migration	GO:0016477	0.0853974	1.06856	1539	1827	143	27350
GO:BP	cardiac septum morphogenesis	GO:0060411	0.0863787	1.06359	76	1827	16	27350
GO:BP	lymphoid progenitor cell differentiation	GO:0002320	0.0903711	1.04397	21	1827	8	27350
GO:BP	retinal ganglion cell axon guidance	GO:0031290	0.0903711	1.04397	21	1827	8	27350
GO:BP	glycoprotein metabolic process	GO:0009100	0.0915788	1.03821	359	1827	45	27350
GO:BP	cellular response to growth factor stimulus	GO:0071363	0.0921135	1.03568	712	1827	76	27350
GO:BP	regulation of neuron death	GO:1901214	0.0932811	1.03021	381	1827	47	27350
GO:BP	eye development	GO:0001654	0.0933375	1.02994	425	1827	51	27350
GO:BP	metaphase/anaphase transition of cell cycle	GO:0044784	0.0950305	1.02214	93	1827	18	27350
GO:BP	heart looping	GO:0001947	0.0959254	1.01807	61	1827	14	27350
GO:CC	cytoplasm	GO:0005737	4.33143e-46	45.3634	11483	1832	1076	27145
GO:CC	intracellular anatomical structure	GO:0005622	5.10515e-34	33.292	17400	1832	1416	27145
GO:CC	organelle	GO:0043226	1.41922e-27	26.8479	16136	1832	1315	27145
GO:CC	nucleoplasm	GO:0005654	2.31529e-26	25.6354	3831	1832	430	27145
GO:CC	intracellular organelle	GO:0043229	1.82877e-25	24.7378	15810	1832	1286	27145
GO:CC	membrane-bounded organelle	GO:0043227	8.021e-23	22.0958	14940	1832	1219	27145
GO:CC	microtubule cytoskeleton	GO:0015630	2.18537e-22	21.6605	1344	1832	195	27145
GO:CC	cytoskeleton	GO:0005856	1.1062e-18	17.9562	2332	1832	276	27145
GO:CC	chromosome	GO:0005694	1.4929e-18	17.826	1343	1832	185	27145
GO:CC	intracellular membrane-bounded organelle	GO:0043231	2.31758e-18	17.635	14477	1832	1168	27145
GO:CC	microtubule organizing center	GO:0005815	3.00417e-18	17.5223	824	1832	132	27145
GO:CC	cytosol	GO:0005829	5.90847e-17	16.2285	4087	1832	416	27145
GO:CC	centriole	GO:0005814	7.65403e-13	12.1161	153	1832	42	27145
GO:CC	chromatin	GO:0000785	2.98311e-12	11.5253	690	1832	104	27145
GO:CC	centrosome	GO:0005813	9.22751e-12	11.0349	624	1832	96	27145
GO:CC	cell projection	GO:0042995	4.96306e-11	10.3043	2558	1832	267	27145
GO:CC	cell junction	GO:0030054	3.18729e-10	9.49658	2141	1832	229	27145
GO:CC	plasma membrane bounded cell projection	GO:0120025	2.11995e-09	8.67367	2461	1832	252	27145
GO:CC	chromosomal region	GO:0098687	7.14912e-09	8.14575	367	1832	62	27145
GO:CC	endomembrane system	GO:0012505	3.14398e-08	7.50252	4239	1832	386	27145
GO:CC	synapse	GO:0045202	3.2784e-08	7.48434	1516	1832	168	27145
GO:CC	intracellular non-membrane-bounded organelle	GO:0043232	6.42654e-08	7.19202	6398	1832	545	27145
GO:CC	non-membrane-bounded organelle	GO:0043228	6.59249e-08	7.18095	6399	1832	545	27145
GO:CC	cellular anatomical entity	GO:0110165	1.09594e-07	6.96021	22747	1832	1626	27145
GO:CC	nucleus	GO:0005634	1.70956e-07	6.76712	10136	1832	808	27145
GO:CC	neuron projection	GO:0043005	3.24485e-07	6.48881	1598	1832	171	27145
GO:CC	ciliary basal body	GO:0036064	4.01889e-07	6.39589	173	1832	36	27145
GO:CC	spindle	GO:0005819	8.10431e-07	6.09128	421	1832	63	27145
GO:CC	intracellular organelle lumen	GO:0070013	6.98986e-06	5.15553	6346	1832	527	27145
GO:CC	organelle lumen	GO:0043233	7.14876e-06	5.14577	6347	1832	527	27145
GO:CC	membrane-enclosed lumen	GO:0031974	7.14876e-06	5.14577	6347	1832	527	27145
GO:CC	chromosome, telomeric region	GO:0000781	4.02427e-05	4.39531	121	1832	26	27145
GO:CC	nuclear lumen	GO:0031981	4.92263e-05	4.3078	5814	1832	482	27145
GO:CC	microtubule	GO:0005874	0.000101468	3.99367	447	1832	60	27145
GO:CC	somatodendritic compartment	GO:0036477	0.000204456	3.6894	1086	1832	116	27145
GO:CC	organelle membrane	GO:0031090	0.00025997	3.58508	3266	1832	288	27145
GO:CC	intracellular protein-containing complex	GO:0140535	0.000263582	3.57908	939	1832	103	27145
GO:CC	catalytic complex	GO:1902494	0.000316449	3.4997	1729	1832	168	27145
GO:CC	chromosome, centromeric region	GO:0000775	0.000319191	3.49595	260	1832	40	27145
GO:CC	heterochromatin	GO:0000792	0.000347729	3.45876	102	1832	22	27145
GO:CC	nuclear envelope	GO:0005635	0.000353852	3.45118	485	1832	62	27145
GO:CC	neuron to neuron synapse	GO:0098984	0.000504933	3.29677	437	1832	57	27145
GO:CC	postsynapse	GO:0098794	0.000594511	3.22584	759	1832	86	27145
GO:CC	transcription regulator complex	GO:0005667	0.000597365	3.22376	525	1832	65	27145
GO:CC	postsynaptic specialization	GO:0099572	0.000627651	3.20228	440	1832	57	27145
GO:CC	asymmetric synapse	GO:0032279	0.000653477	3.18477	409	1832	54	27145
GO:CC	postsynaptic density	GO:0014069	0.000846645	3.0723	402	1832	53	27145
GO:CC	organelle envelope	GO:0031967	0.00102864	2.98774	1292	1832	130	27145
GO:CC	envelope	GO:0031975	0.00102864	2.98774	1292	1832	130	27145
GO:CC	dendrite	GO:0030425	0.0010324	2.98615	781	1832	87	27145
GO:CC	dendritic tree	GO:0097447	0.00114359	2.94173	783	1832	87	27145
GO:CC	axon	GO:0030424	0.00114359	2.94173	783	1832	87	27145
GO:CC	transferase complex	GO:1990234	0.00130841	2.88326	867	1832	94	27145
GO:CC	intercellular bridge	GO:0045171	0.00260479	2.58423	98	1832	20	27145
GO:CC	nuclear membrane	GO:0031965	0.00265634	2.57572	303	1832	42	27145
GO:CC	nuclear periphery	GO:0034399	0.00290634	2.53665	150	1832	26	27145
GO:CC	replication fork	GO:0005657	0.00316556	2.49955	68	1832	16	27145
GO:CC	cilium	GO:0005929	0.00328156	2.48392	723	1832	80	27145
GO:CC	midbody	GO:0030496	0.00511104	2.29149	211	1832	32	27145
GO:CC	plasma membrane region	GO:0098590	0.00556409	2.25461	1362	1832	132	27145
GO:CC	supramolecular complex	GO:0099080	0.00596868	2.22412	1364	1832	132	27145
GO:CC	protein-DNA complex	GO:0032993	0.006508	2.18655	243	1832	35	27145
GO:CC	SWI/SNF superfamily-type complex	GO:0070603	0.00711398	2.14789	88	1832	18	27145
GO:CC	postsynaptic density membrane	GO:0098839	0.00881406	2.05482	106	1832	20	27145
GO:CC	histone acetyltransferase complex	GO:0000123	0.00979823	2.00885	90	1832	18	27145
GO:CC	cell division site	GO:0032153	0.00985885	2.00617	74	1832	16	27145
GO:CC	ATPase complex	GO:1904949	0.013349	1.87455	92	1832	18	27145
GO:CC	organelle subcompartment	GO:0031984	0.0135643	1.8676	1363	1832	130	27145
GO:CC	acetyltransferase complex	GO:1902493	0.014547	1.83723	101	1832	19	27145
GO:CC	protein acetyltransferase complex	GO:0031248	0.014547	1.83723	101	1832	19	27145
GO:CC	endoplasmic reticulum	GO:0005783	0.0156998	1.80411	1877	1832	170	27145
GO:CC	distal axon	GO:0150034	0.0160141	1.7955	380	1832	47	27145
GO:CC	mitotic spindle	GO:0072686	0.0170518	1.76823	175	1832	27	27145
GO:CC	growth cone	GO:0030426	0.0186771	1.72869	215	1832	31	27145
GO:CC	condensed chromosome, centromeric region	GO:0000779	0.01997	1.69962	167	1832	26	27145
GO:CC	DNA repair complex	GO:1990391	0.0205491	1.68721	22	1832	8	27145
GO:CC	kinetochore	GO:0000776	0.023328	1.63212	159	1832	25	27145
GO:CC	transport vesicle	GO:0030133	0.0302657	1.51905	401	1832	48	27145
GO:CC	glutamatergic synapse	GO:0098978	0.0333263	1.47721	481	1832	55	27145
GO:CC	site of polarized growth	GO:0030427	0.0343473	1.46411	222	1832	31	27145
GO:CC	histone methyltransferase complex	GO:0035097	0.0381007	1.41907	74	1832	15	27145
GO:CC	plasma membrane bounded cell projection cytoplasm	GO:0032838	0.0422087	1.3746	245	1832	33	27145
GO:CC	intrinsic component of postsynaptic specialization membrane	GO:0098948	0.0425567	1.37103	109	1832	19	27145
GO:CC	intrinsic component of synaptic membrane	GO:0099240	0.0432521	1.36399	235	1832	32	27145
GO:CC	intrinsic component of postsynaptic density membrane	GO:0099146	0.0446873	1.34982	75	1832	15	27145
GO:CC	mitochondrion	GO:0005739	0.0452892	1.34401	1929	1832	171	27145
GO:CC	postsynaptic specialization membrane	GO:0099634	0.0484125	1.31504	147	1832	23	27145
GO:CC	spindle midzone	GO:0051233	0.0562157	1.25014	38	1832	10	27145
GO:CC	polymeric cytoskeletal fiber	GO:0099513	0.0624422	1.20452	776	1832	79	27145
GO:CC	presynapse	GO:0098793	0.0635608	1.19681	633	1832	67	27145
GO:CC	nuclear matrix	GO:0016363	0.0680233	1.16734	122	1832	20	27145
GO:CC	cytoplasmic region	GO:0099568	0.0681977	1.16623	283	1832	36	27145
GO:CC	MLL1 complex	GO:0071339	0.0688053	1.16238	32	1832	9	27145
GO:CC	spindle pole	GO:0000922	0.0695033	1.15799	170	1832	25	27145
GO:CC	MLL1/2 complex	GO:0044665	0.088978	1.05072	33	1832	9	27145
GO:CC	exocytic vesicle	GO:0070382	0.0924828	1.03394	266	1832	34	27145
GO:CC	Golgi apparatus	GO:0005794	0.0964213	1.01583	1529	1832	138	27145
KEGG	Cell cycle	KEGG:04110	1.12848e-05	4.94751	125	660	28	8875
KEGG	Axon guidance	KEGG:04360	0.00300601	2.52201	181	660	30	8875
KEGG	Viral carcinogenesis	KEGG:05203	0.00440095	2.35645	221	660	34	8875
KEGG	Notch signaling pathway	KEGG:04330	0.011887	1.92493	60	660	14	8875
KEGG	Mannose type O-glycan biosynthesis	KEGG:00515	0.0198673	1.70186	23	660	8	8875
KEGG	Fanconi anemia pathway	KEGG:03460	0.0279922	1.55296	50	660	12	8875
KEGG	Endocrine resistance	KEGG:01522	0.0536525	1.27041	93	660	17	8875
KEGG	Human T-cell leukemia virus 1 infection	KEGG:05166	0.0587083	1.2313	242	660	33	8875
KEGG	Herpes simplex virus 1 infection	KEGG:05168	0.0738864	1.13144	443	660	52	8875
REAC	Cell Cycle	REAC:R-MMU-1640170	1.80847e-07	6.74269	560	756	95	8384
REAC	Cell Cycle, Mitotic	REAC:R-MMU-69278	1.50472e-05	4.82255	483	756	80	8384
REAC	Cilium Assembly	REAC:R-MMU-5617833	1.88666e-05	4.72431	186	756	41	8384
REAC	Cell Cycle Checkpoints	REAC:R-MMU-69620	3.81514e-05	4.41849	263	756	51	8384
REAC	Organelle biogenesis and maintenance	REAC:R-MMU-1852241	6.06141e-05	4.21743	215	756	44	8384
REAC	Anchoring of the basal body to the plasma membrane	REAC:R-MMU-5620912	6.71883e-05	4.17271	89	756	25	8384
REAC	Mitotic Prometaphase	REAC:R-MMU-68877	0.000141543	3.84911	178	756	38	8384
REAC	Mitotic Spindle Checkpoint	REAC:R-MMU-69618	0.000904056	3.0438	101	756	25	8384
REAC	AURKA Activation by TPX2	REAC:R-MMU-8854518	0.00573332	2.24159	66	756	18	8384
REAC	Amplification of signal from the kinetochores	REAC:R-MMU-141424	0.00603445	2.21936	85	756	21	8384
REAC	Amplification of signal from unattached kinetochores via a MAD2 inhibitory signal	REAC:R-MMU-141444	0.00603445	2.21936	85	756	21	8384
REAC	Gene expression (Transcription)	REAC:R-MMU-74160	0.00676336	2.16984	1004	756	128	8384
REAC	M Phase	REAC:R-MMU-68886	0.0103759	1.98398	366	756	57	8384
REAC	Loss of Nlp from mitotic centrosomes	REAC:R-MMU-380259	0.0115388	1.93784	63	756	17	8384
REAC	Loss of proteins required for interphase microtubule organization from the centrosome	REAC:R-MMU-380284	0.0115388	1.93784	63	756	17	8384
REAC	Centrosome maturation	REAC:R-MMU-380287	0.0206631	1.68481	72	756	18	8384
REAC	Recruitment of mitotic centrosome proteins and complexes	REAC:R-MMU-380270	0.0206631	1.68481	72	756	18	8384
REAC	Regulation of PLK1 Activity at G2/M Transition	REAC:R-MMU-2565942	0.0275207	1.56034	80	756	19	8384
REAC	EML4 and NUDC in mitotic spindle formation	REAC:R-MMU-9648025	0.0772466	1.11212	100	756	21	8384
REAC	RNA Polymerase II Transcription	REAC:R-MMU-73857	0.0905228	1.04324	906	756	112	8384
WP	G1 to S cell cycle control	WP:WP413	0.00268716	2.57071	60	355	15	4471
WP	Mechanisms associated with pluripotency	WP:WP1763	0.0176124	1.75418	290	355	40	4471
TF	Factor: ZF5; motif: GSGCGCGR	TF:M00716	1.44579e-87	86.8399	14878	1785	1569	21828
TF	Factor: E2F-1; motif: GNGGGCGGGRMN	TF:M10209	9.21119e-86	85.0357	14278	1785	1528	21828
TF	Factor: ZF5; motif: GSGCGCGR; match class: 1	TF:M00716_1	1.5941e-76	75.7975	12090	1785	1358	21828
TF	Factor: FOXN4; motif: NNWANNCGWMCGCGTCNNNNMT	TF:M04662	2.50189e-71	70.6017	16025	1785	1609	21828
TF	Factor: E2F-1; motif: GNGGGCGGGRMN; match class: 1	TF:M10209_1	5.81925e-64	63.2351	10651	1785	1218	21828
TF	Factor: FOXN4; motif: NNWANNCGWMCGCGTCNNNNMT; match class: 1	TF:M04662_1	2.0541e-62	61.6874	12809	1785	1377	21828
TF	Factor: ZF5; motif: NRNGNGCGCGCWN	TF:M00333	5.93031e-62	61.2269	14505	1785	1494	21828
TF	Factor: E2F-3; motif: GGCGGGN	TF:M02089	4.86805e-58	57.3126	11302	1785	1253	21828
TF	Factor: ZF5; motif: NRNGNGCGCGCWN; match class: 1	TF:M00333_1	2.39207e-53	52.6212	11224	1785	1234	21828
TF	Factor: BEN; motif: CAGCGRNV	TF:M01240	3.06479e-52	51.5136	16266	1785	1586	21828
TF	Factor: Sp1; motif: NGGGGCGGGGN	TF:M07395	2.29517e-49	48.6392	9148	1785	1055	21828
TF	Factor: E2F; motif: GGCGSG	TF:M00803	3.28086e-49	48.484	10451	1785	1161	21828
TF	Factor: BEN; motif: CAGCGRNV; match class: 1	TF:M01240_1	4.40898e-49	48.3557	12021	1785	1283	21828
TF	Factor: E2F-4; motif: GCGGGAAANA	TF:M02090	8.01338e-48	47.0962	10366	1785	1150	21828
TF	Factor: Kaiso; motif: SARNYCTCGCGAGAN	TF:M10276	2.93137e-46	45.5329	13535	1785	1387	21828
TF	Factor: E2F-4; motif: NTTTCSCGCC	TF:M07380	5.67567e-44	43.246	10590	1785	1156	21828
TF	Factor: Sp1; motif: NGGGGGCGGGGYN	TF:M00196	2.64885e-43	42.5769	8814	1785	1008	21828
TF	Factor: Sp1; motif: NNGGGGCGGGGNN	TF:M00932	1.6081e-42	41.7937	8963	1785	1018	21828
TF	Factor: CTCF; motif: NAGGGGGCGCNNKNNNN	TF:M08995	2.97719e-42	41.5262	14353	1785	1434	21828
TF	Factor: BCL6B; motif: NNNNCCGCCCCWNNNN	TF:M02844	4.84563e-41	40.3146	13716	1785	1385	21828
TF	Factor: ZF5; motif: GYCGCGCARNGCNN	TF:M02933	1.67147e-40	39.7769	9523	1785	1058	21828
TF	Factor: Sp1; motif: GGGGCGGGGC	TF:M00931	9.64497e-40	39.0157	8681	1785	985	21828
TF	Factor: E2F-7; motif: GRGGCGGGAANNN	TF:M10212	1.73635e-38	37.7604	8122	1785	933	21828
TF	Factor: ELK-1; motif: ACCGGAWRTN	TF:M01981	3.67433e-37	36.4348	14719	1785	1445	21828
TF	Factor: Sp1; motif: CCCCGCCCCN	TF:M00933	4.93876e-37	36.3064	8779	1785	984	21828
TF	Factor: Hes1; motif: NNCACGYGNN	TF:M07991	1.27151e-35	34.8957	15520	1785	1496	21828
TF	Factor: CPBP; motif: SNCCCNN; match class: 1	TF:M01822_1	2.09191e-35	34.6795	19937	1785	1755	21828
TF	Factor: E2F-4; motif: NGGGGGCGGGRMNN	TF:M10211	5.05545e-35	34.2962	7002	1785	823	21828
TF	Factor: Kaiso; motif: SARNYCTCGCGAGAN; match class: 1	TF:M10276_1	3.21403e-32	31.493	9999	1785	1068	21828
TF	Factor: E2F-1; motif: NNNSSCGCSAANN	TF:M07250	3.60627e-31	30.4429	9056	1785	986	21828
TF	Factor: CTCF; motif: NAGGGGGCGCNNKNNNN; match class: 1	TF:M08995_1	1.51412e-30	29.8198	9372	1785	1010	21828
TF	Factor: BTEB2; motif: RGGGNGKGGN	TF:M07277	2.86815e-30	29.5424	7609	1785	859	21828
TF	Factor: Sp1; motif: GGGGCGGGGT	TF:M00008	5.98331e-30	29.2231	8366	1785	923	21828
TF	Factor: IRF6; motif: NNNACTCYCGGKNNN	TF:M02874	7.45633e-30	29.1275	13421	1785	1327	21828
TF	Factor: GKLF; motif: NNNRGGNGNGGSN	TF:M07289	6.20296e-29	28.2074	15325	1785	1462	21828
TF	Factor: BCL6B; motif: NNNNCCGCCCCWNNNN; match class: 1	TF:M02844_1	1.60421e-28	27.7947	8549	1785	933	21828
TF	Factor: SP2; motif: GNNGGGGGCGGGGSN	TF:M03807	4.31992e-28	27.3645	7111	1785	807	21828
TF	Factor: MOVO-B; motif: GNGGGGG	TF:M01104	1.10488e-27	26.9567	7667	1785	854	21828
TF	Factor: Kaiso; motif: GCMGGGRGCRGS	TF:M03876	1.74726e-27	26.7576	11154	1785	1143	21828
TF	Factor: WT1; motif: CGCCCCCNCN	TF:M02036	1.83662e-27	26.736	7539	1785	842	21828
TF	Factor: SP2; motif: GGGCGGGAC	TF:M01783	1.04986e-26	25.9789	8130	1785	890	21828
TF	Factor: E2F-4; motif: GNNGGCGGGAAN	TF:M09682	3.08913e-26	25.5102	5940	1785	695	21828
TF	Factor: WT1; motif: GNGGGGGCGGGG	TF:M03893	4.03028e-26	25.3947	6668	1785	760	21828
TF	Factor: GKLF; motif: NNNRGGNGNGGSN; match class: 1	TF:M07289_1	5.28987e-26	25.2766	11003	1785	1125	21828
TF	Factor: Foxn1; motif: RGAMGC	TF:M12470	1.01649e-25	24.9929	9737	1785	1021	21828
TF	Factor: E2F-3; motif: GGCGGGN; match class: 1	TF:M02089_1	8.89394e-25	24.0509	6910	1785	776	21828
TF	Factor: KLF3; motif: NNNNNNGGGCGGGGCNNGN	TF:M10278	1.9773e-24	23.7039	7348	1785	813	21828
TF	Factor: ELK-1; motif: ACCGGAWRTN; match class: 1	TF:M01981_1	2.2394e-24	23.6499	9035	1785	957	21828
TF	Factor: Hes1; motif: NNCACGYGNN; match class: 1	TF:M07991_1	4.75599e-24	23.3228	11393	1785	1148	21828
TF	Factor: PEA3; motif: RCCGGAAGYN	TF:M01991	5.51787e-24	23.2582	9984	1785	1034	21828
TF	Factor: Sp2; motif: NYSGCCCCGCCCCCY	TF:M03567	1.96861e-23	22.7058	6432	1785	728	21828
TF	Factor: KROX; motif: CCCGCCCCCRCCCC	TF:M00982	3.50851e-23	22.4549	5998	1785	688	21828
TF	Factor: Sp1; motif: GGNGGGGGNGGGGGMGGGGCNGGG	TF:M10375	7.13553e-23	22.1466	10781	1785	1094	21828
TF	Factor: LKLF; motif: NGGGCGG	TF:M05391	1.26118e-22	21.8992	7264	1785	798	21828
TF	Factor: CPBP; motif: NGGGCGG	TF:M05301	1.26118e-22	21.8992	7264	1785	798	21828
TF	Factor: Sp3; motif: AGGGCGG	TF:M05665	1.26118e-22	21.8992	7264	1785	798	21828
TF	Factor: SP6; motif: WGGGCGG	TF:M05455	1.26118e-22	21.8992	7264	1785	798	21828
TF	Factor: TEL1; motif: CNCGGAANNN	TF:M01993	1.30006e-22	21.886	10449	1785	1066	21828
TF	Factor: IRF4; motif: NNNAYTCTCGGWNNN	TF:M02872	1.75437e-22	21.7559	14561	1785	1384	21828
TF	Factor: Elk-1; motif: NNNNCCGGAARTNN	TF:M00025	1.95795e-22	21.7082	9847	1785	1016	21828
TF	Factor: E2F-4; motif: GCGGGAAANA; match class: 1	TF:M02090_1	3.14938e-22	21.5018	4724	1785	567	21828
TF	Factor: Egr-1; motif: GCGGGGGCGG	TF:M07354	3.68547e-22	21.4335	6112	1785	694	21828
TF	Factor: E2F; motif: GGCGSG; match class: 1	TF:M00803_1	3.77826e-22	21.4227	7059	1785	778	21828
TF	Factor: Zic1; motif: NNCCCCCGGGGGGG	TF:M02835	9.52729e-22	21.021	9545	1785	988	21828
TF	Factor: E2F-4; motif: NTTTCSCGCC; match class: 1	TF:M07380_1	1.07412e-21	20.9689	5395	1785	627	21828
TF	Factor: Egr-2; motif: GCGTGGGCGG	TF:M05494	1.08691e-21	20.9638	7242	1785	792	21828
TF	Factor: ZBP89; motif: CCCCKCCCCCNN	TF:M07397	1.43739e-21	20.8424	8105	1785	866	21828
TF	Factor: RNF96; motif: BCCCGCRGCC	TF:M01199	1.85397e-21	20.7319	6369	1785	714	21828
TF	Factor: Klf17; motif: NGGGCGG	TF:M05407	1.92826e-21	20.7148	6561	1785	731	21828
TF	Factor: SP1; motif: GGGGYGGGGNS	TF:M01303	1.98089e-21	20.7031	7175	1785	785	21828
TF	Factor: GKLF; motif: NNRRGRRNGNSNNN; match class: 1	TF:M07040_1	3.38616e-21	20.4703	8477	1785	896	21828
TF	Factor: GKLF; motif: NNRRGRRNGNSNNN	TF:M07040	3.47312e-21	20.4593	12970	1785	1259	21828
TF	Factor: LRF; motif: GGGGKYNNB	TF:M01100	6.09439e-21	20.2151	5092	1785	596	21828
TF	Factor: GABP-alpha; motif: CTTCCK	TF:M01660	6.42271e-21	20.1923	10777	1785	1085	21828
TF	Factor: c-Myc:Max; motif: GCCAYGYGSN	TF:M00322	3.98755e-20	19.3993	7357	1785	795	21828
TF	Factor: EGR; motif: CGCCCCCGCNN	TF:M08878	4.06445e-20	19.391	5843	1785	661	21828
TF	Factor: Osx; motif: CCNCCCCCNNN	TF:M07329	5.65131e-20	19.2479	6173	1785	690	21828
TF	Factor: Pax-4; motif: NNNNNYCACCCB; match class: 1	TF:M00378_1	6.50469e-20	19.1868	14471	1785	1367	21828
TF	Factor: MAZ; motif: GGGGAGGG	TF:M00649	2.2509e-19	18.6476	8423	1785	883	21828
TF	Factor: Egr-1; motif: GCGGGGGCGG	TF:M01873	3.70799e-19	18.4309	5022	1785	582	21828
TF	Factor: E2F-7; motif: GRGGCGGGAANNN; match class: 1	TF:M10212_1	5.30758e-19	18.2751	3087	1785	397	21828
TF	Factor: CKROX; motif: SCCCTCCCC	TF:M01175	5.66649e-19	18.2467	6347	1785	701	21828
TF	Factor: AP-2alpha; motif: NGCCYSNNGSN	TF:M01857	8.2243e-19	18.0849	6198	1785	687	21828
TF	Factor: Pax-5; motif: RRMSWGANWYCTNRAGCGKRACSRYNSM	TF:M00144	9.94302e-19	18.0025	12007	1785	1173	21828
TF	Factor: IRF4; motif: NNNAYTCTCGGWNNN; match class: 1	TF:M02872_1	1.14632e-18	17.9407	8145	1785	856	21828
TF	Factor: Thap11; motif: KGCMTNCTGGGARWTGTAGTYY	TF:M10405	4.81663e-18	17.3173	506	1785	109	21828
TF	Factor: E2F-1; motif: NKTSSCGC	TF:M00428	6.06304e-18	17.2173	7940	1785	835	21828
TF	Factor: ZAC; motif: KGGGCCR	TF:M05547	1.00333e-17	16.9986	6707	1785	727	21828
TF	Factor: NRF-1; motif: YGCGCMTGCGC	TF:M02102	1.00835e-17	16.9964	2060	1785	288	21828
TF	Factor: NRF-1; motif: GCGCMTGCGCN	TF:M07052	2.24618e-17	16.6486	1919	1785	272	21828
TF	Factor: ZF5; motif: GYCGCGCARNGCNN; match class: 1	TF:M02933_1	2.5472e-17	16.5939	5850	1785	649	21828
TF	Factor: E2F-1; motif: TTTSGCGS	TF:M00431	4.4908e-17	16.3477	5997	1785	661	21828
TF	Factor: Zfp536; motif: NCGGAKG	TF:M05541	6.24276e-17	16.2046	6342	1785	691	21828
TF	Factor: Zic1; motif: NNCCCCCGGGGGGG; match class: 1	TF:M02835_1	9.27828e-17	16.0325	6612	1785	714	21828
TF	Factor: Ets2; motif: ACCGGAWRYN	TF:M01989	9.49334e-17	16.0226	7927	1785	828	21828
TF	Factor: Egr-1; motif: NNGCGKGGGCGGGG	TF:M10213	1.13628e-16	15.9445	4416	1785	515	21828
TF	Factor: WT1; motif: NNGGGNGGGSGN	TF:M07436	1.1894e-16	15.9247	7746	1785	812	21828
TF	Factor: Tfap2a; motif: TGCCCYNRGGGCA	TF:M04157	1.62189e-16	15.79	8683	1785	891	21828
TF	Factor: MAZ; motif: GGGGAGGG; match class: 1	TF:M00649_1	2.22282e-16	15.6531	3047	1785	383	21828
TF	Factor: Pax-4; motif: NNNNNYCACCCB	TF:M00378	2.60933e-16	15.5835	18730	1785	1650	21828
TF	Factor: Sp1; motif: NGGGGCGGGGN; match class: 1	TF:M07395_1	4.61196e-16	15.3361	4542	1785	524	21828
TF	Factor: AP-2; motif: MKCCCSCNGGCG	TF:M00189	5.51855e-16	15.2582	8066	1785	836	21828
TF	Factor: GKLF; motif: WGGGYGKGGCCN	TF:M09692	6.12229e-16	15.2131	9004	1785	915	21828
TF	Factor: ERG; motif: ACCGGAART	TF:M01752	6.76145e-16	15.17	9547	1785	960	21828
TF	Factor: E2F; motif: NCSCGCSAAAN	TF:M00919	7.35888e-16	15.1332	5217	1785	585	21828
TF	Factor: MTF-1; motif: TGCGCAC	TF:M01243	7.46549e-16	15.1269	2764	1785	353	21828
TF	Factor: WT1; motif: SMCNCCNSC	TF:M01118	7.79809e-16	15.108	8122	1785	840	21828
TF	Factor: c-ets-1; motif: ACCGGAWRYN	TF:M01986	1.19473e-15	14.9227	8416	1785	864	21828
TF	Factor: Egr1; motif: NNMCGCCCMCTCAMWN	TF:M04506	1.40696e-15	14.8517	4361	1785	505	21828
TF	Factor: E2F1; motif: NNNNNGCGSSAAAN	TF:M08874	1.73727e-15	14.7601	5881	1785	643	21828
TF	Factor: SP1:SP3; motif: CCSCCCCCYCC	TF:M01219	1.769e-15	14.7523	6707	1785	716	21828
TF	Factor: E2F-1; motif: TTGGCGCGRAANNGNM	TF:M00938	1.77749e-15	14.7502	5237	1785	585	21828
TF	Factor: CPBP; motif: SNCCCNN	TF:M01822	2.22757e-15	14.6522	21113	1785	1778	21828
TF	Factor: Sp1; motif: GGNGGGGGNGGGGGMGGGGCNGGG; match class: 1	TF:M10375_1	2.27712e-15	14.6426	7415	1785	777	21828
TF	Factor: LKLF; motif: GGGGTGGKSN	TF:M07261	4.1939e-15	14.3774	9212	1785	928	21828
TF	Factor: GABPalpha; motif: ACCGGAARYN	TF:M02039	4.83343e-15	14.3157	6187	1785	668	21828
TF	Factor: E2F; motif: TTTSGCGSG	TF:M00939	5.64209e-15	14.2486	5474	1785	604	21828
TF	Factor: Sp1; motif: CCCCGCCCCN; match class: 1	TF:M00933_1	9.85773e-15	14.0062	4006	1785	468	21828
TF	Factor: WT1; motif: SMCNCCNSC; match class: 1	TF:M01118_1	1.15824e-14	13.9362	4601	1785	523	21828
TF	Factor: Sp1; motif: NGGGGGCGGGGYN; match class: 1	TF:M00196_1	1.55247e-14	13.809	4251	1785	490	21828
TF	Factor: E2F; motif: NKCGCGCSAAAN	TF:M00920	1.83668e-14	13.736	4873	1785	547	21828
TF	Factor: E2F-1; motif: TTTSGCGCGMNR	TF:M00516	1.90894e-14	13.7192	6018	1785	650	21828
TF	Factor: NRF-1; motif: CGCATGCGCR	TF:M00652	1.97931e-14	13.7035	1503	1785	218	21828
TF	Factor: WT1; motif: CGCCCCCNCN; match class: 1	TF:M02036_1	2.72844e-14	13.5641	3155	1785	385	21828
TF	Factor: GKLF; motif: GCCMCRCCCNNN	TF:M01588	4.61489e-14	13.3358	7868	1785	809	21828
TF	Factor: Sp1; motif: NNGGGGCGGGGNN; match class: 1	TF:M00932_1	6.11368e-14	13.2137	4378	1785	499	21828
TF	Factor: c-Ets-1; motif: NNNRCCGGAWRYNNNN	TF:M01078	7.34691e-14	13.1339	7310	1785	760	21828
TF	Factor: Sp4; motif: NNNNMCGCCCCCTNNNN	TF:M02810	8.64691e-14	13.0631	4020	1785	465	21828
TF	Factor: Kid3; motif: CCACN; match class: 1	TF:M01160_1	1.01092e-13	12.9953	21162	1785	1778	21828
TF	Factor: Zic3; motif: NGGGKGGTC	TF:M00450	1.06262e-13	12.9736	13961	1785	1300	21828
TF	Factor: E2F-1; motif: NTTSGCGG	TF:M00430	1.23357e-13	12.9088	6989	1785	731	21828
TF	Factor: E2F; motif: NNTTTCGCGCN	TF:M08875	1.29504e-13	12.8877	5183	1785	571	21828
TF	Factor: MOVO-B; motif: GNGGGGG; match class: 1	TF:M01104_1	2.196e-13	12.6584	3289	1785	394	21828
TF	Factor: IRF6; motif: NNNACTCYCGGKNNN; match class: 1	TF:M02874_1	2.53819e-13	12.5955	7147	1785	743	21828
TF	Factor: WT1; motif: NGCGGGGGGGTSMMCYN	TF:M05599	2.92979e-13	12.5332	5336	1785	583	21828
TF	Factor: E2F-4; motif: NGGGGGCGGGRMNN; match class: 1	TF:M10211_1	3.26797e-13	12.4857	2426	1785	309	21828
TF	Factor: E2F; motif: TTTSGCGSG	TF:M00918	3.33191e-13	12.4773	4820	1785	536	21828
TF	Factor: BTEB3; motif: BNRNGGGAGGNGT	TF:M01865	4.36486e-13	12.36	8949	1785	895	21828
TF	Factor: E2F-1; motif: NNNSSCGCSAANN; match class: 1	TF:M07250_1	4.48878e-13	12.3479	4142	1785	473	21828
TF	Factor: SAP-1a; motif: NRRCCGGAAGYRN	TF:M10220	6.02666e-13	12.2199	9126	1785	909	21828
TF	Factor: AP2; motif: GCCYGSGGSN	TF:M08867	7.73407e-13	12.1116	7282	1785	752	21828
TF	Factor: Tcfl5; motif: NNCNCGNGNN	TF:M08005	1.19982e-12	11.9209	6363	1785	671	21828
TF	Factor: Tcfl5; motif: NNCNCGNGNN; match class: 1	TF:M08005_1	1.19982e-12	11.9209	6363	1785	671	21828
TF	Factor: BTEB3; motif: BNRNGGGAGGNGT; match class: 1	TF:M01865_1	1.34368e-12	11.8717	3096	1785	372	21828
TF	Factor: NGFI-C; motif: WTGCGTGGGYGG	TF:M00244	2.67249e-12	11.5731	5036	1785	551	21828
TF	Factor: Egr1; motif: NCCGCCCCCGCANN	TF:M02744	3.40594e-12	11.4678	3461	1785	405	21828
TF	Factor: BTEB2; motif: GNAGGGGGNGGGSSNN	TF:M03814	3.58827e-12	11.4451	4977	1785	545	21828
TF	Factor: Sp1; motif: GGGGCGGGGC; match class: 1	TF:M00931_1	4.76666e-12	11.3218	4196	1785	473	21828
TF	Factor: AhR,; motif: NRCGTGNGN	TF:M00976	4.98053e-12	11.3027	4035	1785	458	21828
TF	Factor: AP-2gamma; motif: GCCYNNGGS	TF:M00470	5.15622e-12	11.2877	7023	1785	725	21828
TF	Factor: CACD; motif: CCACRCCC	TF:M01113	8.26629e-12	11.0827	10872	1785	1046	21828
TF	Factor: Egr-3; motif: NTGCGTGGGCGK	TF:M00245	1.13518e-11	10.9449	6083	1785	641	21828
TF	Factor: ELF4; motif: CCCGGAARTN	TF:M01979	3.05434e-11	10.5151	7202	1785	736	21828
TF	Factor: ZBP89; motif: CCCCKCCCCCNN; match class: 1	TF:M07397_1	3.45325e-11	10.4618	3886	1785	440	21828
TF	Factor: NRF-1; motif: CNSTGCGCATGCGCNNS	TF:M10328	3.49859e-11	10.4561	1012	1785	154	21828
TF	Factor: VDR; motif: GGGKNARNRRGGWSA	TF:M00444	3.60659e-11	10.4429	10049	1785	975	21828
TF	Factor: EGR-1; motif: NGCGKGGGCGKNN	TF:M08996	3.62942e-11	10.4402	3995	1785	450	21828
TF	Factor: XBP-1; motif: WNNGMCACGTC	TF:M01770	3.75978e-11	10.4248	10539	1785	1015	21828
TF	Factor: E2F-4; motif: GNNGGCGGGAAN; match class: 1	TF:M09682_1	6.29735e-11	10.2008	1636	1785	220	21828
TF	Factor: E2F; motif: TTTSGCGC	TF:M00050	8.40152e-11	10.0756	6196	1785	646	21828
TF	Factor: TEL1; motif: CNCGGAANNN; match class: 1	TF:M01993_1	9.14437e-11	10.0388	4420	1785	487	21828
TF	Factor: GABP-alpha; motif: CTTCCK; match class: 1	TF:M01660_1	9.59554e-11	10.0179	4696	1785	512	21828
TF	Factor: CKROX; motif: SCCCTCCCC; match class: 1	TF:M01175_1	9.78495e-11	10.0094	1976	1785	254	21828
TF	Factor: MYF6; motif: NNNRACAGNCNCNCC	TF:M02885	1.29489e-10	9.88777	14295	1785	1309	21828
TF	Factor: SP100; motif: NNCGTCGNNTAAWNN	TF:M02913	1.6699e-10	9.77731	8511	1785	843	21828
TF	Factor: AP-2beta; motif: GCNNNGGSCNGVGGGN	TF:M01858	1.73003e-10	9.76195	5122	1785	549	21828
TF	Factor: Klf7; motif: NNNRCCMCGCCCNNNN	TF:M02773	1.83654e-10	9.736	4208	1785	466	21828
TF	Factor: AHR; motif: CACGCN	TF:M01855	2.64923e-10	9.57688	8502	1785	841	21828
TF	Factor: Elk-1; motif: NCCGGAAGTGN; match class: 1	TF:M10219_1	2.72363e-10	9.56485	7712	1785	774	21828
TF	Factor: MZF-1; motif: TGGGGAR	TF:M01733	2.86419e-10	9.543	10434	1785	1001	21828
TF	Factor: KLF; motif: GGGNGGGG	TF:M07461	4.08979e-10	9.3883	8516	1785	841	21828
TF	Factor: Kaiso; motif: GCMGGGRGCRGS; match class: 1	TF:M03876_1	4.25914e-10	9.37068	5856	1785	612	21828
TF	Factor: HES-1; motif: GSCACGMGMC	TF:M02011	4.58951e-10	9.33823	3603	1785	408	21828
TF	Factor: Sp3; motif: ASMCTTGGGSRGGG	TF:M00665	4.67189e-10	9.33051	7308	1785	738	21828
TF	Factor: Pet-1; motif: GCNGGAAGYG	TF:M10233	4.94077e-10	9.30621	13305	1785	1229	21828
TF	Factor: MAZ; motif: NKGGGAGGGGRGGR	TF:M02023	4.95003e-10	9.30539	7966	1785	794	21828
TF	Factor: TFII-I; motif: RGAGGKAGG	TF:M00706	6.17664e-10	9.20925	5280	1785	560	21828
TF	Factor: Elk-1; motif: NNNNCCGGAARTNN; match class: 1	TF:M00025_1	6.24246e-10	9.20464	4097	1785	453	21828
TF	Factor: AP-2; motif: SNNNCCNCAGGCN	TF:M00915	9.29117e-10	9.03193	7120	1785	720	21828
TF	Factor: MYF6; motif: NNNRACAGNCNCNCC; match class: 1	TF:M02885_1	1.07329e-09	8.96928	7020	1785	711	21828
TF	Factor: PEA3; motif: RCCGGAAGYN; match class: 1	TF:M01991_1	1.14881e-09	8.93975	4178	1785	459	21828
TF	Factor: Zfp740; motif: NCCCCCCCAC	TF:M03944	1.43408e-09	8.84343	7320	1785	736	21828
TF	Factor: Sp4; motif: SCCCCKCCCCCSN	TF:M07617	1.50287e-09	8.82308	2710	1785	321	21828
TF	Factor: ZIC3; motif: NNNCACAGCAKGNNN; match class: 1	TF:M02941_1	1.89834e-09	8.72163	14357	1785	1307	21828
TF	Factor: GKLF; motif: NNNRNWGGGTGKGGC	TF:M10279	2.23648e-09	8.65043	9314	1785	903	21828
TF	Factor: ctcf; motif: CCNCNAGRKGGCRSTN	TF:M07249	2.92413e-09	8.534	5595	1785	584	21828
TF	Factor: Wt1; motif: NNCCTCCCCCACNN	TF:M12438	3.11057e-09	8.50716	5983	1785	618	21828
TF	Factor: E2F-2; motif: NNNANGGCGCGCNNN	TF:M02742	3.57355e-09	8.4469	3545	1785	398	21828
TF	Factor: Zic3; motif: NGGGKGGTC; match class: 1	TF:M00450_1	5.26446e-09	8.27865	6850	1785	692	21828
TF	Factor: LRF; motif: GGGGKYNNB; match class: 1	TF:M01100_1	5.28308e-09	8.27711	1150	1785	162	21828
TF	Factor: AhR:Arnt; motif: GRGKATYGCGTGMCWNSCC	TF:M00237	8.93338e-09	8.04898	5867	1785	605	21828
TF	Factor: GKLF; motif: CCTCCYN; match class: 1	TF:M01835_1	1.04076e-08	7.98265	9524	1785	916	21828
TF	Factor: Ikaros; motif: TGGGAGN	TF:M07260	1.04154e-08	7.98232	11483	1785	1076	21828
TF	Factor: AP-2gamma; motif: GCCYNCRGSN	TF:M03811	1.1618e-08	7.93487	7108	1785	712	21828
TF	Factor: SP2; motif: GGGCGGGAC; match class: 1	TF:M01783_1	1.16922e-08	7.9321	3295	1785	372	21828
TF	Factor: WT1; motif: NNGGGNGGGSGN; match class: 1	TF:M07436_1	1.1711e-08	7.93141	4020	1785	439	21828
TF	Factor: Zic1; motif: KGGGTGGTC	TF:M00448	1.90006e-08	7.72123	10862	1785	1024	21828
TF	Factor: Spz1; motif: DNNGGRGGGWWNNNN	TF:M00446	1.96373e-08	7.70692	9101	1785	879	21828
TF	Factor: Egr-1; motif: WTGCGTGGGCGK	TF:M00243	2.45743e-08	7.60952	4370	1785	469	21828
TF	Factor: NRF-1; motif: CGCATGCGCR; match class: 1	TF:M00652_1	2.80302e-08	7.55237	343	1785	67	21828
TF	Factor: AP-2; motif: GSCCSCRGGCNRNRNN	TF:M00800	3.89098e-08	7.40994	6753	1785	678	21828
TF	Factor: Egr-2; motif: NTGCGTRGGCGK	TF:M00246	4.05257e-08	7.39227	5380	1785	558	21828
TF	Factor: MAZ; motif: CCCTCCCYCYN	TF:M07297	4.2475e-08	7.37187	3241	1785	364	21828
TF	Factor: Fli-1; motif: GNNRCCGGAAGYGS	TF:M10234	4.53914e-08	7.34303	6469	1785	653	21828
TF	Factor: Egr-1; motif: GCGGGGGCGG; match class: 1	TF:M07354_1	4.64928e-08	7.33261	2111	1785	256	21828
TF	Factor: AP-2alpha; motif: NGCCYSNNGSN; match class: 1	TF:M01857_1	5.59665e-08	7.25207	2207	1785	265	21828
TF	Factor: ER71; motif: ACCGGAARYN	TF:M01988	6.26925e-08	7.20278	4319	1785	462	21828
TF	Factor: ER81; motif: RCCGGAWRYN	TF:M01987	6.86491e-08	7.16337	4046	1785	437	21828
TF	Factor: E2F-3; motif: GGGCGGGARN	TF:M10210	7.80398e-08	7.10768	2525	1785	295	21828
TF	Factor: Osx; motif: CCNCCCCCNNN; match class: 1	TF:M07329_1	8.01758e-08	7.09596	2020	1785	246	21828
TF	Factor: ERF; motif: ACCGGAARTN	TF:M01984	8.87138e-08	7.05201	6031	1785	613	21828
TF	Factor: Tcfap2b; motif: NYGCCYNARGGCAN	TF:M02820	9.2429e-08	7.03419	7906	1785	774	21828
TF	Factor: KROX; motif: CCCGCCCCCRCCCC; match class: 1	TF:M00982_1	9.59251e-08	7.01807	2044	1785	248	21828
TF	Factor: Elk-1; motif: NCCGGAAGTGN	TF:M10219	1.2107e-07	6.91697	14567	1785	1312	21828
TF	Factor: RREB-1; motif: CCCCAAACMMCCCC	TF:M00257	1.38791e-07	6.85764	10739	1785	1008	21828
TF	Factor: Sp1; motif: GGGGCGGGGT; match class: 1	TF:M00008_1	1.47429e-07	6.83142	3391	1785	375	21828
TF	Factor: Foxn1; motif: RGAMGC; match class: 1	TF:M12470_1	1.53996e-07	6.81249	4367	1785	464	21828
TF	Factor: Zfp740; motif: NNNCCCCCCCCMNNNN	TF:M02834	2.02896e-07	6.69273	5204	1785	538	21828
TF	Factor: ESE-1; motif: NSMGGAARYN	TF:M01977	2.1062e-07	6.6765	7676	1785	752	21828
TF	Factor: Sp5; motif: RNGGRGGNGGRGNNGGGGGAGGRG	TF:M10376	2.39089e-07	6.62144	4860	1785	507	21828
TF	Factor: MZF-1; motif: TGGGGAR; match class: 1	TF:M01733_1	2.82072e-07	6.54964	3560	1785	389	21828
TF	Factor: HIC1; motif: NSNNNNTGCCCSSNN	TF:M01072	3.26973e-07	6.48549	2875	1785	325	21828
TF	Factor: PUR1; motif: GGGNCAGNN	TF:M01721	4.21233e-07	6.37548	7325	1785	720	21828
TF	Factor: EGR; motif: CGCCCCCGCNN; match class: 1	TF:M08878_1	4.86405e-07	6.313	1863	1785	227	21828
TF	Factor: BTEB2; motif: RGGGNGKGGN; match class: 1	TF:M07277_1	5.39839e-07	6.26774	3123	1785	347	21828
TF	Factor: RREB-1; motif: CCCCAAACMMCCCC; match class: 1	TF:M00257_1	7.7153e-07	6.11265	4415	1785	464	21828
TF	Factor: Zfp740; motif: NCCCCCCCAC; match class: 1	TF:M03944_1	8.86285e-07	6.05243	4475	1785	469	21828
TF	Factor: CACD; motif: CCACRCCC; match class: 1	TF:M01113_1	9.20356e-07	6.03604	4465	1785	468	21828
TF	Factor: Tfap2a; motif: TGCCCYNRGGGCA; match class: 1	TF:M04157_1	9.25688e-07	6.03354	4745	1785	493	21828
TF	Factor: LKLF; motif: NGGGCGG; match class: 1	TF:M05391_1	1.02389e-06	5.98975	2364	1785	274	21828
TF	Factor: Sp3; motif: AGGGCGG; match class: 1	TF:M05665_1	1.02389e-06	5.98975	2364	1785	274	21828
TF	Factor: SP6; motif: WGGGCGG; match class: 1	TF:M05455_1	1.02389e-06	5.98975	2364	1785	274	21828
TF	Factor: CPBP; motif: NGGGCGG; match class: 1	TF:M05301_1	1.02389e-06	5.98975	2364	1785	274	21828
TF	Factor: XBP-1; motif: WNNGMCACGTC; match class: 1	TF:M01770_1	1.03531e-06	5.98493	3859	1785	413	21828
TF	Factor: C-Myc; motif: NGCCACGTGNN; match class: 1	TF:M07601_1	1.16169e-06	5.93491	4305	1785	453	21828
TF	Factor: HAIRYLIKE; motif: NNNNCANGTG	TF:M08885	1.17112e-06	5.9314	5762	1785	582	21828
TF	Factor: GKLF; motif: CCTCCYN	TF:M01835	1.24435e-06	5.90506	16043	1785	1418	21828
TF	Factor: Zic2; motif: NMCCCCCGGGGGGGN	TF:M02836	1.27263e-06	5.8953	3799	1785	407	21828
TF	Factor: Tfap2a; motif: NGCCYSAGGCN	TF:M04156	1.28163e-06	5.89224	7825	1785	759	21828
TF	Factor: Myc; motif: CACGTGS	TF:M00799	1.32778e-06	5.87687	5106	1785	524	21828
TF	Factor: ctcf; motif: YGGCCASCAGRGGGCGCYNN	TF:M10203	1.42145e-06	5.84727	6657	1785	659	21828
TF	Factor: N-Myc; motif: NNCCACGTGNNN; match class: 1	TF:M00055_1	1.42828e-06	5.84519	1442	1785	183	21828
TF	Factor: Sp3; motif: ASMCTTGGGSRGGG; match class: 1	TF:M00665_1	1.4352e-06	5.84309	1763	1785	215	21828
TF	Factor: EGR-1; motif: TGCGTGGGCGK	TF:M01972	1.53378e-06	5.81424	4169	1785	440	21828
TF	Factor: BTEB2; motif: GNAGGGGGNGGGSSNN; match class: 1	TF:M03814_1	1.58117e-06	5.80102	1112	1785	149	21828
TF	Factor: CP2; motif: NNNNCCAGNCNN	TF:M07602	1.78852e-06	5.74751	10520	1785	982	21828
TF	Factor: c-Myc:Max; motif: NNACCACGTGGTNN	TF:M00118	2.30656e-06	5.63703	7942	1785	767	21828
TF	Factor: c-Myc:Max; motif: NNACCACGTGGTNN; match class: 1	TF:M00118_1	2.30656e-06	5.63703	7942	1785	767	21828
TF	Factor: Klf15; motif: RGGGMGGRGNNGGGGGNGG	TF:M10277	2.41097e-06	5.61781	3271	1785	357	21828
TF	Factor: N-Myc; motif: NNCCACGTGNNN	TF:M00055	2.56703e-06	5.59057	4296	1785	450	21828
TF	Factor: C-Myc; motif: NGCCACGTGNN	TF:M07601	2.84126e-06	5.54649	6207	1785	618	21828
TF	Factor: Wt1; motif: NNCCTCCCCCACNN; match class: 1	TF:M12438_1	2.88753e-06	5.53947	1585	1785	196	21828
TF	Factor: WT1; motif: GNGGGGGCGGGG; match class: 1	TF:M03893_1	3.23329e-06	5.49036	2560	1785	290	21828
TF	Factor: LKLF; motif: CNCCACCCS	TF:M08819	3.31274e-06	5.47981	5821	1785	584	21828
TF	Factor: ARNTLIKE; motif: NNNSCACGTG	TF:M08868	3.56481e-06	5.44796	5241	1785	533	21828
TF	Factor: ZNF151; motif: GGSGGNGGGGGAGGGGMGG	TF:M10412	3.77837e-06	5.42269	3820	1785	406	21828
TF	Factor: LF-A1; motif: GGGSTCWR	TF:M00646	3.89133e-06	5.4099	12584	1785	1146	21828
TF	Factor: E2F-3; motif: NNNANGGCGCGCSNW	TF:M02743	4.06229e-06	5.39123	1815	1785	218	21828
TF	Factor: Tcfap2b; motif: NYGCCYNARGGCAN; match class: 1	TF:M02820_1	4.34408e-06	5.3621	5225	1785	531	21828
TF	Factor: SP2; motif: GNNGGGGGCGGGGSN; match class: 1	TF:M03807_1	4.71445e-06	5.32657	2965	1785	327	21828
TF	Factor: USF2; motif: CASGYG	TF:M00726	4.96112e-06	5.30442	6285	1785	623	21828
TF	Factor: USF2; motif: CASGYG; match class: 1	TF:M00726_1	4.96112e-06	5.30442	6285	1785	623	21828
TF	Factor: ZNF515; motif: WNSCCCCCWGCNG	TF:M08835	5.18555e-06	5.28521	2487	1785	282	21828
TF	Factor: Plagl1; motif: NNNGGGGSSCCCCNNN	TF:M02786	5.31552e-06	5.27445	2006	1785	236	21828
TF	Factor: Staf; motif: KGCMTNCTGGGARWTGTAGTYY	TF:M10419	5.64421e-06	5.2484	229	1785	47	21828
TF	Factor: DEC1; motif: NCNCACRTGNSC	TF:M08870	5.91706e-06	5.22789	8038	1785	772	21828
TF	Factor: E2F; motif: NCSCGCSAAAN; match class: 1	TF:M00919_1	6.90136e-06	5.16107	1175	1785	153	21828
TF	Factor: AHR; motif: CACGCN; match class: 1	TF:M01855_1	7.53399e-06	5.12298	2752	1785	306	21828
TF	Factor: SREBP-2; motif: NNGYCACNNSMN	TF:M01177	7.7162e-06	5.1126	7717	1785	744	21828
TF	Factor: Tbx5; motif: SNAGGTGTGRNGGSS	TF:M07475	7.75693e-06	5.11031	5725	1785	573	21828
TF	Factor: c-Myc:Max; motif: GCCAYGYGSN; match class: 1	TF:M00322_1	8.42799e-06	5.07428	2425	1785	275	21828
TF	Factor: Egr-1; motif: GCGTGGGCGT	TF:M07597	9.80054e-06	5.00875	4743	1785	486	21828
TF	Factor: SP100; motif: NNCGTCGNNTAAWNN; match class: 1	TF:M02913_1	1.00124e-05	4.99946	3072	1785	335	21828
TF	Factor: DEC1; motif: CNCACRTGASC	TF:M03572	1.0082e-05	4.99646	6753	1785	661	21828
TF	Factor: USF; motif: NCACGTGN	TF:M00217	1.08629e-05	4.96406	4152	1785	433	21828
TF	Factor: ZFP740; motif: NNNTWCCCCCCGGNRNN	TF:M02938	1.15731e-05	4.93655	3152	1785	342	21828
TF	Factor: PLAG1; motif: CCCCCKWNNNGGSCCC	TF:M01973	1.39992e-05	4.8539	4283	1785	444	21828
TF	Factor: SP1; motif: GGGGYGGGGNS; match class: 1	TF:M01303_1	1.65723e-05	4.78062	2773	1785	306	21828
TF	Factor: SP4; motif: NNKGGGCGKGNCN	TF:M09005	1.67359e-05	4.77635	1949	1785	228	21828
TF	Factor: HIF-1alpha; motif: GNACGTGM	TF:M10257	1.73623e-05	4.76039	6634	1785	649	21828
TF	Factor: rfx2; motif: SGSNGTTGCCATGGNRACSRGN	TF:M10355	1.87251e-05	4.72758	1163	1785	150	21828
TF	Factor: ctcf; motif: YGGCCASYAGGGGGCGCYNN	TF:M09681	2.01527e-05	4.69567	5233	1785	527	21828
TF	Factor: Plagl1; motif: NNNGGGGSSCCCCNNN; match class: 1	TF:M02786_1	2.18594e-05	4.66036	1800	1785	213	21828
TF	Factor: HSF4; motif: CTGCMRN	TF:M07322	2.23836e-05	4.65007	17368	1785	1509	21828
TF	Factor: HIF-1alpha; motif: NCACGT	TF:M02012	2.28191e-05	4.6417	6377	1785	626	21828
TF	Factor: E2F-1; motif: TTTSGCGCGMNR; match class: 1	TF:M00516_1	2.52535e-05	4.59768	1680	1785	201	21828
TF	Factor: Erm; motif: NCCGGAWGTN	TF:M01992	2.67672e-05	4.5724	5266	1785	529	21828
TF	Factor: GLI; motif: NSTGGGTGGTCY	TF:M10254	2.68828e-05	4.57053	9865	1785	919	21828
TF	Factor: BEN; motif: CWGCGAYA	TF:M01241	3.34663e-05	4.47539	6578	1785	642	21828
TF	Factor: CP2/LBP-1c/LSF; motif: GCTGGNTNGNNCYNG	TF:M00947	3.49823e-05	4.45615	8635	1785	816	21828
TF	Factor: HSF4; motif: CTGCMRN; match class: 1	TF:M07322_1	4.27067e-05	4.3695	11453	1785	1047	21828
TF	Factor: c-Myc; motif: KACCACGTGSYY	TF:M01154	4.32007e-05	4.36451	5478	1785	546	21828
TF	Factor: VDR; motif: GGGKNARNRRGGWSA; match class: 1	TF:M00444_1	4.6224e-05	4.33513	3798	1785	397	21828
TF	Factor: KLF3; motif: NNNNNNGGGCGGGGCNNGN; match class: 1	TF:M10278_1	4.68118e-05	4.32964	3138	1785	337	21828
TF	Factor: c-Myc; motif: RACCACGTGCTC	TF:M01145	4.77343e-05	4.32117	5919	1785	584	21828
TF	Factor: p54NRB; motif: GRNNNMGGATGRMNNCGGA	TF:M07611	4.89139e-05	4.31057	7402	1785	711	21828
TF	Factor: HIC1; motif: NNNGGKTGCCCSNNNNNN	TF:M01073	5.31245e-05	4.2747	2870	1785	312	21828
TF	Factor: E2F; motif: TTTSGCGSG; match class: 1	TF:M00939_1	5.34945e-05	4.27169	1291	1785	161	21828
TF	Factor: MECP2; motif: CCGGNNTTWA	TF:M01299	5.36729e-05	4.27024	5029	1785	506	21828
TF	Factor: LKLF; motif: GGGGTGGKSN; match class: 1	TF:M07261_1	5.41553e-05	4.26636	3792	1785	396	21828
TF	Factor: Tfap2a; motif: TGCCCYNRGGCA	TF:M04155	5.77684e-05	4.23831	6553	1785	638	21828
TF	Factor: MTF-1; motif: TGCGCAC; match class: 1	TF:M01243_1	5.8876e-05	4.23006	741	1785	104	21828
TF	Factor: Spz1; motif: DNNGGRGGGWWNNNN; match class: 1	TF:M00446_1	6.25018e-05	4.20411	2918	1785	316	21828
TF	Factor: HDAC1; motif: KGCARGGTC	TF:M07041	6.70237e-05	4.17377	12143	1785	1101	21828
TF	Factor: Ikaros; motif: TGGGAGN; match class: 1	TF:M07260_1	6.72356e-05	4.1724	4156	1785	428	21828
TF	Factor: SREBP-2; motif: NTCACCYNNNN	TF:M03852	6.85955e-05	4.1637	7818	1785	745	21828
TF	Factor: Egr; motif: GTGGGSGCRRS	TF:M00807	7.13122e-05	4.14684	2987	1785	322	21828
TF	Factor: SP4; motif: NNWAGGCGTGNCNNN	TF:M02914	7.76313e-05	4.10996	4940	1785	497	21828
TF	Factor: TFII-I; motif: RGAGGKAGG; match class: 1	TF:M00706_1	7.8555e-05	4.10483	1490	1785	180	21828
TF	Factor: AP-2alphaA; motif: ANMGCCTNAGGCKNT; match class: 1	TF:M01047_1	8.23705e-05	4.08423	7294	1785	700	21828
TF	Factor: AP-2alphaA; motif: ANMGCCTNAGGCKNT	TF:M01047	8.23705e-05	4.08423	7294	1785	700	21828
TF	Factor: TIEG1; motif: GGSGGKGNNN	TF:M08905	8.58291e-05	4.06637	4626	1785	469	21828
TF	Factor: Ehf; motif: NNNANCCGGAAGTNN	TF:M02745	8.78379e-05	4.05632	3830	1785	398	21828
TF	Factor: ERG; motif: ACCGGAARYN	TF:M01985	9.45632e-05	4.02428	2638	1785	289	21828
TF	Factor: p300; motif: NNNGGGAGTNNNNS	TF:M00033	0.000107853	3.96717	8528	1785	803	21828
TF	Factor: E2F; motif: NKCGCGCSAAAN; match class: 1	TF:M00920_1	0.000110173	3.95793	1067	1785	137	21828
TF	Factor: c-Myc:Max; motif: NNNNNNNCACGTGNNNNNNN; match class: 1	TF:M00615_1	0.00011622	3.93472	7226	1785	693	21828
TF	Factor: c-Myc:Max; motif: NNNNNNNCACGTGNNNNNNN	TF:M00615	0.00011622	3.93472	7226	1785	693	21828
TF	Factor: LF-A1; motif: GGGSTCWR; match class: 1	TF:M00646_1	0.000125552	3.90118	5266	1785	524	21828
TF	Factor: GKLF; motif: WGGGYGKGGCCN; match class: 1	TF:M09692_1	0.000135651	3.86758	3611	1785	377	21828
TF	Factor: ZIC3; motif: NNNCACAGCAKGNNN	TF:M02941	0.000137883	3.86049	19148	1785	1633	21828
TF	Factor: Myc; motif: CACGTGS; match class: 1	TF:M00799_1	0.000140553	3.85216	2563	1785	281	21828
TF	Factor: rfx1; motif: SNSSCNGTTGCCAKGGNRACSS	TF:M09706	0.000159492	3.79726	1054	1785	135	21828
TF	Factor: NRF-1; motif: YGCGCMTGCGC; match class: 1	TF:M02102_1	0.000163111	3.78752	571	1785	84	21828
TF	Factor: GABPalpha_GABPbeta; motif: CTTCCKGY	TF:M03791	0.000173889	3.75973	2959	1785	317	21828
TF	Factor: Zic2; motif: NMCCCCCGGGGGGGN; match class: 1	TF:M02836_1	0.000173948	3.75958	2483	1785	273	21828
TF	Factor: Zfp281; motif: NNCCCCCCCCCCMYC	TF:M02831	0.000180773	3.74287	3977	1785	409	21828
TF	Factor: FKLF; motif: BGGGNGGVMD	TF:M01837	0.000187304	3.72745	4984	1785	498	21828
TF	Factor: ZNF151; motif: GGSGGNGGGGGAGGGGMGG; match class: 1	TF:M10412_1	0.000202505	3.69356	1187	1785	148	21828
TF	Factor: Elk-1; motif: RACCGGAAGTR	TF:M01165	0.000209034	3.67978	8893	1785	831	21828
TF	Factor: Mxi1; motif: NCACGTGGSNGNNNN	TF:M09695	0.000216665	3.66421	3064	1785	326	21828
TF	Factor: egr-3; motif: GTGGGY; match class: 1	TF:M03818_1	0.000228046	3.64198	8191	1785	772	21828
TF	Factor: GMEB1; motif: NGNNCRACGTYGTYNN	TF:M02865	0.000233088	3.63248	4053	1785	415	21828
TF	Factor: Pax-5; motif: RRMSWGANWYCTNRAGCGKRACSRYNSM; match class: 1	TF:M00144_1	0.000241825	3.6165	5544	1785	546	21828
TF	Factor: Zic1; motif: KGGGTGGTC; match class: 1	TF:M00448_1	0.00028235	3.54921	3613	1785	375	21828
TF	Factor: SP1:SP3; motif: CCSCCCCCYCC; match class: 1	TF:M01219_1	0.000287986	3.54063	3392	1785	355	21828
TF	Factor: Pet-1; motif: ACCGGAARYN	TF:M02037	0.000295109	3.53002	2986	1785	318	21828
TF	Factor: Sp5; motif: RNGGRGGNGGRGNNGGGGGAGGRG; match class: 1	TF:M10376_1	0.000295458	3.5295	1955	1785	222	21828
TF	Factor: p300; motif: NNNGGGAGTNNNNS; match class: 1	TF:M00033_1	0.000330661	3.48062	2180	1785	243	21828
TF	Factor: E2F-1; motif: NKTSSCGC; match class: 1	TF:M00428_1	0.000332181	3.47863	2935	1785	313	21828
TF	Factor: HIF1; motif: GNNKACGTGCGGNN	TF:M00797	0.000352313	3.45307	3134	1785	331	21828
TF	Factor: PLAG1; motif: CCCCCKWNNNGGSCCC; match class: 1	TF:M01973_1	0.000359778	3.44397	1319	1785	160	21828
TF	Factor: Staf; motif: MNTTCCCAKMATKCMWNGCRA	TF:M00264	0.000384782	3.41479	923	1785	120	21828
TF	Factor: EGR3; motif: NCMCRCCCACTNMN	TF:M08877	0.000394096	3.4044	6317	1785	611	21828
TF	Factor: MAZ; motif: CCCTCCCYCYN; match class: 1	TF:M07297_1	0.000398612	3.39945	827	1785	110	21828
TF	Factor: ETV3; motif: ANCGGAARYN	TF:M01990	0.000399334	3.39866	3215	1785	338	21828
TF	Factor: Pax-5; motif: BCNNNRNGCANBGNTGNRTAGCSGCHNB	TF:M00143	0.00046651	3.33114	10873	1785	991	21828
TF	Factor: Egr-2; motif: GCGTGGGCGG; match class: 1	TF:M05494_1	0.000473006	3.32513	2804	1785	300	21828
TF	Factor: GABP-alpha; motif: GGNRCCGGAAGTGN	TF:M10247	0.000508751	3.29349	4002	1785	408	21828
TF	Factor: Sp4; motif: NNNNMCGCCCCCTNNNN; match class: 1	TF:M02810_1	0.000523652	3.28096	774	1785	104	21828
TF	Factor: ZAC; motif: KGGGCCR; match class: 1	TF:M05547_1	0.000537696	3.26946	2515	1785	273	21828
TF	Factor: AP-2alpha; motif: GCCNNNRGS	TF:M00469	0.000540717	3.26703	3280	1785	343	21828
TF	Factor: MAZR; motif: NSGGGGGGGGMCN	TF:M00491	0.000598744	3.22276	3862	1785	395	21828
TF	Factor: N-Myc; motif: GSSCACGYGS	TF:M03834	0.000632338	3.19905	1392	1785	166	21828
TF	Factor: MIBP1; motif: WNWCCCCAGCTR	TF:M03878	0.000664952	3.17721	2478	1785	269	21828
TF	Factor: TCFAP2B; motif: NTWGCCKSMGGCRNN	TF:M02924	0.000674296	3.17115	5921	1785	575	21828
TF	Factor: GLI; motif: NGACCMCCCAN	TF:M07290	0.000703084	3.15299	6939	1785	662	21828
TF	Factor: GKLF; motif: GCCMCRCCCNNN; match class: 1	TF:M01588_1	0.000765939	3.11581	2983	1785	315	21828
TF	Factor: Arnt; motif: NNNNNRTCACGTGAYNNNNN	TF:M00539	0.00077898	3.10847	7073	1785	673	21828
TF	Factor: Arnt; motif: NNNNNRTCACGTGAYNNNNN; match class: 1	TF:M00539_1	0.00077898	3.10847	7073	1785	673	21828
TF	Factor: AhR,; motif: NRCGTGNGN; match class: 1	TF:M00976_1	0.000796786	3.09866	887	1785	115	21828
TF	Factor: MAZ; motif: NKGGGAGGGGRGGR; match class: 1	TF:M02023_1	0.000805557	3.0939	4165	1785	421	21828
TF	Factor: c-ets-1; motif: ACCGGAWRYN; match class: 1	TF:M01986_1	0.000806193	3.09356	2886	1785	306	21828
TF	Factor: E2F-1; motif: TTTSGCGS; match class: 1	TF:M00431_1	0.000852537	3.06929	1584	1785	184	21828
TF	Factor: E2F1; motif: NNNNNGCGSSAAAN; match class: 1	TF:M08874_1	0.000866903	3.06203	1512	1785	177	21828
TF	Factor: arnt; motif: CACGYA	TF:M03812	0.000870503	3.06023	4587	1785	458	21828
TF	Factor: NF-YA; motif: CRGCCAATCAGNRN	TF:M02106	0.000895825	3.04778	2026	1785	226	21828
TF	Factor: c-Myc; motif: KACCACGTGSYY; match class: 1	TF:M01154_1	0.000939006	3.02733	3766	1785	385	21828
TF	Factor: Zic3; motif: NMCCCCCGGGGGGGN	TF:M02837	0.000984518	3.00678	3311	1785	344	21828
TF	Factor: AP-2; motif: MKCCCSCNGGCG; match class: 1	TF:M00189_1	0.00100693	2.997	3679	1785	377	21828
TF	Factor: Sp2; motif: NYSGCCCCGCCCCCY; match class: 1	TF:M03567_1	0.00114523	2.94111	2494	1785	269	21828
TF	Factor: Max; motif: NNANCACGTGNTNN	TF:M00119	0.00128826	2.89	7320	1785	692	21828
TF	Factor: Max; motif: NNANCACGTGNTNN; match class: 1	TF:M00119_1	0.00128826	2.89	7320	1785	692	21828
TF	Factor: ELF1; motif: NCCGGAARTN	TF:M01975	0.00133766	2.87365	3023	1785	317	21828
TF	Factor: FPM315; motif: SRGGGAGGAGGN	TF:M01587	0.00135052	2.8695	2434	1785	263	21828
TF	Factor: c-Myc; motif: CACGTGGC; match class: 1	TF:M03867_1	0.00136005	2.86644	2673	1785	285	21828
TF	Factor: AhR:Arnt; motif: KNNKNNTYGCGTGCMS	TF:M00235	0.00137411	2.86198	2892	1785	305	21828
TF	Factor: DRRS; motif: GNNGGGWGGG	TF:M10363	0.00140306	2.85292	4731	1785	469	21828
TF	Factor: RNF96; motif: BCCCGCRGCC; match class: 1	TF:M01199_1	0.00156816	2.80461	2732	1785	290	21828
TF	Factor: AhR; motif: NTNGCGTGNNN	TF:M00778	0.0015736	2.80311	3505	1785	360	21828
TF	Factor: Zfp740; motif: NNNCCCCCCCCMNNNN; match class: 1	TF:M02834_1	0.00177928	2.74976	3834	1785	389	21828
TF	Factor: Elf-1; motif: NNANCCGGAAGTGN	TF:M10216	0.00185662	2.73128	3089	1785	322	21828
TF	Factor: KLF; motif: GGGNGGGG; match class: 1	TF:M07461_1	0.00193959	2.71229	3312	1785	342	21828
TF	Factor: AP-2alpha; motif: NSCCNCRGGSN	TF:M07348	0.00196746	2.70609	6235	1785	598	21828
TF	Factor: rfx1; motif: GTYNCCATGGCAAC	TF:M07122	0.0019879	2.70161	1203	1785	145	21828
TF	Factor: NRF-1; motif: GCGCMTGCGCN; match class: 1	TF:M07052_1	0.0021189	2.67389	644	1785	88	21828
TF	Factor: AP-2gamma; motif: GCCYNNGGS; match class: 1	TF:M00470_1	0.00222989	2.65172	3417	1785	351	21828
TF	Factor: Egr-3; motif: NTGCGTGGGCGK; match class: 1	TF:M00245_1	0.00227477	2.64306	1660	1785	189	21828
TF	Factor: Arnt; motif: NDDNNCACGTGNNNNN	TF:M00236	0.00228586	2.64095	2374	1785	256	21828
TF	Factor: YB-1; motif: CCAMTCNGMR; match class: 1	TF:M03805_1	0.0023402	2.63075	4296	1785	429	21828
TF	Factor: ERG; motif: ACCGGAART; match class: 1	TF:M01752_1	0.00264315	2.57788	3669	1785	373	21828
TF	Factor: SAP-1a; motif: NRRCCGGAAGYRN; match class: 1	TF:M10220_1	0.00283274	2.54779	3303	1785	340	21828
TF	Factor: HAIRYLIKE; motif: NNNNCANGTG; match class: 1	TF:M08885_1	0.00284666	2.54566	1792	1785	201	21828
TF	Factor: c-Myc; motif: CACGTGGC	TF:M03867	0.00285315	2.54468	7713	1785	722	21828
TF	Factor: PUR1; motif: GGGNCAGNN; match class: 1	TF:M01721_1	0.00285938	2.54373	1845	1785	206	21828
TF	Factor: ARNT; motif: YRCGTGNN	TF:M08800	0.00297973	2.52582	803	1785	104	21828
TF	Factor: Fli-1; motif: NNNRCCGGAAGTGGN	TF:M09685	0.00319713	2.49524	4650	1785	459	21828
TF	Factor: Rfx1; motif: GTTGCYNNGGARMS; match class: 1	TF:M04627_1	0.00338355	2.47063	604	1785	83	21828
TF	Factor: nerf; motif: NCCGGAARTN	TF:M01976	0.00364115	2.43876	2792	1785	293	21828
TF	Factor: TCFAP2C; motif: NNGCCCNAGGGCWN	TF:M02925	0.00421519	2.37518	5328	1785	517	21828
TF	Factor: MAX; motif: NNGNCACGCGACNN	TF:M02881	0.00440857	2.3557	5434	1785	526	21828
TF	Factor: USF2; motif: NNNCCACGTGACN	TF:M03860	0.00446681	2.35	4072	1785	407	21828
TF	Factor: Tbx5; motif: SNAGGTGTGRNGGSS; match class: 1	TF:M07475_1	0.00464386	2.33312	1039	1785	127	21828
TF	Factor: Ets2; motif: ACCGGAWRYN; match class: 1	TF:M01989_1	0.00505769	2.29605	2715	1785	285	21828
TF	Factor: AP-2beta; motif: GCNNNGGSCNGVGGGN; match class: 1	TF:M01858_1	0.00523389	2.28118	1524	1785	174	21828
TF	Factor: Zfp281; motif: TGGGGGAGGGG	TF:M01597	0.00542553	2.26556	972	1785	120	21828
TF	Factor: ZBED6; motif: NRRGCTCGCCNN	TF:M01598	0.00592976	2.22696	5563	1785	536	21828
TF	Factor: Fli-1; motif: ACCGGAARYN	TF:M02038	0.00595776	2.22492	2122	1785	230	21828
TF	Factor: Rfx1; motif: GTTGCYNNGGARMS	TF:M04627	0.00599008	2.22257	4163	1785	414	21828
TF	Factor: Egr-1; motif: GCGGGGGCGG; match class: 1	TF:M01873_1	0.00600622	2.2214	1517	1785	173	21828
TF	Factor: CREM; motif: TGACGTCASYN	TF:M01820	0.00627665	2.20227	5763	1785	553	21828
TF	Factor: GKLF; motif: NNNRNWGGGTGKGGC; match class: 1	TF:M10279_1	0.00653438	2.1848	3456	1785	351	21828
TF	Factor: Tfap2a; motif: NGCCYSAGGCN; match class: 1	TF:M04156_1	0.00802834	2.09537	5658	1785	543	21828
TF	Factor: SMAD5; motif: GSGGCAGM	TF:M03846	0.0088621	2.05246	8390	1785	774	21828
TF	Factor: USF; motif: GYCACGTGNC	TF:M00187	0.00891861	2.0497	3535	1785	357	21828
TF	Factor: myogenin; motif: CRSCTGTTBNNTTTGGCACGSNGCCARCH; match class: 1	TF:M00056_1	0.00899307	2.04609	4877	1785	475	21828
TF	Factor: HES-1; motif: NNCKYGTGNNN	TF:M07042	0.00923994	2.03433	4067	1785	404	21828
TF	Factor: Pax-3; motif: NNNNNNCGTCACGSTYNNNNN	TF:M00327	0.00954156	2.02038	12933	1785	1145	21828
TF	Factor: HIF2A; motif: ACGTGNNN	TF:M07356	0.0101755	1.99244	1583	1785	178	21828
TF	Factor: SP4; motif: SCCCCGCCCCS	TF:M01273	0.0111657	1.95211	2358	1785	250	21828
TF	Factor: GABP; motif: VCCGGAAGNGCR	TF:M00341	0.0112773	1.9478	7829	1785	726	21828
TF	Factor: NRF-1; motif: CNSTGCGCATGCGCNNS; match class: 1	TF:M10328_1	0.0115084	1.93899	251	1785	42	21828
TF	Factor: HES-1; motif: NNCKYGTGNNN; match class: 1	TF:M07042_1	0.0121837	1.91422	605	1785	81	21828
TF	Factor: AhR:Arnt; motif: GRGKATYGCGTGMCWNSCC; match class: 1	TF:M00237_1	0.0124558	1.90463	1306	1785	151	21828
TF	Factor: GCMa; motif: CCCGCAT	TF:M03574	0.0127739	1.89368	1994	1785	216	21828
TF	Factor: HIF-1alpha; motif: NCACGT; match class: 1	TF:M02012_1	0.0132522	1.87771	1590	1785	178	21828
TF	Factor: TAFII250; motif: NAARAWGGCGGMGG	TF:M10388	0.0133492	1.87455	6125	1785	581	21828
TF	Factor: SREBP-1; motif: CACSCCA	TF:M00749	0.0142594	1.8459	8751	1785	802	21828
TF	Factor: WT1; motif: NGCGGGGGGGTSMMCYN; match class: 1	TF:M05599_1	0.0157563	1.80255	1690	1785	187	21828
TF	Factor: MTF-1; motif: NNNNCGTGTGCAAMNN	TF:M02778	0.0165562	1.78104	1117	1785	132	21828
TF	Factor: PPARalpha:RXRalpha; motif: NNRGGTCATWGGGGTSANG	TF:M00518	0.0171883	1.76477	9364	1785	852	21828
TF	Factor: CP2; motif: NNNNCCAGNCNN; match class: 1	TF:M07602_1	0.0176496	1.75326	3663	1785	366	21828
TF	Factor: HEN1; motif: NNGGGNCGCAGCTGCGNCCCNN	TF:M00058	0.0186208	1.73	91	1785	21	21828
TF	Factor: SAP-1a; motif: NACCGGAAGTV	TF:M01167	0.0195154	1.70962	2180	1785	232	21828
TF	Factor: NF-YA; motif: CRGCCAATCAGNRN; match class: 1	TF:M02106_1	0.0195667	1.70848	198	1785	35	21828
TF	Factor: ZBP89; motif: YCCYCCCCCM	TF:M01816	0.0208444	1.68101	1998	1785	215	21828
TF	Factor: USF; motif: NCACGTGN; match class: 1	TF:M00217_1	0.022457	1.64865	1196	1785	139	21828
TF	Factor: N-Myc; motif: SCACGTGG	TF:M10299	0.0224981	1.64785	781	1785	98	21828
TF	Factor: N-Myc; motif: SCACGTGG; match class: 1	TF:M10299_1	0.0224981	1.64785	781	1785	98	21828
TF	Factor: ARNTLIKE; motif: NNNSCACGTG; match class: 1	TF:M08868_1	0.0238365	1.62276	2713	1785	280	21828
TF	Factor: Zfx; motif: SNSCAGGCCKCGSCSS	TF:M01593	0.0239439	1.6208	2680	1785	277	21828
TF	Factor: CTCF; motif: NNNGCCASCAGRKGGCRSNN	TF:M01200	0.0261949	1.58178	3917	1785	387	21828
TF	Factor: HIF1; motif: NGTACGTGCNGB	TF:M00466	0.0271027	1.56699	2442	1785	255	21828
TF	Factor: Pax-3; motif: NNNNNNCGTCACGSTYNNNNN; match class: 1	TF:M00327_1	0.0282459	1.54905	6197	1785	584	21828
TF	Factor: Pax-6; motif: CTGACCTGGAACTM; match class: 1	TF:M00979_1	0.0289539	1.53829	5509	1785	525	21828
TF	Factor: Elf5; motif: CSMGGAARTN	TF:M01980	0.0295506	1.52943	6211	1785	585	21828
TF	Factor: Tax/CREB; motif: RTGACGCATAYCCCC; match class: 1	TF:M00115_1	0.0313684	1.50351	2745	1785	282	21828
TF	Factor: EHF; motif: CSCGGAARTN	TF:M01974	0.0319297	1.4958	6898	1785	643	21828
TF	Factor: Atf-1; motif: RTGACGTA; match class: 1	TF:M07980_1	0.0326579	1.48601	3114	1785	315	21828
TF	Factor: Egr; motif: GTGGGSGCRRS; match class: 1	TF:M00807_1	0.0328407	1.48359	386	1785	56	21828
TF	Factor: HIF-1alpha; motif: NNACGTGNN	TF:M07043	0.0337205	1.47211	1082	1785	127	21828
TF	Factor: TIEG1; motif: GGSGGKGNNN; match class: 1	TF:M08905_1	0.0364105	1.43877	721	1785	91	21828
TF	Factor: E2F; motif: TTTSGCGSG; match class: 1	TF:M00918_1	0.0371568	1.42996	982	1785	117	21828
TF	Factor: E2F-3; motif: GGGCGGGARN; match class: 1	TF:M10210_1	0.0374407	1.42666	298	1785	46	21828
TF	Factor: P73; motif: GNNNRRRCNTGCMNNTSASN	TF:M03558	0.0380699	1.41942	4321	1785	421	21828
TF	Factor: c-Myc; motif: RACCACGTGCTC; match class: 1	TF:M01145_1	0.0383901	1.41578	3559	1785	354	21828
TF	Factor: Pax-3; motif: TCGTCACRCTTHM; match class: 1	TF:M00360_1	0.0426198	1.37039	5458	1785	519	21828
TF	Factor: E2F-1; motif: NTTSGCGG; match class: 1	TF:M00430_1	0.0443015	1.35358	1827	1785	197	21828
TF	Factor: Elf-1; motif: AWCCCGGAAGTN	TF:M07415	0.0446491	1.35019	8357	1785	764	21828
TF	Factor: E2F-1; motif: TWSGCGCGAAAAYKR	TF:M00024	0.0453574	1.34335	8610	1785	785	21828
TF	Factor: ZN451; motif: CKGGGGGG	TF:M06457	0.0501753	1.29951	1993	1785	212	21828
TF	Factor: LRF; motif: NGNAGNGGGTYN	TF:M04617	0.0527981	1.27738	5062	1785	484	21828
TF	Factor: AP-2; motif: SNNNCCNCAGGCN; match class: 1	TF:M00915_1	0.05415	1.2664	2422	1785	251	21828
TF	Factor: E2F; motif: NNTTTCGCGCN; match class: 1	TF:M08875_1	0.0584191	1.23345	1209	1785	138	21828
TF	Factor: MZF-1; motif: KNGNKAGGGGNAA	TF:M00084	0.0615292	1.21092	6331	1785	592	21828
TF	Factor: DEC1; motif: NCNCACRTGNSC; match class: 1	TF:M08870_1	0.0625644	1.20367	2109	1785	222	21828
TF	Factor: Elk-1; motif: AACCGGAAGTR	TF:M01163	0.0632942	1.19864	6074	1785	570	21828
TF	Factor: Zfp281; motif: NNCCCCCCCCCCMYC; match class: 1	TF:M02831_1	0.0673689	1.17154	2496	1785	257	21828
TF	Factor: c-Myc; motif: NNNASCACRTGG	TF:M09697	0.0729779	1.13681	2743	1785	279	21828
TF	Factor: Zic3; motif: CCCGCTGGG	TF:M04594	0.0737182	1.13243	1018	1785	119	21828
TF	Factor: myogenin; motif: CRSCTGTTBNNTTTGGCACGSNGCCARCH	TF:M00056	0.0773728	1.11141	12180	1785	1075	21828
TF	Factor: NF-Y; motif: NNNRRCCAATSRGNNN	TF:M00287	0.079363	1.10038	1997	1785	211	21828
TF	Factor: NF-Y; motif: RGCCAATCRGN	TF:M07302	0.0804476	1.09449	1878	1785	200	21828
TF	Factor: Zic3; motif: NMCCCCCGGGGGGGN; match class: 1	TF:M02837_1	0.082858	1.08167	2042	1785	215	21828
TF	Factor: DEC1; motif: CNCACRTGASC; match class: 1	TF:M03572_1	0.0829368	1.08125	1674	1785	181	21828
TF	Factor: GCMb; motif: RCCCKCAT	TF:M03824	0.0830743	1.08053	1418	1785	157	21828
TF	Factor: SREBP-1; motif: CACSCCA; match class: 1	TF:M00749_1	0.0865403	1.06278	2483	1785	255	21828
TF	Factor: ATF2; motif: VGTGACGTMACN	TF:M00179	0.0877622	1.05669	6009	1785	563	21828
TF	Factor: CLOCK:BMAL; motif: MCACGTGR	TF:M01116	0.0900468	1.04553	910	1785	108	21828
TF	Factor: NF-Y; motif: NNNRRCCAATSRGNNN; match class: 1	TF:M00287_1	0.090738	1.04221	179	1785	31	21828
TF	Factor: Pax-6; motif: CTGACCTGGAACTM	TF:M00979	0.090862	1.04162	12202	1785	1076	21828
TF	Factor: HIC1; motif: NNNNRTGCCCAWNNNN	TF:M02867	0.0927685	1.0326	2875	1785	290	21828
TF	Factor: RFX1; motif: NNGTNRCNWRGYAACNN	TF:M00280	0.0959936	1.01776	6981	1785	645	21828
HP	Abnormal axial skeleton morphology	HP:0009121	4.52733e-05	4.34416	2509	478	301	4909
HP	Abnormality of the skeletal system	HP:0000924	6.41705e-05	4.19266	3044	478	350	4909
HP	Abnormality of limb bone	HP:0040068	6.72396e-05	4.17237	1632	478	213	4909
HP	Abnormality of limb bone morphology	HP:0002813	6.72396e-05	4.17237	1632	478	213	4909
HP	Abnormal 5th finger morphology	HP:0004207	0.00010718	3.96989	453	478	79	4909
HP	Abnormal appendicular skeleton morphology	HP:0011844	0.000149953	3.82404	1753	478	224	4909
HP	Abnormal digit morphology	HP:0011297	0.000167952	3.77482	1429	478	190	4909
HP	Abnormal pinna morphology	HP:0000377	0.000196341	3.70699	1190	478	164	4909
HP	Abnormality of the face	HP:0000271	0.000206137	3.68584	2837	478	329	4909
HP	Abnormality of the musculoskeletal system	HP:0033127	0.000335386	3.47445	3578	478	394	4909
HP	Global developmental delay	HP:0001263	0.000366361	3.43609	1760	478	223	4909
HP	Abnormal skull morphology	HP:0000929	0.000417595	3.37924	2232	478	270	4909
HP	Abnormality of the outer ear	HP:0000356	0.00051602	3.28733	1206	478	164	4909
HP	Abnormality of hindbrain morphology	HP:0011282	0.000537157	3.2699	900	478	130	4909
HP	Abnormal metencephalon morphology	HP:0011283	0.000537157	3.2699	900	478	130	4909
HP	Abnormal cerebellum morphology	HP:0001317	0.00060654	3.21714	893	478	129	4909
HP	Abnormal ear morphology	HP:0031703	0.000611049	3.21392	1509	478	196	4909
HP	Abnormal hand morphology	HP:0005922	0.000613649	3.21208	973	478	138	4909
HP	Abnormal skeletal morphology	HP:0011842	0.000886303	3.05242	2932	478	335	4909
HP	Abnormal cerebral morphology	HP:0002060	0.00183323	2.73678	1940	478	238	4909
HP	Aplasia/Hypoplasia involving the central nervous system	HP:0002977	0.0037711	2.42353	1787	478	221	4909
HP	Abnormality of forebrain morphology	HP:0100547	0.00391055	2.40776	1966	478	239	4909
HP	Neurodevelopmental abnormality	HP:0012759	0.00415028	2.38192	2655	478	306	4909
HP	Neurodevelopmental delay	HP:0012758	0.00460775	2.33651	2181	478	260	4909
HP	Abnormality of the forehead	HP:0000290	0.00550696	2.25909	1091	478	147	4909
HP	Deviation of finger	HP:0004097	0.00560618	2.25133	448	478	73	4909
HP	Deviation of the hand or of fingers of the hand	HP:0009484	0.00650063	2.18704	466	478	75	4909
HP	Abnormality of the mouth	HP:0000153	0.00660528	2.18011	2108	478	252	4909
HP	Abnormal nasal morphology	HP:0005105	0.00740816	2.13029	1282	478	167	4909
HP	Abnormality of higher mental function	HP:0011446	0.00881529	2.05476	2588	478	298	4909
HP	Abnormality of the nose	HP:0000366	0.0120369	1.91948	1665	478	206	4909
HP	Abnormal oral morphology	HP:0031816	0.0120837	1.9178	2021	478	242	4909
HP	Abnormal oral cavity morphology	HP:0000163	0.0120837	1.9178	2021	478	242	4909
HP	Abnormal facial skeleton morphology	HP:0011821	0.0136055	1.86628	1247	478	162	4909
HP	Abnormality of the ear	HP:0000598	0.0144525	1.84006	2207	478	260	4909
HP	Abnormality of the head	HP:0000234	0.015818	1.80085	3094	478	344	4909
HP	Aplasia/hypoplasia involving the skeleton	HP:0009115	0.0158307	1.8005	1166	478	153	4909
HP	Abnormal cerebral ventricle morphology	HP:0002118	0.016683	1.77773	857	478	119	4909
HP	Abnormal cerebral cortex morphology	HP:0002538	0.0214409	1.66876	746	478	106	4909
HP	Abnormality of limbs	HP:0040064	0.0220559	1.65648	2268	478	265	4909
HP	Hand polydactyly	HP:0001161	0.0252181	1.59829	172	478	35	4909
HP	Deviation of the 5th finger	HP:0009179	0.0273341	1.56329	346	478	58	4909
HP	Aplasia/Hypoplasia of the cerebellum	HP:0007360	0.0288804	1.5394	460	478	72	4909
HP	Abnormal penis morphology	HP:0000036	0.0298006	1.52577	690	478	99	4909
HP	Abnormality of the urinary system	HP:0000079	0.0306601	1.51343	1863	478	224	4909
HP	Clinodactyly	HP:0030084	0.0310392	1.50809	570	478	85	4909
HP	Polydactyly	HP:0010442	0.031844	1.49697	247	478	45	4909
HP	Intellectual disability	HP:0001249	0.0332693	1.47796	1855	478	223	4909
HP	Abnormality of head or neck	HP:0000152	0.0352038	1.45341	3124	478	345	4909
HP	Cerebellar hypoplasia	HP:0001321	0.0354108	1.45086	389	478	63	4909
HP	Abnormal facial shape	HP:0001999	0.0398396	1.39968	1147	478	149	4909
HP	Abnormal nervous system physiology	HP:0012638	0.0423038	1.37362	3461	478	375	4909
HP	Abnormality of the orbital region	HP:0000315	0.0429822	1.36671	1480	478	184	4909
HP	Abnormal cerebral white matter morphology	HP:0002500	0.0433049	1.36346	1056	478	139	4909
HP	Abnormal nasal bridge morphology	HP:0000422	0.0442504	1.35408	1038	478	137	4909
HP	Abnormal lower limb bone morphology	HP:0040069	0.0484797	1.31444	733	478	103	4909
HP	Morphological abnormality of the gastrointestinal tract	HP:0012718	0.0498521	1.30232	1068	478	140	4909
HP	Renal cyst	HP:0000107	0.0501137	1.30004	282	478	49	4909
HP	Clinodactyly of the 5th finger	HP:0004209	0.0505633	1.29616	345	478	57	4909
HP	Abnormality of brain morphology	HP:0012443	0.0559519	1.25219	2570	478	292	4909
HP	Abnormal nervous system morphology	HP:0012639	0.0569299	1.24466	2941	478	327	4909
HP	Abnormality of digestive system morphology	HP:0025033	0.0579661	1.23683	1071	478	140	4909
HP	Morphological central nervous system abnormality	HP:0002011	0.0579795	1.23673	2792	478	313	4909
HP	Hydrocephalus	HP:0000238	0.0646242	1.1896	372	478	60	4909
HP	Hypoplasia of penis	HP:0008736	0.0693357	1.15904	455	478	70	4909
HP	Finger clinodactyly	HP:0040019	0.0894868	1.04824	376	478	60	4909
HP	Abnormal location of ears	HP:0000357	0.0900725	1.04541	824	478	112	4909
HP	Aplasia/Hypoplasia of the cerebrum	HP:0007364	0.0934483	1.02943	1517	478	186	4909
HP	Congenital malformation of the great arteries	HP:0011603	0.099843	1.00068	460	478	70	4909
HP	Abnormality of finger	HP:0001167	0.0999968	1.00001	1138	478	146	4909

## Sheet: Table S2
Table S2: Downregulated differential expressed genes (DEGs) geneset enrichment analysis.
source	term_name	term_id	adjusted_p_value	negative_log10_of_adjusted_p_value	term_size	query_size	intersection_size	effective_domain_size	intersections
GO:MF	protein binding	GO:0005515	1.05037e-43	42.9787	10491	2039	1153	25299
GO:MF	ion binding	GO:0043167	7.29874e-38	37.1368	5904	2039	731	25299
GO:MF	catalytic activity	GO:0003824	3.10187e-36	35.5084	5664	2039	703	25299
GO:MF	binding	GO:0005488	1.21377e-34	33.9159	16247	2039	1566	25299
GO:MF	cation binding	GO:0043169	1.72304e-21	20.7637	4178	2039	508	25299
GO:MF	enzyme binding	GO:0019899	4.88671e-20	19.311	2280	2039	315	25299
GO:MF	metal ion binding	GO:0046872	1.80393e-19	18.7438	4075	2039	490	25299
GO:MF	anion binding	GO:0043168	4.00902e-18	17.397	2442	2039	325	25299
GO:MF	catalytic activity, acting on a protein	GO:0140096	2.10076e-17	16.6776	2310	2039	309	25299
GO:MF	transferase activity	GO:0016740	9.80031e-16	15.0088	2281	2039	300	25299
GO:MF	small molecule binding	GO:0036094	3.82656e-15	14.4172	2563	2039	326	25299
GO:MF	nucleotide binding	GO:0000166	3.70142e-14	13.4316	2191	2039	285	25299
GO:MF	nucleoside phosphate binding	GO:1901265	3.70142e-14	13.4316	2191	2039	285	25299
GO:MF	purine ribonucleoside triphosphate binding	GO:0035639	4.41288e-13	12.3553	1837	2039	245	25299
GO:MF	ribonucleotide binding	GO:0032553	4.72941e-13	12.3252	1936	2039	255	25299
GO:MF	purine ribonucleotide binding	GO:0032555	4.92365e-13	12.3077	1917	2039	253	25299
GO:MF	purine nucleotide binding	GO:0017076	6.80337e-13	12.1673	1932	2039	254	25299
GO:MF	carbohydrate derivative binding	GO:0097367	1.87459e-12	11.7271	2278	2039	287	25299
GO:MF	hydrolase activity	GO:0016787	5.17003e-12	11.2865	2408	2039	298	25299
GO:MF	active transmembrane transporter activity	GO:0022804	7.16403e-12	11.1448	388	2039	79	25299
GO:MF	identical protein binding	GO:0042802	1.27506e-11	10.8945	2323	2039	288	25299
GO:MF	transporter activity	GO:0005215	1.62699e-11	10.7886	1165	2039	169	25299
GO:MF	kinase activity	GO:0016301	1.93096e-10	9.71423	779	2039	123	25299
GO:MF	ATP binding	GO:0005524	2.12964e-10	9.67169	1486	2039	199	25299
GO:MF	adenyl ribonucleotide binding	GO:0032559	2.41043e-10	9.61791	1556	2039	206	25299
GO:MF	adenyl nucleotide binding	GO:0030554	3.13729e-10	9.50345	1570	2039	207	25299
GO:MF	protein-containing complex binding	GO:0044877	3.7938e-10	9.42093	1534	2039	203	25299
GO:MF	phosphotransferase activity, alcohol group as acceptor	GO:0016773	2.36579e-09	8.62602	701	2039	111	25299
GO:MF	transferase activity, transferring phosphorus-containing groups	GO:0016772	2.98678e-09	8.5248	919	2039	135	25299
GO:MF	transmembrane transporter activity	GO:0022857	1.49032e-08	7.82672	1071	2039	149	25299
GO:MF	lipid transporter activity	GO:0005319	2.95614e-08	7.52927	165	2039	41	25299
GO:MF	phosphoric ester hydrolase activity	GO:0042578	1.48939e-07	6.82699	353	2039	65	25299
GO:MF	protein serine/threonine kinase activity	GO:0004674	2.14287e-07	6.669	438	2039	75	25299
GO:MF	kinase binding	GO:0019900	2.50079e-07	6.60192	848	2039	121	25299
GO:MF	protein kinase activity	GO:0004672	2.93541e-07	6.53233	596	2039	93	25299
GO:MF	protein serine kinase activity	GO:0106310	3.96928e-07	6.40129	329	2039	61	25299
GO:MF	enzyme regulator activity	GO:0030234	4.96207e-07	6.30434	1212	2039	158	25299
GO:MF	carboxylic acid transmembrane transporter activity	GO:0046943	6.12647e-07	6.21279	167	2039	39	25299
GO:MF	organic acid transmembrane transporter activity	GO:0005342	7.3652e-07	6.13282	168	2039	39	25299
GO:MF	lipid binding	GO:0008289	1.03282e-06	5.98598	849	2039	119	25299
GO:MF	protein serine/threonine/tyrosine kinase activity	GO:0004712	2.50716e-06	5.60082	411	2039	69	25299
GO:MF	phospholipid binding	GO:0005543	3.96958e-06	5.40126	467	2039	75	25299
GO:MF	transition metal ion binding	GO:0046914	9.08636e-06	5.04161	1085	2039	140	25299
GO:MF	RNA polymerase II-specific DNA-binding transcription factor binding	GO:0061629	9.23738e-06	5.03445	373	2039	63	25299
GO:MF	protein kinase binding	GO:0019901	9.79927e-06	5.00881	759	2039	106	25299
GO:MF	hydrolase activity, acting on ester bonds	GO:0016788	1.25667e-05	4.90078	772	2039	107	25299
GO:MF	primary active transmembrane transporter activity	GO:0015399	1.56617e-05	4.80516	143	2039	33	25299
GO:MF	phosphatase activity	GO:0016791	1.77681e-05	4.75036	264	2039	49	25299
GO:MF	secondary active transmembrane transporter activity	GO:0015291	2.8585e-05	4.54386	244	2039	46	25299
GO:MF	monocarboxylic acid transmembrane transporter activity	GO:0008028	4.36575e-05	4.35994	64	2039	20	25299
GO:MF	organic hydroxy compound transmembrane transporter activity	GO:1901618	5.24113e-05	4.28058	48	2039	17	25299
GO:MF	active ion transmembrane transporter activity	GO:0022853	0.000126155	3.89909	248	2039	45	25299
GO:MF	symporter activity	GO:0015293	0.000130992	3.88275	141	2039	31	25299
GO:MF	DNA-binding transcription factor binding	GO:0140297	0.000150547	3.82233	500	2039	74	25299
GO:MF	anion transmembrane transporter activity	GO:0008509	0.000170156	3.76915	300	2039	51	25299
GO:MF	nuclear receptor binding	GO:0016922	0.000192478	3.71562	158	2039	33	25299
GO:MF	cysteine-type peptidase activity	GO:0008234	0.000204752	3.68877	181	2039	36	25299
GO:MF	organic anion transmembrane transporter activity	GO:0008514	0.000270939	3.56713	183	2039	36	25299
GO:MF	ATPase-coupled transmembrane transporter activity	GO:0042626	0.000689333	3.16157	108	2039	25	25299
GO:MF	protein homodimerization activity	GO:0042803	0.000931484	3.03082	763	2039	99	25299
GO:MF	protein domain specific binding	GO:0019904	0.00110151	2.95801	815	2039	104	25299
GO:MF	protein kinase regulator activity	GO:0019887	0.00114948	2.9395	210	2039	38	25299
GO:MF	protein dimerization activity	GO:0046983	0.00117197	2.93108	1138	2039	136	25299
GO:MF	ubiquitin-like protein ligase binding	GO:0044389	0.001276	2.89415	329	2039	52	25299
GO:MF	triplet codon-amino acid adaptor activity	GO:0030533	0.00133754	2.87369	36	2039	13	25299
GO:MF	ubiquitin-like protein transferase activity	GO:0019787	0.00202577	2.69341	433	2039	63	25299
GO:MF	phosphatidylinositol binding	GO:0035091	0.00203582	2.69126	282	2039	46	25299
GO:MF	oxidoreductase activity	GO:0016491	0.00208655	2.68057	787	2039	100	25299
GO:MF	transcription factor binding	GO:0008134	0.00241271	2.61749	614	2039	82	25299
GO:MF	kinase regulator activity	GO:0019207	0.00289291	2.53867	243	2039	41	25299
GO:MF	ATPase binding	GO:0051117	0.00292028	2.53458	102	2039	23	25299
GO:MF	ubiquitin-protein transferase activity	GO:0004842	0.0033268	2.47797	412	2039	60	25299
GO:MF	deubiquitinase activity	GO:0101005	0.00347589	2.45893	103	2039	23	25299
GO:MF	molecular adaptor activity	GO:0060090	0.00354555	2.45032	422	2039	61	25299
GO:MF	GTPase binding	GO:0051020	0.00354696	2.45014	314	2039	49	25299
GO:MF	ubiquitin binding	GO:0043130	0.00421069	2.37565	97	2039	22	25299
GO:MF	ubiquitin-like protein binding	GO:0032182	0.00442407	2.35418	119	2039	25	25299
GO:MF	ubiquitin-like protein peptidase activity	GO:0019783	0.00442407	2.35418	119	2039	25	25299
GO:MF	ubiquitin protein ligase binding	GO:0031625	0.00593546	2.22655	311	2039	48	25299
GO:MF	organic cyclic compound binding	GO:0097159	0.00687614	2.16266	6934	2039	642	25299
GO:MF	cysteine-type deubiquitinase activity	GO:0004843	0.00863234	2.06387	94	2039	21	25299
GO:MF	steroid binding	GO:0005496	0.00939716	2.027	124	2039	25	25299
GO:MF	kinase activator activity	GO:0019209	0.00939716	2.027	124	2039	25	25299
GO:MF	ion transmembrane transporter activity	GO:0015075	0.00959933	2.01776	826	2039	101	25299
GO:MF	phosphatidylinositol phosphate phosphatase activity	GO:0052866	0.00980155	2.00871	31	2039	11	25299
GO:MF	protein kinase activator activity	GO:0030295	0.0101838	1.99209	117	2039	24	25299
GO:MF	ubiquitin-like protein ligase activity	GO:0061659	0.0150089	1.82365	322	2039	48	25299
GO:MF	mRNA binding	GO:0003729	0.0161355	1.79222	387	2039	55	25299
GO:MF	protein serine/threonine kinase activator activity	GO:0043539	0.0185741	1.73109	57	2039	15	25299
GO:MF	phosphatidylinositol monophosphate phosphatase activity	GO:0052744	0.0213972	1.66964	18	2039	8	25299
GO:MF	antioxidant activity	GO:0016209	0.0215061	1.66744	85	2039	19	25299
GO:MF	GDP binding	GO:0019003	0.0217662	1.66222	78	2039	18	25299
GO:MF	protein transporter activity	GO:0140318	0.0236087	1.62693	23	2039	9	25299
GO:MF	bile acid transmembrane transporter activity	GO:0015125	0.0236087	1.62693	23	2039	9	25299
GO:MF	phosphatidylinositol phosphate binding	GO:1901981	0.0262803	1.58037	180	2039	31	25299
GO:MF	ubiquitin protein ligase activity	GO:0061630	0.0265907	1.57527	311	2039	46	25299
GO:MF	protein heterodimerization activity	GO:0046982	0.0345927	1.46102	379	2039	53	25299
GO:MF	MAP kinase kinase kinase activity	GO:0004709	0.0350761	1.45499	24	2039	9	25299
GO:MF	nucleoside-triphosphatase regulator activity	GO:0060589	0.0458593	1.33857	440	2039	59	25299
GO:MF	GTPase regulator activity	GO:0030695	0.0458593	1.33857	440	2039	59	25299
GO:MF	heterocyclic compound binding	GO:1901363	0.0491406	1.30856	6853	2039	626	25299
GO:MF	sterol transporter activity	GO:0015248	0.0602238	1.22023	31	2039	10	25299
GO:MF	pyrophosphatase activity	GO:0016462	0.0617883	1.20909	692	2039	84	25299
GO:MF	hydrolase activity, acting on acid anhydrides, in phosphorus-containing anhydrides	GO:0016818	0.0648856	1.18785	693	2039	84	25299
GO:MF	hydrolase activity, acting on acid anhydrides	GO:0016817	0.0648856	1.18785	693	2039	84	25299
GO:MF	zinc ion binding	GO:0008270	0.0687047	1.16301	745	2039	89	25299
GO:MF	phosphatidylinositol-3-phosphatase activity	GO:0004438	0.0757685	1.12051	16	2039	7	25299
GO:MF	small GTPase binding	GO:0031267	0.0836329	1.07762	280	2039	41	25299
GO:MF	sodium ion transmembrane transporter activity	GO:0015081	0.0857688	1.06667	141	2039	25	25299
GO:MF	peptidase activity	GO:0008233	0.0929036	1.03197	670	2039	81	25299
GO:BP	organonitrogen compound metabolic process	GO:1901564	5.23975e-70	69.2807	6554	2068	853	27350
GO:BP	localization	GO:0051179	7.66705e-48	47.1154	5438	2068	690	27350
GO:BP	protein metabolic process	GO:0019538	1.30063e-47	46.8858	5555	2068	700	27350
GO:BP	establishment of localization	GO:0051234	2.45931e-41	40.6092	4794	2068	611	27350
GO:BP	transport	GO:0006810	8.61921e-41	40.0645	4640	2068	595	27350
GO:BP	catabolic process	GO:0009056	1.22516e-39	38.9118	2490	2068	380	27350
GO:BP	macromolecule modification	GO:0043412	4.37988e-39	38.3585	3819	2068	512	27350
GO:BP	protein modification process	GO:0036211	3.3692e-38	37.4725	3629	2068	491	27350
GO:BP	cellular catabolic process	GO:0044248	1.40489e-35	34.8524	1995	2068	317	27350
GO:BP	positive regulation of biological process	GO:0048518	1.73715e-35	34.7602	6714	2068	763	27350
GO:BP	negative regulation of cellular process	GO:0048523	5.929e-35	34.227	5016	2068	611	27350
GO:BP	phosphate-containing compound metabolic process	GO:0006796	6.31334e-34	33.1997	2823	2068	399	27350
GO:BP	phosphorus metabolic process	GO:0006793	7.51727e-34	33.1239	2845	2068	401	27350
GO:BP	biological regulation	GO:0065007	3.61885e-33	32.4414	14096	2068	1339	27350
GO:BP	organic substance transport	GO:0071702	3.62773e-33	32.4404	2490	2068	363	27350
GO:BP	cellular localization	GO:0051641	3.56666e-32	31.4477	3423	2068	453	27350
GO:BP	negative regulation of biological process	GO:0048519	5.5576e-32	31.2551	6042	2068	692	27350
GO:BP	positive regulation of cellular process	GO:0048522	3.17654e-31	30.498	6028	2068	688	27350
GO:BP	cellular response to chemical stimulus	GO:0070887	2.37331e-30	29.6246	3503	2068	455	27350
GO:BP	macromolecule localization	GO:0033036	2.68949e-30	29.5703	3020	2068	408	27350
GO:BP	developmental process	GO:0032502	1.90356e-29	28.7204	6790	2068	747	27350
GO:BP	organic substance catabolic process	GO:1901575	1.19757e-28	27.9217	2107	2068	311	27350
GO:BP	intracellular signal transduction	GO:0035556	1.24155e-28	27.906	2527	2068	354	27350
GO:BP	regulation of primary metabolic process	GO:0080090	9.68018e-28	27.0141	6007	2068	673	27350
GO:BP	regulation of metabolic process	GO:0019222	1.77769e-27	26.7501	7368	2068	788	27350
GO:BP	response to stress	GO:0006950	2.47791e-27	26.6059	4067	2068	498	27350
GO:BP	cellular process	GO:0009987	3.62299e-27	26.4409	20933	2068	1784	27350
GO:BP	regulation of response to stimulus	GO:0048583	4.25365e-27	26.3712	4011	2068	492	27350
GO:BP	regulation of cellular metabolic process	GO:0031323	6.03843e-27	26.2191	5698	2068	643	27350
GO:BP	positive regulation of metabolic process	GO:0009893	5.03237e-26	25.2982	3976	2068	485	27350
GO:BP	regulation of nitrogen compound metabolic process	GO:0051171	8.04196e-25	24.0946	5829	2068	646	27350
GO:BP	regulation of molecular function	GO:0065009	1.2469e-24	23.9042	3029	2068	391	27350
GO:BP	regulation of biological process	GO:0050789	2.20475e-24	23.6566	13379	2068	1249	27350
GO:BP	anatomical structure development	GO:0048856	1.35618e-23	22.8677	6166	2068	670	27350
GO:BP	regulation of macromolecule metabolic process	GO:0060255	2.51438e-23	22.5996	6862	2068	728	27350
GO:BP	metabolic process	GO:0008152	4.3588e-23	22.3606	14703	2068	1341	27350
GO:BP	cellular response to stress	GO:0033554	5.10325e-23	22.2922	1980	2068	282	27350
GO:BP	nitrogen compound transport	GO:0071705	5.35168e-23	22.2715	2049	2068	289	27350
GO:BP	protein localization	GO:0008104	2.50247e-22	21.6016	2540	2068	336	27350
GO:BP	cellular macromolecule localization	GO:0070727	4.07761e-22	21.3896	2547	2068	336	27350
GO:BP	positive regulation of macromolecule metabolic process	GO:0010604	5.31598e-22	21.2744	3657	2068	441	27350
GO:BP	regulation of cellular process	GO:0050794	5.47403e-22	21.2617	12348	2068	1160	27350
GO:BP	establishment of localization in cell	GO:0051649	6.36757e-22	21.196	2150	2068	296	27350
GO:BP	response to organic substance	GO:0010033	8.75829e-22	21.0576	3796	2068	453	27350
GO:BP	response to stimulus	GO:0050896	1.59766e-21	20.7965	10488	2068	1014	27350
GO:BP	cellular macromolecule metabolic process	GO:0044260	1.65925e-21	20.7801	3162	2068	393	27350
GO:BP	cell death	GO:0008219	2.44476e-21	20.6118	2238	2068	303	27350
GO:BP	regulation of signaling	GO:0023051	2.50553e-21	20.6011	3511	2068	425	27350
GO:BP	regulation of cell communication	GO:0010646	2.77777e-21	20.5563	3502	2068	424	27350
GO:BP	regulation of biological quality	GO:0065008	2.79648e-21	20.5534	4003	2068	470	27350
GO:BP	biosynthetic process	GO:0009058	8.67606e-21	20.0617	5968	2068	641	27350
GO:BP	phosphorylation	GO:0016310	1.15433e-20	19.9377	1921	2068	269	27350
GO:BP	regulation of localization	GO:0032879	1.49513e-20	19.8253	2253	2068	302	27350
GO:BP	cellular metabolic process	GO:0044237	1.55245e-20	19.809	12507	2068	1165	27350
GO:BP	organonitrogen compound catabolic process	GO:1901565	1.61048e-20	19.793	1334	2068	207	27350
GO:BP	macromolecule catabolic process	GO:0009057	1.95294e-20	19.7093	1373	2068	211	27350
GO:BP	small molecule metabolic process	GO:0044281	3.50767e-20	19.455	1847	2068	260	27350
GO:BP	primary metabolic process	GO:0044238	5.23435e-20	19.2811	13177	2068	1213	27350
GO:BP	regulation of protein metabolic process	GO:0051246	5.77773e-20	19.2382	2631	2068	337	27350
GO:BP	organic substance biosynthetic process	GO:1901576	6.12541e-20	19.2129	5860	2068	628	27350
GO:BP	regulation of catalytic activity	GO:0050790	6.5343e-20	19.1848	2284	2068	303	27350
GO:BP	multicellular organism development	GO:0007275	6.86068e-20	19.1636	5088	2068	561	27350
GO:BP	cellular response to organic substance	GO:0071310	6.89297e-20	19.1616	2832	2068	356	27350
GO:BP	organic substance metabolic process	GO:0071704	7.22897e-20	19.1409	14300	2068	1296	27350
GO:BP	regulation of signal transduction	GO:0009966	8.67883e-20	19.0615	2941	2068	366	27350
GO:BP	positive regulation of cellular metabolic process	GO:0031325	9.72682e-20	19.012	3198	2068	390	27350
GO:BP	regulation of multicellular organismal process	GO:0051239	1.01466e-19	18.9937	2933	2068	365	27350
GO:BP	positive regulation of nitrogen compound metabolic process	GO:0051173	1.08544e-19	18.9644	3232	2068	393	27350
GO:BP	cellular biosynthetic process	GO:0044249	1.44246e-19	18.8409	5786	2068	620	27350
GO:BP	regulation of intracellular signal transduction	GO:1902531	2.98449e-19	18.5251	1631	2068	235	27350
GO:BP	intracellular transport	GO:0046907	2.74868e-18	17.5609	1533	2068	222	27350
GO:BP	homeostatic process	GO:0042592	6.38543e-18	17.1948	1777	2068	246	27350
GO:BP	protein catabolic process	GO:0030163	1.23668e-17	16.9077	1011	2068	164	27350
GO:BP	apoptotic process	GO:0006915	2.15002e-17	16.6676	2003	2068	267	27350
GO:BP	positive regulation of protein metabolic process	GO:0051247	4.57138e-17	16.34	1529	2068	218	27350
GO:BP	programmed cell death	GO:0012501	5.48017e-17	16.2612	2057	2068	271	27350
GO:BP	establishment of protein localization	GO:0045184	7.71805e-17	16.1125	1682	2068	233	27350
GO:BP	proteolysis	GO:0006508	9.91797e-17	16.0036	1864	2068	251	27350
GO:BP	nitrogen compound metabolic process	GO:0006807	1.09116e-16	15.9621	12612	2068	1153	27350
GO:BP	protein transport	GO:0015031	2.13731e-16	15.6701	1568	2068	220	27350
GO:BP	lipid metabolic process	GO:0006629	4.25944e-16	15.3706	1441	2068	206	27350
GO:BP	protein phosphorylation	GO:0006468	4.26078e-16	15.3705	1626	2068	225	27350
GO:BP	system development	GO:0048731	5.91451e-16	15.2281	4543	2068	496	27350
GO:BP	protein modification by small protein conjugation or removal	GO:0070647	1.11142e-15	14.9541	1002	2068	158	27350
GO:BP	regulation of transport	GO:0051049	1.14003e-15	14.9431	1899	2068	251	27350
GO:BP	regulation of cell death	GO:0010941	1.35937e-15	14.8667	1831	2068	244	27350
GO:BP	cellular lipid metabolic process	GO:0044255	3.06194e-15	14.514	1040	2068	161	27350
GO:BP	regulation of response to stress	GO:0080134	3.52456e-15	14.4529	1371	2068	196	27350
GO:BP	regulation of gene expression	GO:0010468	3.57188e-15	14.4471	5453	2068	571	27350
GO:BP	negative regulation of intracellular signal transduction	GO:1902532	3.90191e-15	14.4087	515	2068	100	27350
GO:BP	positive regulation of response to stimulus	GO:0048584	3.97589e-15	14.4006	2309	2068	289	27350
GO:BP	cellular response to stimulus	GO:0051716	6.5459e-15	14.184	8864	2068	851	27350
GO:BP	cellular developmental process	GO:0048869	3.57348e-14	13.4469	4684	2068	500	27350
GO:BP	anatomical structure morphogenesis	GO:0009653	3.64984e-14	13.4377	2794	2068	331	27350
GO:BP	organophosphate metabolic process	GO:0019637	6.72563e-14	13.1723	1009	2068	154	27350
GO:BP	proteolysis involved in protein catabolic process	GO:0051603	8.15151e-14	13.0888	776	2068	128	27350
GO:BP	chemical homeostasis	GO:0048878	1.02329e-13	12.99	1107	2068	164	27350
GO:BP	cell differentiation	GO:0030154	1.0346e-13	12.9852	4652	2068	495	27350
GO:BP	cytokine production	GO:0001816	1.81983e-13	12.74	766	2068	126	27350
GO:BP	positive regulation of molecular function	GO:0044093	4.00278e-13	12.3976	1542	2068	207	27350
GO:BP	regulation of cytokine production	GO:0001817	6.1384e-13	12.2119	760	2068	124	27350
GO:BP	organic acid metabolic process	GO:0006082	8.25601e-13	12.0832	972	2068	147	27350
GO:BP	negative regulation of response to stimulus	GO:0048585	1.43646e-12	11.8427	1631	2068	214	27350
GO:BP	oxoacid metabolic process	GO:0043436	1.77018e-12	11.752	962	2068	145	27350
GO:BP	cellular macromolecule catabolic process	GO:0044265	2.05479e-12	11.6872	973	2068	146	27350
GO:BP	regulation of apoptotic process	GO:0042981	2.3023e-12	11.6378	1628	2068	213	27350
GO:BP	response to oxygen-containing compound	GO:1901700	3.15159e-12	11.5015	2045	2068	253	27350
GO:BP	ion transport	GO:0006811	3.47622e-12	11.4589	1614	2068	211	27350
GO:BP	carboxylic acid metabolic process	GO:0019752	4.24776e-12	11.3718	944	2068	142	27350
GO:BP	regulation of programmed cell death	GO:0043067	4.63671e-12	11.3338	1659	2068	215	27350
GO:BP	cellular response to external stimulus	GO:0071496	5.07204e-12	11.2948	383	2068	77	27350
GO:BP	positive regulation of transport	GO:0051050	5.09989e-12	11.2924	1040	2068	152	27350
GO:BP	response to endogenous stimulus	GO:0009719	5.48452e-12	11.2609	1805	2068	229	27350
GO:BP	transmembrane transport	GO:0055085	5.76557e-12	11.2392	1561	2068	205	27350
GO:BP	monocarboxylic acid metabolic process	GO:0032787	1.06331e-11	10.9733	655	2068	109	27350
GO:BP	response to external stimulus	GO:0009605	1.51199e-11	10.8205	3135	2068	351	27350
GO:BP	positive regulation of catalytic activity	GO:0043085	1.52086e-11	10.8179	1130	2068	160	27350
GO:BP	organelle organization	GO:0006996	1.59922e-11	10.7961	3438	2068	378	27350
GO:BP	ubiquitin-dependent protein catabolic process	GO:0006511	2.13014e-11	10.6716	644	2068	107	27350
GO:BP	regulation of biosynthetic process	GO:0009889	2.39027e-11	10.6216	4245	2068	448	27350
GO:BP	response to toxic substance	GO:0009636	2.41683e-11	10.6168	236	2068	56	27350
GO:BP	negative regulation of signaling	GO:0023057	2.50211e-11	10.6017	1392	2068	186	27350
GO:BP	modification-dependent protein catabolic process	GO:0019941	2.99146e-11	10.5241	656	2068	108	27350
GO:BP	negative regulation of cell communication	GO:0010648	3.77606e-11	10.423	1388	2068	185	27350
GO:BP	regulation of cellular localization	GO:0060341	4.99682e-11	10.3013	1049	2068	150	27350
GO:BP	response to steroid hormone	GO:0048545	5.47919e-11	10.2613	360	2068	72	27350
GO:BP	response to organic cyclic compound	GO:0014070	5.4867e-11	10.2607	1137	2068	159	27350
GO:BP	negative regulation of signal transduction	GO:0009968	6.55255e-11	10.1836	1247	2068	170	27350
GO:BP	regulation of cellular component organization	GO:0051128	6.74304e-11	10.1711	2453	2068	286	27350
GO:BP	animal organ development	GO:0048513	6.9073e-11	10.1607	3824	2068	409	27350
GO:BP	modification-dependent macromolecule catabolic process	GO:0043632	7.58241e-11	10.1202	665	2068	108	27350
GO:BP	negative regulation of metabolic process	GO:0009892	8.24816e-11	10.0836	3578	2068	387	27350
GO:BP	response to hormone	GO:0009725	1.24978e-10	9.90317	965	2068	140	27350
GO:BP	macromolecule biosynthetic process	GO:0009059	1.24997e-10	9.9031	4836	2068	495	27350
GO:BP	regulation of catabolic process	GO:0009894	1.52648e-10	9.81631	939	2068	137	27350
GO:BP	regulation of phosphate metabolic process	GO:0019220	1.5382e-10	9.81299	1429	2068	187	27350
GO:BP	response to oxidative stress	GO:0006979	1.58189e-10	9.80082	440	2068	81	27350
GO:BP	regulation of phosphorus metabolic process	GO:0051174	1.64264e-10	9.78446	1430	2068	187	27350
GO:BP	positive regulation of signaling	GO:0023056	1.71199e-10	9.7665	1926	2068	235	27350
GO:BP	positive regulation of cell communication	GO:0010647	2.20509e-10	9.65657	1920	2068	234	27350
GO:BP	vesicle-mediated transport	GO:0016192	2.91884e-10	9.53479	1664	2068	209	27350
GO:BP	process utilizing autophagic mechanism	GO:0061919	3.11953e-10	9.50591	462	2068	83	27350
GO:BP	autophagy	GO:0006914	3.11953e-10	9.50591	462	2068	83	27350
GO:BP	negative regulation of cellular metabolic process	GO:0031324	3.33148e-10	9.47736	2355	2068	274	27350
GO:BP	protein modification by small protein conjugation	GO:0032446	3.46191e-10	9.46068	864	2068	128	27350
GO:BP	tissue development	GO:0009888	3.48182e-10	9.45819	2066	2068	247	27350
GO:BP	regulation of protein localization	GO:0032880	3.60671e-10	9.44289	940	2068	136	27350
GO:BP	positive regulation of multicellular organismal process	GO:0051240	4.01607e-10	9.3962	1659	2068	208	27350
GO:BP	regulation of cellular biosynthetic process	GO:0031326	4.26229e-10	9.37036	4158	2068	434	27350
GO:BP	positive regulation of signal transduction	GO:0009967	4.54423e-10	9.34254	1558	2068	198	27350
GO:BP	lipid transport	GO:0006869	5.28277e-10	9.27714	433	2068	79	27350
GO:BP	regulation of protein modification process	GO:0031399	6.84972e-10	9.16433	1575	2068	199	27350
GO:BP	response to chemical	GO:0042221	7.04562e-10	9.15208	5922	2068	582	27350
GO:BP	cellular response to extracellular stimulus	GO:0031668	7.4157e-10	9.12985	277	2068	59	27350
GO:BP	cellular response to nutrient levels	GO:0031669	8.81972e-10	9.05455	241	2068	54	27350
GO:BP	regulation of nucleobase-containing compound metabolic process	GO:0019219	9.84191e-10	9.00692	4134	2068	430	27350
GO:BP	cellular response to endogenous stimulus	GO:0071495	1.12837e-09	8.94755	1501	2068	191	27350
GO:BP	export from cell	GO:0140352	1.33541e-09	8.87439	966	2068	137	27350
GO:BP	cellular amide metabolic process	GO:0043603	1.56085e-09	8.80664	1193	2068	160	27350
GO:BP	negative regulation of macromolecule metabolic process	GO:0010605	1.81296e-09	8.74161	3347	2068	360	27350
GO:BP	nervous system development	GO:0007399	2.76278e-09	8.55865	2508	2068	284	27350
GO:BP	cellular response to starvation	GO:0009267	3.14662e-09	8.50216	177	2068	44	27350
GO:BP	regulation of hydrolase activity	GO:0051336	3.73686e-09	8.42749	1028	2068	142	27350
GO:BP	proteasomal protein catabolic process	GO:0010498	4.19955e-09	8.3768	510	2068	86	27350
GO:BP	response to lipid	GO:0033993	4.53066e-09	8.34384	1129	2068	152	27350
GO:BP	cellular homeostasis	GO:0019725	5.57678e-09	8.25362	803	2068	118	27350
GO:BP	protein ubiquitination	GO:0016567	5.85533e-09	8.23245	813	2068	119	27350
GO:BP	regulation of developmental process	GO:0050793	5.97524e-09	8.22364	2724	2068	302	27350
GO:BP	negative regulation of nitrogen compound metabolic process	GO:0051172	6.29513e-09	8.201	2548	2068	286	27350
GO:BP	regulation of RNA metabolic process	GO:0051252	6.34282e-09	8.19772	3814	2068	398	27350
GO:BP	cellular nitrogen compound biosynthetic process	GO:0044271	7.80284e-09	8.10775	4861	2068	487	27350
GO:BP	cell population proliferation	GO:0008283	9.67153e-09	8.0145	2131	2068	247	27350
GO:BP	regulation of macromolecule biosynthetic process	GO:0010556	1.32278e-08	7.87851	3973	2068	410	27350
GO:BP	tube development	GO:0035295	1.45306e-08	7.83772	1166	2068	154	27350
GO:BP	regulation of response to external stimulus	GO:0032101	1.48644e-08	7.82785	959	2068	133	27350
GO:BP	carbohydrate derivative metabolic process	GO:1901135	1.5007e-08	7.82371	1067	2068	144	27350
GO:BP	regulation of phosphorylation	GO:0042325	2.30928e-08	7.63652	1274	2068	164	27350
GO:BP	negative regulation of cell death	GO:0060548	2.44912e-08	7.61099	1194	2068	156	27350
GO:BP	response to extracellular stimulus	GO:0009991	2.67699e-08	7.57235	581	2068	92	27350
GO:BP	response to xenobiotic stimulus	GO:0009410	2.86479e-08	7.54291	493	2068	82	27350
GO:BP	cellular chemical homeostasis	GO:0055082	3.42192e-08	7.46573	712	2068	106	27350
GO:BP	cellular component organization or biogenesis	GO:0071840	4.33215e-08	7.3633	7668	2068	713	27350
GO:BP	response to inorganic substance	GO:0010035	4.71461e-08	7.32655	660	2068	100	27350
GO:BP	cation transport	GO:0006812	4.93421e-08	7.30678	1215	2068	157	27350
GO:BP	organonitrogen compound biosynthetic process	GO:1901566	4.9885e-08	7.30203	1724	2068	206	27350
GO:BP	positive regulation of gene expression	GO:0010628	5.16074e-08	7.28729	1236	2068	159	27350
GO:BP	positive regulation of biosynthetic process	GO:0009891	5.34436e-08	7.2721	2134	2068	244	27350
GO:BP	response to metal ion	GO:0010038	6.96152e-08	7.1573	381	2068	68	27350
GO:BP	intracellular protein transport	GO:0006886	7.16608e-08	7.14472	854	2068	120	27350
GO:BP	lipid localization	GO:0010876	7.20594e-08	7.14231	493	2068	81	27350
GO:BP	response to starvation	GO:0042594	7.35983e-08	7.13313	215	2068	47	27350
GO:BP	inorganic ion homeostasis	GO:0098771	8.84636e-08	7.05324	621	2068	95	27350
GO:BP	positive regulation of apoptotic process	GO:0043065	9.27895e-08	7.0325	585	2068	91	27350
GO:BP	protein localization to organelle	GO:0033365	1.1457e-07	6.94093	948	2068	129	27350
GO:BP	positive regulation of phosphorus metabolic process	GO:0010562	1.40057e-07	6.8537	941	2068	128	27350
GO:BP	positive regulation of phosphate metabolic process	GO:0045937	1.40057e-07	6.8537	941	2068	128	27350
GO:BP	secretion	GO:0046903	1.50085e-07	6.82366	1071	2068	141	27350
GO:BP	response to nitrogen compound	GO:1901698	1.51097e-07	6.82074	1315	2068	165	27350
GO:BP	cellular response to oxidative stress	GO:0034599	1.52554e-07	6.81658	281	2068	55	27350
GO:BP	regulation of protein phosphorylation	GO:0001932	1.56763e-07	6.80476	1132	2068	147	27350
GO:BP	apoptotic signaling pathway	GO:0097190	1.57239e-07	6.80344	609	2068	93	27350
GO:BP	regulation of protein kinase activity	GO:0045859	1.58482e-07	6.80002	646	2068	97	27350
GO:BP	ion homeostasis	GO:0050801	1.97727e-07	6.70393	630	2068	95	27350
GO:BP	secretion by cell	GO:0032940	2.03676e-07	6.69106	907	2068	124	27350
GO:BP	cellular component organization	GO:0016043	2.04661e-07	6.68896	7478	2068	693	27350
GO:BP	regulation of hormone levels	GO:0010817	2.29312e-07	6.63957	604	2068	92	27350
GO:BP	cation homeostasis	GO:0055080	2.29312e-07	6.63957	604	2068	92	27350
GO:BP	positive regulation of programmed cell death	GO:0043068	2.33134e-07	6.63239	595	2068	91	27350
GO:BP	positive regulation of cellular biosynthetic process	GO:0031328	2.88543e-07	6.53979	2083	2068	236	27350
GO:BP	positive regulation of cytokine production	GO:0001819	2.95343e-07	6.52967	498	2068	80	27350
GO:BP	cellular response to oxygen-containing compound	GO:1901701	2.98704e-07	6.52476	1483	2068	180	27350
GO:BP	negative regulation of multicellular organismal process	GO:0051241	3.02654e-07	6.51905	1112	2068	144	27350
GO:BP	proteasome-mediated ubiquitin-dependent protein catabolic process	GO:0043161	3.05933e-07	6.51437	428	2068	72	27350
GO:BP	positive regulation of protein modification process	GO:0031401	3.3198e-07	6.47889	1053	2068	138	27350
GO:BP	response to abiotic stimulus	GO:0009628	3.63379e-07	6.43964	1299	2068	162	27350
GO:BP	regulation of cell population proliferation	GO:0042127	3.76134e-07	6.42466	1785	2068	208	27350
GO:BP	regulation of kinase activity	GO:0043549	3.87283e-07	6.41197	751	2068	107	27350
GO:BP	organic cyclic compound biosynthetic process	GO:1901362	3.97793e-07	6.40034	4272	2068	427	27350
GO:BP	positive regulation of cell death	GO:0010942	4.2946e-07	6.36708	667	2068	98	27350
GO:BP	tube morphogenesis	GO:0035239	4.44095e-07	6.35252	918	2068	124	27350
GO:BP	cell surface receptor signaling pathway	GO:0007166	4.57296e-07	6.3398	2829	2068	302	27350
GO:BP	regulation of multicellular organismal development	GO:2000026	5.22959e-07	6.28153	1525	2068	183	27350
GO:BP	endomembrane system organization	GO:0010256	5.86845e-07	6.23148	523	2068	82	27350
GO:BP	response to organonitrogen compound	GO:0010243	6.54155e-07	6.18432	1206	2068	152	27350
GO:BP	positive regulation of secretion	GO:0051047	6.54843e-07	6.18386	409	2068	69	27350
GO:BP	macroautophagy	GO:0016236	6.64041e-07	6.17781	244	2068	49	27350
GO:BP	vacuole organization	GO:0007033	8.01432e-07	6.09613	192	2068	42	27350
GO:BP	fatty acid metabolic process	GO:0006631	9.19801e-07	6.03631	456	2068	74	27350
GO:BP	response to nutrient levels	GO:0031667	9.20883e-07	6.0358	546	2068	84	27350
GO:BP	negative regulation of protein metabolic process	GO:0051248	1.07709e-06	5.96775	1112	2068	142	27350
GO:BP	cell migration	GO:0016477	1.08885e-06	5.96303	1539	2068	183	27350
GO:BP	anatomical structure formation involved in morphogenesis	GO:0048646	1.15313e-06	5.93812	1195	2068	150	27350
GO:BP	vasculature development	GO:0001944	1.16477e-06	5.93376	775	2068	108	27350
GO:BP	cellular response to xenobiotic stimulus	GO:0071466	1.22732e-06	5.91104	202	2068	43	27350
GO:BP	regulation of cellular catabolic process	GO:0031329	1.23332e-06	5.90893	718	2068	102	27350
GO:BP	cell development	GO:0048468	1.25214e-06	5.90235	2449	2068	266	27350
GO:BP	cellular response to chemical stress	GO:0062197	1.28236e-06	5.89199	355	2068	62	27350
GO:BP	anion transport	GO:0006820	1.34461e-06	5.8714	541	2068	83	27350
GO:BP	regulation of transferase activity	GO:0051338	1.37212e-06	5.86261	875	2068	118	27350
GO:BP	nucleoside phosphate metabolic process	GO:0006753	1.42177e-06	5.84717	597	2068	89	27350
GO:BP	negative regulation of molecular function	GO:0044092	1.46913e-06	5.83294	1158	2068	146	27350
GO:BP	positive regulation of protein localization	GO:1903829	1.54092e-06	5.81222	488	2068	77	27350
GO:BP	glycerolipid metabolic process	GO:0046486	1.56195e-06	5.80633	391	2068	66	27350
GO:BP	nucleotide metabolic process	GO:0009117	1.59016e-06	5.79856	589	2068	88	27350
GO:BP	ribonucleotide metabolic process	GO:0009259	1.69004e-06	5.7721	471	2068	75	27350
GO:BP	heterocycle biosynthetic process	GO:0018130	1.8562e-06	5.73137	4108	2068	409	27350
GO:BP	MAPK cascade	GO:0000165	1.99379e-06	5.70032	792	2068	109	27350
GO:BP	peptidyl-amino acid modification	GO:0018193	2.24041e-06	5.64967	1279	2068	157	27350
GO:BP	metal ion transport	GO:0030001	2.25535e-06	5.64679	912	2068	121	27350
GO:BP	detoxification	GO:0098754	2.48471e-06	5.60472	127	2068	32	27350
GO:BP	positive regulation of phosphorylation	GO:0042327	2.49377e-06	5.60314	854	2068	115	27350
GO:BP	regulation of cellular response to stress	GO:0080135	2.50784e-06	5.6007	708	2068	100	27350
GO:BP	aromatic compound biosynthetic process	GO:0019438	2.61993e-06	5.58171	4119	2068	409	27350
GO:BP	cell motility	GO:0048870	3.00804e-06	5.52172	1731	2068	199	27350
GO:BP	nucleobase-containing small molecule metabolic process	GO:0055086	3.51861e-06	5.45363	655	2068	94	27350
GO:BP	positive regulation of secretion by cell	GO:1903532	3.81283e-06	5.41875	356	2068	61	27350
GO:BP	ribose phosphate metabolic process	GO:0019693	4.01701e-06	5.3961	480	2068	75	27350
GO:BP	cellular macromolecule biosynthetic process	GO:0034645	4.37549e-06	5.35897	1187	2068	147	27350
GO:BP	circulatory system development	GO:0072359	4.37549e-06	5.35897	1187	2068	147	27350
GO:BP	positive regulation of hydrolase activity	GO:0051345	4.77399e-06	5.32112	546	2068	82	27350
GO:BP	positive regulation of response to external stimulus	GO:0032103	4.88503e-06	5.31113	455	2068	72	27350
GO:BP	wound healing	GO:0042060	5.04535e-06	5.29711	402	2068	66	27350
GO:BP	cellular response to hormone stimulus	GO:0032870	5.24405e-06	5.28033	641	2068	92	27350
GO:BP	response to glucocorticoid	GO:0051384	5.39435e-06	5.26806	181	2068	39	27350
GO:BP	xenobiotic metabolic process	GO:0006805	5.55819e-06	5.25507	124	2068	31	27350
GO:BP	purine-containing compound metabolic process	GO:0072521	6.1649e-06	5.21007	512	2068	78	27350
GO:BP	protein autophosphorylation	GO:0046777	6.35067e-06	5.19718	236	2068	46	27350
GO:BP	positive regulation of proteolysis	GO:0045862	6.89172e-06	5.16167	370	2068	62	27350
GO:BP	blood vessel development	GO:0001568	7.49231e-06	5.12538	742	2068	102	27350
GO:BP	regulation of proteolysis	GO:0030162	8.13878e-06	5.08944	802	2068	108	27350
GO:BP	blood vessel morphogenesis	GO:0048514	8.41191e-06	5.07511	647	2068	92	27350
GO:BP	response to wounding	GO:0009611	8.4808e-06	5.07156	562	2068	83	27350
GO:BP	regulation of immune system process	GO:0002682	8.64897e-06	5.06304	1559	2068	181	27350
GO:BP	nucleobase-containing compound biosynthetic process	GO:0034654	8.77053e-06	5.05697	4040	2068	399	27350
GO:BP	cellular response to nitrogen compound	GO:1901699	1.09072e-05	4.96229	836	2068	111	27350
GO:BP	positive regulation of peptidase activity	GO:0010952	1.10795e-05	4.95548	193	2068	40	27350
GO:BP	negative regulation of apoptotic process	GO:0043066	1.23633e-05	4.90787	1040	2068	131	27350
GO:BP	negative regulation of programmed cell death	GO:0043069	1.42969e-05	4.84476	1063	2068	133	27350
GO:BP	reactive oxygen species metabolic process	GO:0072593	1.46087e-05	4.83539	234	2068	45	27350
GO:BP	positive regulation of macromolecule biosynthetic process	GO:0010557	1.51568e-05	4.81939	1964	2068	217	27350
GO:BP	positive regulation of protein phosphorylation	GO:0001934	1.58051e-05	4.8012	782	2068	105	27350
GO:BP	neurogenesis	GO:0022008	1.59595e-05	4.79698	1844	2068	206	27350
GO:BP	positive regulation of intracellular signal transduction	GO:1902533	1.68171e-05	4.77425	994	2068	126	27350
GO:BP	macromolecule metabolic process	GO:0043170	2.0383e-05	4.69073	12683	2068	1083	27350
GO:BP	regulation of protein transport	GO:0051223	2.08122e-05	4.68168	554	2068	81	27350
GO:BP	positive regulation of smooth muscle cell proliferation	GO:0048661	2.13951e-05	4.66969	110	2068	28	27350
GO:BP	phospholipid metabolic process	GO:0006644	2.14574e-05	4.66842	372	2068	61	27350
GO:BP	regulation of apoptotic signaling pathway	GO:2001233	2.22099e-05	4.65345	390	2068	63	27350
GO:BP	metal ion homeostasis	GO:0055065	2.28252e-05	4.64159	527	2068	78	27350
GO:BP	regulation of cell differentiation	GO:0045595	2.44707e-05	4.61135	1766	2068	198	27350
GO:BP	cell cycle	GO:0007049	2.45807e-05	4.6094	1799	2068	201	27350
GO:BP	I-kappaB kinase/NF-kappaB signaling	GO:0007249	2.48277e-05	4.60506	246	2068	46	27350
GO:BP	cellular ion homeostasis	GO:0006873	2.85833e-05	4.54389	511	2068	76	27350
GO:BP	vesicle organization	GO:0016050	2.87888e-05	4.54078	314	2068	54	27350
GO:BP	organic hydroxy compound transport	GO:0015850	2.8812e-05	4.54043	297	2068	52	27350
GO:BP	DNA-templated transcription	GO:0006351	2.99793e-05	4.52318	3620	2068	360	27350
GO:BP	biological process involved in interspecies interaction between organisms	GO:0044419	3.01944e-05	4.52007	1914	2068	211	27350
GO:BP	nucleic acid-templated transcription	GO:0097659	3.09171e-05	4.5098	3621	2068	360	27350
GO:BP	positive regulation of transferase activity	GO:0051347	3.14761e-05	4.50202	578	2068	83	27350
GO:BP	response to corticosteroid	GO:0031960	3.21379e-05	4.49298	200	2068	40	27350
GO:BP	cellular cation homeostasis	GO:0030003	3.27418e-05	4.4849	494	2068	74	27350
GO:BP	cellular response to steroid hormone stimulus	GO:0071383	3.33007e-05	4.47755	216	2068	42	27350
GO:BP	lipid modification	GO:0030258	3.34205e-05	4.47599	224	2068	43	27350
GO:BP	regulation of secretion	GO:0051046	3.48611e-05	4.45766	754	2068	101	27350
GO:BP	embryo development	GO:0009790	3.50381e-05	4.45546	1246	2068	149	27350
GO:BP	RNA biosynthetic process	GO:0032774	3.52037e-05	4.45341	3637	2068	361	27350
GO:BP	purine nucleotide metabolic process	GO:0006163	3.7319e-05	4.42807	477	2068	72	27350
GO:BP	regulation of RNA biosynthetic process	GO:2001141	3.90126e-05	4.4088	3511	2068	350	27350
GO:BP	regulation of DNA-templated transcription	GO:0006355	4.24707e-05	4.37191	3502	2068	349	27350
GO:BP	purine ribonucleotide metabolic process	GO:0009150	4.29523e-05	4.36701	451	2068	69	27350
GO:BP	carboxylic acid transport	GO:0046942	4.302e-05	4.36633	309	2068	53	27350
GO:BP	immune system process	GO:0002376	4.32127e-05	4.36439	2897	2068	297	27350
GO:BP	regulation of nucleic acid-templated transcription	GO:1903506	4.38052e-05	4.35847	3503	2068	349	27350
GO:BP	response to ketone	GO:1901654	4.5053e-05	4.34628	318	2068	54	27350
GO:BP	regulation of cellular macromolecule biosynthetic process	GO:2000112	4.54152e-05	4.3428	470	2068	71	27350
GO:BP	lipid biosynthetic process	GO:0008610	4.55812e-05	4.34121	689	2068	94	27350
GO:BP	multicellular organismal process	GO:0032501	4.61657e-05	4.33568	8878	2068	786	27350
GO:BP	regulation of secretion by cell	GO:1903530	4.73341e-05	4.32483	670	2068	92	27350
GO:BP	organic acid transport	GO:0015849	5.39694e-05	4.26785	337	2068	56	27350
GO:BP	response to peptide	GO:1901652	5.42566e-05	4.26555	528	2068	77	27350
GO:BP	dephosphorylation	GO:0016311	5.54432e-05	4.25615	346	2068	57	27350
GO:BP	organic anion transport	GO:0015711	5.89584e-05	4.22945	382	2068	61	27350
GO:BP	cellular response to glucocorticoid stimulus	GO:0071385	6.32252e-05	4.19911	82	2068	23	27350
GO:BP	cytoskeleton organization	GO:0007010	6.48328e-05	4.1882	1472	2068	169	27350
GO:BP	response to endoplasmic reticulum stress	GO:0034976	6.9091e-05	4.16058	254	2068	46	27350
GO:BP	mitotic cell cycle	GO:0000278	6.96494e-05	4.15708	885	2068	113	27350
GO:BP	positive regulation of catabolic process	GO:0009896	7.42649e-05	4.12922	513	2068	75	27350
GO:BP	positive regulation of endopeptidase activity	GO:0010950	7.932e-05	4.10062	175	2068	36	27350
GO:BP	vacuolar transport	GO:0007034	8.03044e-05	4.09526	145	2068	32	27350
GO:BP	cell communication	GO:0007154	8.21766e-05	4.08525	7590	2068	682	27350
GO:BP	positive regulation of nucleobase-containing compound metabolic process	GO:0045935	8.54485e-05	4.0683	2107	2068	226	27350
GO:BP	negative regulation of cytokine production	GO:0001818	8.62606e-05	4.06419	281	2068	49	27350
GO:BP	cellular carbohydrate metabolic process	GO:0044262	8.9698e-05	4.04722	307	2068	52	27350
GO:BP	regulation of establishment of protein localization	GO:0070201	9.7765e-05	4.00982	583	2068	82	27350
GO:BP	embryo development ending in birth or egg hatching	GO:0009792	0.000107257	3.96957	811	2068	105	27350
GO:BP	cellular response to organic cyclic compound	GO:0071407	0.000112978	3.94701	702	2068	94	27350
GO:BP	endosomal transport	GO:0016197	0.000113184	3.94622	225	2068	42	27350
GO:BP	positive regulation of protein kinase activity	GO:0045860	0.000113798	3.94387	416	2068	64	27350
GO:BP	cellular response to growth factor stimulus	GO:0071363	0.000113809	3.94382	712	2068	95	27350
GO:BP	regulation of defense response	GO:0031347	0.000116398	3.93406	624	2068	86	27350
GO:BP	ion transmembrane transport	GO:0034220	0.000119665	3.92203	1143	2068	137	27350
GO:BP	intrinsic apoptotic signaling pathway	GO:0097193	0.000119769	3.92166	301	2068	51	27350
GO:BP	angiogenesis	GO:0001525	0.000136333	3.8654	549	2068	78	27350
GO:BP	positive regulation of hormone secretion	GO:0046887	0.000140122	3.85349	171	2068	35	27350
GO:BP	carbohydrate metabolic process	GO:0005975	0.000157374	3.80307	599	2068	83	27350
GO:BP	interleukin-1 production	GO:0032612	0.000163867	3.78551	120	2068	28	27350
GO:BP	regulation of interleukin-1 production	GO:0032652	0.000163867	3.78551	120	2068	28	27350
GO:BP	positive regulation of kinase activity	GO:0033674	0.000163942	3.78531	485	2068	71	27350
GO:BP	receptor-mediated endocytosis	GO:0006898	0.000169585	3.77061	253	2068	45	27350
GO:BP	regulation of RNA splicing	GO:0043484	0.000172817	3.76241	188	2068	37	27350
GO:BP	cellular response to organonitrogen compound	GO:0071417	0.000181903	3.74016	769	2068	100	27350
GO:BP	protein autoubiquitination	GO:0051865	0.000187288	3.72749	80	2068	22	27350
GO:BP	negative regulation of cell population proliferation	GO:0008285	0.000194925	3.71013	740	2068	97	27350
GO:BP	epithelium development	GO:0060429	0.000203852	3.69068	1281	2068	149	27350
GO:BP	response to virus	GO:0009615	0.000205423	3.68735	386	2068	60	27350
GO:BP	cellular response to corticosteroid stimulus	GO:0071384	0.000211834	3.674	87	2068	23	27350
GO:BP	positive regulation of cell differentiation	GO:0045597	0.000225583	3.64669	977	2068	120	27350
GO:BP	pattern recognition receptor signaling pathway	GO:0002221	0.000226544	3.64485	182	2068	36	27350
GO:BP	cellular metal ion homeostasis	GO:0006875	0.000233661	3.63141	424	2068	64	27350
GO:BP	response to biotic stimulus	GO:0009607	0.000249879	3.60227	1799	2068	196	27350
GO:BP	positive regulation of developmental process	GO:0051094	0.000252082	3.59846	1480	2068	167	27350
GO:BP	response to reactive oxygen species	GO:0000302	0.000258085	3.58824	215	2068	40	27350
GO:BP	epithelial cell apoptotic process	GO:1904019	0.000282754	3.54859	145	2068	31	27350
GO:BP	response to dexamethasone	GO:0071548	0.000289373	3.53854	63	2068	19	27350
GO:BP	cellular component disassembly	GO:0022411	0.000296805	3.52753	436	2068	65	27350
GO:BP	translational elongation	GO:0006414	0.000337599	3.4716	76	2068	21	27350
GO:BP	intracellular receptor signaling pathway	GO:0030522	0.000339353	3.46935	242	2068	43	27350
GO:BP	regulation of smooth muscle cell proliferation	GO:0048660	0.000348015	3.4584	185	2068	36	27350
GO:BP	regulation of protein catabolic process	GO:0042176	0.000366598	3.43581	365	2068	57	27350
GO:BP	response to growth factor	GO:0070848	0.000395994	3.40231	741	2068	96	27350
GO:BP	positive regulation of cellular component organization	GO:0051130	0.000399829	3.39813	1156	2068	136	27350
GO:BP	response to carbohydrate	GO:0009743	0.000425106	3.3715	278	2068	47	27350
GO:BP	multicellular organismal homeostasis	GO:0048871	0.000432968	3.36354	574	2068	79	27350
GO:BP	hormone transport	GO:0009914	0.000433881	3.36263	385	2068	59	27350
GO:BP	chordate embryonic development	GO:0043009	0.000459951	3.33729	794	2068	101	27350
GO:BP	positive regulation of autophagy	GO:0010508	0.000460356	3.33691	148	2068	31	27350
GO:BP	cellular lipid catabolic process	GO:0044242	0.000471672	3.32636	228	2068	41	27350
GO:BP	cellular response to peptide	GO:1901653	0.000481049	3.31781	377	2068	58	27350
GO:BP	cellular response to DNA damage stimulus	GO:0006974	0.000493472	3.30674	836	2068	105	27350
GO:BP	regulation of locomotion	GO:0040012	0.000497756	3.30298	1065	2068	127	27350
GO:BP	cellular response to toxic substance	GO:0097237	0.00051629	3.28711	119	2068	27	27350
GO:BP	peptide metabolic process	GO:0006518	0.000527568	3.27772	930	2068	114	27350
GO:BP	monocarboxylic acid transport	GO:0015718	0.000546139	3.2627	134	2068	29	27350
GO:BP	negative regulation of biosynthetic process	GO:0009890	0.000556864	3.25425	1730	2068	188	27350
GO:BP	regulation of body fluid levels	GO:0050878	0.000632037	3.19926	380	2068	58	27350
GO:BP	regulation of response to wounding	GO:1903034	0.000681133	3.16677	166	2068	33	27350
GO:BP	organic hydroxy compound metabolic process	GO:1901615	0.00070395	3.15246	571	2068	78	27350
GO:BP	regulation of protein serine/threonine kinase activity	GO:0071900	0.000709382	3.14912	363	2068	56	27350
GO:BP	locomotion	GO:0040011	0.000726713	3.13864	1384	2068	156	27350
GO:BP	carboxylic acid transmembrane transport	GO:1905039	0.000737674	3.13214	151	2068	31	27350
GO:BP	regulation of cell migration	GO:0030334	0.000779836	3.108	958	2068	116	27350
GO:BP	positive regulation of protein transport	GO:0051222	0.000785255	3.10499	319	2068	51	27350
GO:BP	negative regulation of nucleobase-containing compound metabolic process	GO:0045934	0.000798088	3.09795	1639	2068	179	27350
GO:BP	positive regulation of locomotion	GO:0040017	0.000843161	3.07409	603	2068	81	27350
GO:BP	organic acid transmembrane transport	GO:1903825	0.000860277	3.06536	152	2068	31	27350
GO:BP	transcription by RNA polymerase II	GO:0006366	0.000915018	3.03857	2585	2068	262	27350
GO:BP	signal release	GO:0023061	0.000934951	3.02921	575	2068	78	27350
GO:BP	regulation of I-kappaB kinase/NF-kappaB signaling	GO:0043122	0.000980391	3.0086	209	2068	38	27350
GO:BP	response to other organism	GO:0051707	0.000999509	3.00021	1756	2068	189	27350
GO:BP	smooth muscle cell proliferation	GO:0048659	0.00103413	2.98542	193	2068	36	27350
GO:BP	localization within membrane	GO:0051668	0.00105267	2.97771	686	2068	89	27350
GO:BP	regulation of peptidase activity	GO:0052547	0.00105661	2.97609	499	2068	70	27350
GO:BP	cellular detoxification	GO:1990748	0.00116165	2.93493	109	2068	25	27350
GO:BP	response to external biotic stimulus	GO:0043207	0.00116666	2.93306	1760	2068	189	27350
GO:BP	signaling	GO:0023052	0.00117947	2.92831	7515	2068	666	27350
GO:BP	protein modification by small protein removal	GO:0070646	0.00119437	2.92286	162	2068	32	27350
GO:BP	cell-cell signaling	GO:0007267	0.00120678	2.91837	1705	2068	184	27350
GO:BP	response to monosaccharide	GO:0034284	0.00121077	2.91694	253	2068	43	27350
GO:BP	establishment of organelle localization	GO:0051656	0.00130587	2.8841	435	2068	63	27350
GO:BP	cation transmembrane transport	GO:0098655	0.00131268	2.88184	905	2068	110	27350
GO:BP	glycerophospholipid metabolic process	GO:0006650	0.00136463	2.86499	289	2068	47	27350
GO:BP	organelle localization	GO:0051640	0.00140427	2.85255	571	2068	77	27350
GO:BP	protein deubiquitination	GO:0016579	0.00144975	2.83871	140	2068	29	27350
GO:BP	establishment of protein localization to organelle	GO:0072594	0.0014773	2.83053	446	2068	64	27350
GO:BP	positive regulation of RNA metabolic process	GO:0051254	0.00159733	2.79661	1892	2068	200	27350
GO:BP	regulation of MAPK cascade	GO:0043408	0.00160915	2.7934	713	2068	91	27350
GO:BP	fatty acid catabolic process	GO:0009062	0.00167382	2.77629	111	2068	25	27350
GO:BP	supramolecular fiber organization	GO:0097435	0.00176146	2.75413	786	2068	98	27350
GO:BP	negative regulation of RNA metabolic process	GO:0051253	0.00180034	2.74465	1504	2068	165	27350
GO:BP	cytosolic transport	GO:0016482	0.00183263	2.73692	165	2068	32	27350
GO:BP	regulation of intrinsic apoptotic signaling pathway	GO:2001242	0.00183309	2.73682	173	2068	33	27350
GO:BP	positive regulation of cellular catabolic process	GO:0031331	0.0018494	2.73297	411	2068	60	27350
GO:BP	protein localization to endosome	GO:0036010	0.00195027	2.70991	25	2068	11	27350
GO:BP	interleukin-2 production	GO:0032623	0.00197731	2.70392	64	2068	18	27350
GO:BP	regulation of interleukin-2 production	GO:0032663	0.00197731	2.70392	64	2068	18	27350
GO:BP	regulation of hormone secretion	GO:0046883	0.00206505	2.68507	311	2068	49	27350
GO:BP	positive regulation of cell migration	GO:0030335	0.00222999	2.6517	558	2068	75	27350
GO:BP	negative regulation of catalytic activity	GO:0043086	0.00225454	2.64694	780	2068	97	27350
GO:BP	response to cytokine	GO:0034097	0.00227683	2.64267	1160	2068	133	27350
GO:BP	cellular response to lipid	GO:0071396	0.00232761	2.63309	760	2068	95	27350
GO:BP	hemostasis	GO:0007599	0.0023617	2.62678	183	2068	34	27350
GO:BP	cellular response to topologically incorrect protein	GO:0035967	0.00238705	2.62214	113	2068	25	27350
GO:BP	hemopoiesis	GO:0030097	0.00243403	2.61367	1001	2068	118	27350
GO:BP	positive regulation of protein serine/threonine kinase activity	GO:0071902	0.00244843	2.61111	225	2068	39	27350
GO:BP	organophosphate biosynthetic process	GO:0090407	0.00255849	2.59202	560	2068	75	27350
GO:BP	transition metal ion homeostasis	GO:0055076	0.00256959	2.59014	136	2068	28	27350
GO:BP	anatomical structure homeostasis	GO:0060249	0.00296508	2.52796	333	2068	51	27350
GO:BP	response to hexose	GO:0009746	0.00300512	2.52214	244	2068	41	27350
GO:BP	regulation of cell motility	GO:2000145	0.00317711	2.49797	1017	2068	119	27350
GO:BP	regulation of metalloendopeptidase activity	GO:1904683	0.00319845	2.49506	7	2068	6	27350
GO:BP	response to peptide hormone	GO:0043434	0.00321405	2.49295	456	2068	64	27350
GO:BP	regulation of transcription by RNA polymerase II	GO:0006357	0.003372	2.47211	2522	2068	253	27350
GO:BP	sulfur compound metabolic process	GO:0006790	0.00349341	2.45675	344	2068	52	27350
GO:BP	negative regulation of transport	GO:0051051	0.0035404	2.45095	496	2068	68	27350
GO:BP	positive regulation of establishment of protein localization	GO:1904951	0.00355328	2.44937	335	2068	51	27350
GO:BP	positive regulation of macroautophagy	GO:0016239	0.00361464	2.44193	73	2068	19	27350
GO:BP	cellular oxidant detoxification	GO:0098869	0.00389875	2.40908	94	2068	22	27350
GO:BP	regulation of cellular amide metabolic process	GO:0034248	0.00391784	2.40695	449	2068	63	27350
GO:BP	in utero embryonic development	GO:0001701	0.00392717	2.40592	517	2068	70	27350
GO:BP	regulation of endopeptidase activity	GO:0052548	0.00413307	2.38373	469	2068	65	27350
GO:BP	myeloid leukocyte activation	GO:0002274	0.00425929	2.37066	256	2068	42	27350
GO:BP	autophagosome organization	GO:1905037	0.0042883	2.36771	109	2068	24	27350
GO:BP	response to glucose	GO:0009749	0.00447574	2.34913	239	2068	40	27350
GO:BP	autophagosome assembly	GO:0000045	0.00453776	2.34316	102	2068	23	27350
GO:BP	blood coagulation	GO:0007596	0.00461806	2.33554	180	2068	33	27350
GO:BP	cellular response to abiotic stimulus	GO:0071214	0.00480768	2.31806	385	2068	56	27350
GO:BP	cellular response to environmental stimulus	GO:0104004	0.00480768	2.31806	385	2068	56	27350
GO:BP	phospholipid dephosphorylation	GO:0046839	0.00484894	2.31435	43	2068	14	27350
GO:BP	hormone secretion	GO:0046879	0.0049682	2.3038	376	2068	55	27350
GO:BP	cellular response to peptide hormone stimulus	GO:0071375	0.00525059	2.27979	321	2068	49	27350
GO:BP	negative regulation of gene expression	GO:0010629	0.00529432	2.27619	1431	2068	156	27350
GO:BP	positive regulation of peptide secretion	GO:0002793	0.0053024	2.27553	133	2068	27	27350
GO:BP	endothelium development	GO:0003158	0.00546504	2.26241	141	2068	28	27350
GO:BP	response to topologically incorrect protein	GO:0035966	0.00546504	2.26241	141	2068	28	27350
GO:BP	carbohydrate biosynthetic process	GO:0016051	0.00548979	2.26044	215	2068	37	27350
GO:BP	signal transduction	GO:0007165	0.00553368	2.25699	6926	2068	613	27350
GO:BP	negative regulation of macromolecule biosynthetic process	GO:0010558	0.00560513	2.25141	1622	2068	173	27350
GO:BP	peptidyl-serine phosphorylation	GO:0018105	0.00574621	2.24062	322	2068	49	27350
GO:BP	plasma membrane bounded cell projection organization	GO:0120036	0.00591363	2.22815	1601	2068	171	27350
GO:BP	regulation of organelle organization	GO:0033043	0.00616122	2.21033	1182	2068	133	27350
GO:BP	small molecule catabolic process	GO:0044282	0.00635862	2.19664	379	2068	55	27350
GO:BP	positive regulation of RNA biosynthetic process	GO:1902680	0.00652101	2.18568	1750	2068	184	27350
GO:BP	regulation of autophagy	GO:0010506	0.00652844	2.18519	278	2068	44	27350
GO:BP	coagulation	GO:0050817	0.00673402	2.17173	183	2068	33	27350
GO:BP	positive regulation of cell motility	GO:2000147	0.00691804	2.16002	585	2068	76	27350
GO:BP	cell projection organization	GO:0030030	0.0072131	2.14188	1640	2068	174	27350
GO:BP	negative regulation of cellular component organization	GO:0051129	0.00723185	2.14075	718	2068	89	27350
GO:BP	negative regulation of cellular biosynthetic process	GO:0031327	0.0074686	2.12676	1686	2068	178	27350
GO:BP	membrane organization	GO:0061024	0.00778094	2.10897	897	2068	106	27350
GO:BP	positive regulation of DNA-templated transcription	GO:0045893	0.00788655	2.10311	1744	2068	183	27350
GO:BP	positive regulation of nucleic acid-templated transcription	GO:1903508	0.00788655	2.10311	1744	2068	183	27350
GO:BP	animal organ morphogenesis	GO:0009887	0.00792125	2.10121	1090	2068	124	27350
GO:BP	negative regulation of intrinsic apoptotic signaling pathway	GO:2001243	0.00818254	2.08711	98	2068	22	27350
GO:BP	actin filament-based process	GO:0030029	0.00896265	2.04756	805	2068	97	27350
GO:BP	inorganic ion transmembrane transport	GO:0098660	0.00904477	2.0436	900	2068	106	27350
GO:BP	negative regulation of cell activation	GO:0050866	0.00919493	2.03645	211	2068	36	27350
GO:BP	cellular response to iron ion	GO:0071281	0.00925714	2.03352	11	2068	7	27350
GO:BP	regulation of wound healing	GO:0061041	0.00936463	2.02851	129	2068	26	27350
GO:BP	peptidyl-serine modification	GO:0018209	0.0100747	1.99677	347	2068	51	27350
GO:BP	monoubiquitinated protein deubiquitination	GO:0035520	0.0101253	1.99459	34	2068	12	27350
GO:BP	protein targeting	GO:0006605	0.0103237	1.98617	301	2068	46	27350
GO:BP	hormone metabolic process	GO:0042445	0.010355	1.98485	247	2068	40	27350
GO:BP	inorganic cation transmembrane transport	GO:0098662	0.0104691	1.98009	787	2068	95	27350
GO:BP	negative regulation of phosphorus metabolic process	GO:0010563	0.0105532	1.97662	443	2068	61	27350
GO:BP	negative regulation of phosphate metabolic process	GO:0045936	0.0105532	1.97662	443	2068	61	27350
GO:BP	carbohydrate homeostasis	GO:0033500	0.0111123	1.95419	311	2068	47	27350
GO:BP	glucose homeostasis	GO:0042593	0.0111123	1.95419	311	2068	47	27350
GO:BP	protein-containing complex disassembly	GO:0032984	0.0112749	1.94789	239	2068	39	27350
GO:BP	muscle cell proliferation	GO:0033002	0.011627	1.93453	266	2068	42	27350
GO:BP	interleukin-1 beta production	GO:0032611	0.011646	1.93382	100	2068	22	27350
GO:BP	regulation of interleukin-1 beta production	GO:0032651	0.011646	1.93382	100	2068	22	27350
GO:BP	inflammatory response	GO:0006954	0.0121263	1.91627	748	2068	91	27350
GO:BP	regulation of reactive oxygen species metabolic process	GO:2000377	0.0126117	1.89923	155	2068	29	27350
GO:BP	anion transmembrane transport	GO:0098656	0.012687	1.89664	285	2068	44	27350
GO:BP	enzyme-linked receptor protein signaling pathway	GO:0007167	0.0127153	1.89567	971	2068	112	27350
GO:BP	hematopoietic or lymphoid organ development	GO:0048534	0.0130825	1.88331	1047	2068	119	27350
GO:BP	regulation of response to biotic stimulus	GO:0002831	0.0135468	1.86816	360	2068	52	27350
GO:BP	amide transport	GO:0042886	0.0135468	1.86816	360	2068	52	27350
GO:BP	positive regulation of protein secretion	GO:0050714	0.0140104	1.85355	164	2068	30	27350
GO:BP	cell adhesion	GO:0007155	0.0141644	1.8488	1445	2068	155	27350
GO:BP	bile acid and bile salt transport	GO:0015721	0.0143492	1.84317	35	2068	12	27350
GO:BP	actin cytoskeleton organization	GO:0030036	0.0144341	1.84061	720	2068	88	27350
GO:BP	establishment of vesicle localization	GO:0051650	0.0146167	1.83515	181	2068	32	27350
GO:BP	monocarboxylic acid catabolic process	GO:0072329	0.0146981	1.83274	140	2068	27	27350
GO:BP	glycerolipid biosynthetic process	GO:0045017	0.0147322	1.83173	224	2068	37	27350
GO:BP	protein polyubiquitination	GO:0000209	0.0154574	1.81086	251	2068	40	27350
GO:BP	alternative mRNA splicing, via spliceosome	GO:0000380	0.0157885	1.80166	80	2068	19	27350
GO:BP	cellular response to dexamethasone stimulus	GO:0071549	0.0158527	1.7999	47	2068	14	27350
GO:BP	vesicle localization	GO:0051648	0.0164285	1.7844	199	2068	34	27350
GO:BP	regulation of system process	GO:0044057	0.0166633	1.77824	640	2068	80	27350
GO:BP	phospholipid biosynthetic process	GO:0008654	0.0167009	1.77726	234	2068	38	27350
GO:BP	positive regulation of apoptotic signaling pathway	GO:2001235	0.0167261	1.77661	149	2068	28	27350
GO:BP	positive regulation of immune system process	GO:0002684	0.0175098	1.75672	1021	2068	116	27350
GO:BP	biomineral tissue development	GO:0031214	0.0180229	1.74418	166	2068	30	27350
GO:BP	regulation of carbohydrate metabolic process	GO:0006109	0.0183759	1.73575	200	2068	34	27350
GO:BP	sodium ion transport	GO:0006814	0.0187011	1.72813	244	2068	39	27350
GO:BP	response to molecule of bacterial origin	GO:0002237	0.0189321	1.7228	461	2068	62	27350
GO:BP	small molecule biosynthetic process	GO:0044283	0.020346	1.69152	572	2068	73	27350
GO:BP	negative regulation of catabolic process	GO:0009895	0.0204038	1.69029	318	2068	47	27350
GO:BP	carboxylic acid catabolic process	GO:0046395	0.0206444	1.6852	245	2068	39	27350
GO:BP	cytoplasmic pattern recognition receptor signaling pathway	GO:0002753	0.0208291	1.68133	48	2068	14	27350
GO:BP	immune system development	GO:0002520	0.0209198	1.67944	1112	2068	124	27350
GO:BP	regulation of cell cycle	GO:0051726	0.0214884	1.6678	1069	2068	120	27350
GO:BP	response to fatty acid	GO:0070542	0.0231398	1.63564	68	2068	17	27350
GO:BP	regulation of blood coagulation	GO:0030193	0.0231398	1.63564	68	2068	17	27350
GO:BP	response to lipopolysaccharide	GO:0032496	0.0244111	1.61241	445	2068	60	27350
GO:BP	cellular response to ketone	GO:1901655	0.0245738	1.60953	194	2068	33	27350
GO:BP	organic acid catabolic process	GO:0016054	0.0251006	1.60032	247	2068	39	27350
GO:BP	endothelial cell differentiation	GO:0045446	0.0251123	1.60011	120	2068	24	27350
GO:BP	regulation of response to DNA damage stimulus	GO:2001020	0.025512	1.59326	302	2068	45	27350
GO:BP	cell activation	GO:0001775	0.0259523	1.58582	1205	2068	132	27350
GO:BP	iron ion homeostasis	GO:0055072	0.0266221	1.57476	90	2068	20	27350
GO:BP	regulation of interleukin-6 production	GO:0032675	0.0272008	1.56542	161	2068	29	27350
GO:BP	interleukin-6 production	GO:0032635	0.0272008	1.56542	161	2068	29	27350
GO:BP	ERK1 and ERK2 cascade	GO:0070371	0.0277296	1.55706	350	2068	50	27350
GO:BP	positive regulation of peptide hormone secretion	GO:0090277	0.0294602	1.53076	129	2068	25	27350
GO:BP	cellular response to hexose stimulus	GO:0071331	0.0312568	1.50505	179	2068	31	27350
GO:BP	cellular response to glucose starvation	GO:0042149	0.0314453	1.50244	56	2068	15	27350
GO:BP	response to cadmium ion	GO:0046686	0.0314453	1.50244	56	2068	15	27350
GO:BP	regulation of immune response	GO:0050776	0.0318914	1.49633	937	2068	107	27350
GO:BP	neuron apoptotic process	GO:0051402	0.0320056	1.49477	314	2068	46	27350
GO:BP	response to radiation	GO:0009314	0.0324122	1.48929	459	2068	61	27350
GO:BP	lysosomal transport	GO:0007041	0.032884	1.48302	114	2068	23	27350
GO:BP	endothelial cell migration	GO:0043542	0.0333804	1.47651	232	2068	37	27350
GO:BP	xenobiotic glucuronidation	GO:0052697	0.0335899	1.47379	9	2068	6	27350
GO:BP	flavonoid glucuronidation	GO:0052696	0.0335899	1.47379	9	2068	6	27350
GO:BP	small GTPase mediated signal transduction	GO:0007264	0.0337384	1.47188	430	2068	58	27350
GO:BP	neuron death	GO:0070997	0.0337384	1.47188	430	2068	58	27350
GO:BP	response to nutrient	GO:0007584	0.0350637	1.45514	180	2068	31	27350
GO:BP	regulation of hemostasis	GO:1900046	0.0350789	1.45495	70	2068	17	27350
GO:BP	cellular response to reactive oxygen species	GO:0034614	0.0362671	1.44049	155	2068	28	27350
GO:BP	leukocyte cell-cell adhesion	GO:0007159	0.0363714	1.43924	392	2068	54	27350
GO:BP	negative regulation of protein modification process	GO:0031400	0.0369559	1.43232	521	2068	67	27350
GO:BP	triglyceride biosynthetic process	GO:0019432	0.0376121	1.42467	38	2068	12	27350
GO:BP	aging	GO:0007568	0.0381024	1.41905	198	2068	33	27350
GO:BP	regulation of protein stability	GO:0031647	0.0390126	1.4088	307	2068	45	27350
GO:BP	cellular response to monosaccharide stimulus	GO:0071326	0.0392894	1.40572	181	2068	31	27350
GO:BP	flavonoid metabolic process	GO:0009812	0.0420266	1.37648	13	2068	7	27350
GO:BP	regulation of membrane lipid distribution	GO:0097035	0.0422249	1.37443	64	2068	16	27350
GO:BP	regulation of ERK1 and ERK2 cascade	GO:0070372	0.0428789	1.36776	327	2068	47	27350
GO:BP	regulation of vascular associated smooth muscle cell proliferation	GO:1904705	0.0428978	1.36757	71	2068	17	27350
GO:BP	regulation of coagulation	GO:0050818	0.0428978	1.36757	71	2068	17	27350
GO:BP	cellular transition metal ion homeostasis	GO:0046916	0.042976	1.36677	108	2068	22	27350
GO:BP	regulation of hemopoiesis	GO:1903706	0.0440247	1.3563	424	2068	57	27350
GO:BP	lipid homeostasis	GO:0055088	0.0441906	1.35467	165	2068	29	27350
GO:BP	negative regulation of phosphorylation	GO:0042326	0.0443245	1.35336	385	2068	53	27350
GO:BP	defense response to virus	GO:0051607	0.0475563	1.32279	300	2068	44	27350
GO:BP	neuron projection development	GO:0031175	0.0482779	1.31625	1088	2068	120	27350
GO:BP	response to hydrogen peroxide	GO:0042542	0.0483555	1.31555	149	2068	27	27350
GO:BP	regulation of vacuole organization	GO:0044088	0.0490647	1.30923	45	2068	13	27350
GO:BP	lipid translocation	GO:0034204	0.0498415	1.30241	58	2068	15	27350
GO:BP	rhythmic process	GO:0048511	0.0499252	1.30168	348	2068	49	27350
GO:BP	cellular response to carbohydrate stimulus	GO:0071322	0.0509912	1.2925	192	2068	32	27350
GO:BP	generation of neurons	GO:0048699	0.0515477	1.28779	1605	2068	166	27350
GO:BP	regulation of vesicle-mediated transport	GO:0060627	0.0516394	1.28702	598	2068	74	27350
GO:BP	defense response to symbiont	GO:0140546	0.0516929	1.28657	301	2068	44	27350
GO:BP	negative regulation of protein phosphorylation	GO:0001933	0.0521716	1.28257	339	2068	48	27350
GO:BP	biomineralization	GO:0110148	0.052565	1.2793	175	2068	30	27350
GO:BP	behavior	GO:0007610	0.0538594	1.26874	745	2068	88	27350
GO:BP	endocytosis	GO:0006897	0.0571889	1.24269	704	2068	84	27350
GO:BP	amide biosynthetic process	GO:0043604	0.0590632	1.22868	875	2068	100	27350
GO:BP	sprouting angiogenesis	GO:0002040	0.0590973	1.22843	126	2068	24	27350
GO:BP	regulation of cell adhesion	GO:0030155	0.0600225	1.22169	779	2068	91	27350
GO:BP	cellular response to cytokine stimulus	GO:0071345	0.0617501	1.20936	1050	2068	116	27350
GO:BP	circulatory system process	GO:0003013	0.0625735	1.20361	550	2068	69	27350
GO:BP	glomerulus development	GO:0032835	0.0633317	1.19838	73	2068	17	27350
GO:BP	cellular sodium ion homeostasis	GO:0006883	0.0643079	1.19174	23	2068	9	27350
GO:BP	cellular response to glucose stimulus	GO:0071333	0.0658064	1.18173	177	2068	30	27350
GO:BP	regulation of growth	GO:0040008	0.0667385	1.17562	707	2068	84	27350
GO:BP	positive regulation of vascular associated smooth muscle cell proliferation	GO:1904707	0.0673348	1.17176	40	2068	12	27350
GO:BP	mitotic cell cycle process	GO:1903047	0.0677787	1.16891	739	2068	87	27350
GO:BP	positive regulation of cell population proliferation	GO:0008284	0.0699601	1.15515	1064	2068	117	27350
GO:BP	embryonic morphogenesis	GO:0048598	0.0700397	1.15466	645	2068	78	27350
GO:BP	autophagy of mitochondrion	GO:0000422	0.0727605	1.1381	81	2068	18	27350
GO:BP	mitochondrion disassembly	GO:0061726	0.0727605	1.1381	81	2068	18	27350
GO:BP	defense response	GO:0006952	0.0742191	1.12948	1788	2068	181	27350
GO:BP	organophosphate catabolic process	GO:0046434	0.074768	1.12628	161	2068	28	27350
GO:BP	response to antibiotic	GO:0046677	0.0771668	1.11257	60	2068	15	27350
GO:BP	antigen processing and presentation of endogenous peptide antigen via MHC class I	GO:0019885	0.0785701	1.10474	10	2068	6	27350
GO:BP	positive regulation of cellular amide metabolic process	GO:0034250	0.0787738	1.10362	170	2068	29	27350
GO:BP	vascular process in circulatory system	GO:0003018	0.0798309	1.09783	223	2068	35	27350
GO:BP	ossification	GO:0001503	0.0800802	1.09647	413	2068	55	27350
GO:BP	neuron development	GO:0048666	0.0803983	1.09475	1245	2068	133	27350
GO:BP	acylglycerol metabolic process	GO:0006639	0.0827425	1.08227	145	2068	26	27350
GO:BP	negative regulation of metalloendopeptidase activity	GO:1904684	0.0857874	1.06658	4	2068	4	27350
GO:BP	Fc receptor mediated inhibitory signaling pathway	GO:0002774	0.0857874	1.06658	4	2068	4	27350
GO:BP	neuron differentiation	GO:0030182	0.0858718	1.06615	1529	2068	158	27350
GO:BP	chemokine production	GO:0032602	0.088541	1.05286	105	2068	21	27350
GO:BP	regulation of chemokine production	GO:0032642	0.088541	1.05286	105	2068	21	27350
GO:BP	regulation of peptidyl-tyrosine phosphorylation	GO:0050730	0.0886649	1.05225	270	2068	40	27350
GO:BP	tissue homeostasis	GO:0001894	0.0886649	1.05225	270	2068	40	27350
GO:BP	intracellular lipid transport	GO:0032365	0.088676	1.05219	41	2068	12	27350
GO:BP	nucleoside bisphosphate metabolic process	GO:0033865	0.0898137	1.04666	121	2068	23	27350
GO:BP	ribonucleoside bisphosphate metabolic process	GO:0033875	0.0898137	1.04666	121	2068	23	27350
GO:BP	purine nucleoside bisphosphate metabolic process	GO:0034032	0.0898137	1.04666	121	2068	23	27350
GO:BP	regulation of macroautophagy	GO:0016241	0.0899506	1.046	113	2068	22	27350
GO:BP	response to iron ion	GO:0010039	0.0899891	1.04581	35	2068	11	27350
GO:BP	cognition	GO:0050890	0.0909203	1.04134	356	2068	49	27350
GO:BP	vascular associated smooth muscle cell proliferation	GO:1990874	0.091989	1.03626	75	2068	17	27350
GO:BP	monovalent inorganic cation homeostasis	GO:0055067	0.0941662	1.0261	163	2068	28	27350
GO:BP	transmembrane receptor protein tyrosine kinase signaling pathway	GO:0007169	0.0972484	1.01212	599	2068	73	27350
GO:BP	regulation of binding	GO:0051098	0.0974219	1.01134	406	2068	54	27350
GO:BP	steroid metabolic process	GO:0008202	0.0977661	1.00981	328	2068	46	27350
GO:BP	regulation of T cell activation	GO:0050863	0.0977974	1.00967	357	2068	49	27350
GO:BP	protein localization to membrane	GO:0072657	0.0982046	1.00787	620	2068	75	27350
GO:CC	cytoplasm	GO:0005737	7.40802e-110	109.13	11483	2063	1361	27145
GO:CC	intracellular anatomical structure	GO:0005622	1.80464e-47	46.7436	17400	2063	1622	27145
GO:CC	cellular anatomical entity	GO:0110165	8.28652e-38	37.0816	22747	2063	1923	27145
GO:CC	membrane-bounded organelle	GO:0043227	7.33068e-37	36.1349	14940	2063	1416	27145
GO:CC	endomembrane system	GO:0012505	4.83023e-36	35.316	4239	2063	542	27145
GO:CC	intracellular membrane-bounded organelle	GO:0043231	6.25911e-36	35.2035	14477	2063	1379	27145
GO:CC	organelle	GO:0043226	1.85428e-35	34.7318	16136	2063	1496	27145
GO:CC	intracellular organelle	GO:0043229	7.73317e-34	33.1116	15810	2063	1467	27145
GO:CC	organelle membrane	GO:0031090	2.4615e-30	29.6088	3266	2063	431	27145
GO:CC	cytosol	GO:0005829	2.6004e-30	29.585	4087	2063	509	27145
GO:CC	membrane	GO:0016020	6.16099e-25	24.2103	10323	2063	1017	27145
GO:CC	bounding membrane of organelle	GO:0098588	4.74234e-23	22.324	1686	2063	250	27145
GO:CC	mitochondrion	GO:0005739	1.37103e-21	20.863	1929	2063	271	27145
GO:CC	nucleoplasm	GO:0005654	2.58243e-20	19.588	3831	2063	449	27145
GO:CC	vesicle	GO:0031982	4.09843e-18	17.3874	2210	2063	288	27145
GO:CC	endosome	GO:0005768	1.85005e-17	16.7328	949	2063	155	27145
GO:CC	intracellular vesicle	GO:0097708	1.74283e-16	15.7587	2063	2063	268	27145
GO:CC	cytoplasmic vesicle	GO:0031410	2.97621e-16	15.5263	2061	2063	267	27145
GO:CC	apical plasma membrane	GO:0016324	3.18785e-14	13.4965	407	2063	83	27145
GO:CC	apical part of cell	GO:0045177	3.68527e-14	13.4335	503	2063	95	27145
GO:CC	endoplasmic reticulum	GO:0005783	1.06472e-13	12.9728	1877	2063	240	27145
GO:CC	Golgi apparatus	GO:0005794	3.08856e-13	12.5102	1529	2063	204	27145
GO:CC	plasma membrane region	GO:0098590	3.37552e-13	12.4717	1362	2063	187	27145
GO:CC	vacuole	GO:0005773	6.42495e-13	12.1921	644	2063	109	27145
GO:CC	cytoplasmic vesicle membrane	GO:0030659	1.29195e-12	11.8888	865	2063	133	27145
GO:CC	vesicle membrane	GO:0012506	4.08633e-12	11.3887	887	2063	134	27145
GO:CC	endosome membrane	GO:0010008	1.16347e-11	10.9342	441	2063	82	27145
GO:CC	catalytic complex	GO:1902494	2.37438e-11	10.6245	1729	2063	217	27145
GO:CC	cell projection	GO:0042995	4.29441e-11	10.3671	2558	2063	294	27145
GO:CC	plasma membrane bounded cell projection	GO:0120025	7.54201e-11	10.1225	2461	2063	284	27145
GO:CC	lytic vacuole	GO:0000323	1.2353e-10	9.90823	545	2063	92	27145
GO:CC	lysosome	GO:0005764	1.2353e-10	9.90823	545	2063	92	27145
GO:CC	organelle subcompartment	GO:0031984	1.71615e-10	9.76545	1363	2063	178	27145
GO:CC	transferase complex	GO:1990234	1.98367e-10	9.70253	867	2063	127	27145
GO:CC	envelope	GO:0031975	1.17133e-09	8.93132	1292	2063	168	27145
GO:CC	organelle envelope	GO:0031967	1.17133e-09	8.93132	1292	2063	168	27145
GO:CC	vacuolar membrane	GO:0005774	3.40604e-09	8.46775	322	2063	62	27145
GO:CC	intracellular protein-containing complex	GO:0140535	1.18716e-08	7.92549	939	2063	129	27145
GO:CC	cell periphery	GO:0071944	1.84105e-08	7.73494	6980	2063	657	27145
GO:CC	basal part of cell	GO:0045178	2.31332e-08	7.63576	304	2063	58	27145
GO:CC	basal plasma membrane	GO:0009925	3.98619e-08	7.39944	284	2063	55	27145
GO:CC	perinuclear region of cytoplasm	GO:0048471	9.67988e-08	7.01413	793	2063	111	27145
GO:CC	early endosome	GO:0005769	1.28376e-07	6.89152	410	2063	69	27145
GO:CC	nuclear outer membrane-endoplasmic reticulum membrane network	GO:0042175	1.6981e-07	6.77004	1088	2063	140	27145
GO:CC	endoplasmic reticulum subcompartment	GO:0098827	1.72003e-07	6.76446	1068	2063	138	27145
GO:CC	endoplasmic reticulum membrane	GO:0005789	2.08846e-07	6.68017	1061	2063	137	27145
GO:CC	lytic vacuole membrane	GO:0098852	7.01416e-07	6.15402	265	2063	50	27145
GO:CC	lysosomal membrane	GO:0005765	7.01416e-07	6.15402	265	2063	50	27145
GO:CC	mitochondrial envelope	GO:0005740	8.51103e-07	6.07002	833	2063	112	27145
GO:CC	nuclear body	GO:0016604	1.08084e-06	5.96624	916	2063	120	27145
GO:CC	cell junction	GO:0030054	1.30078e-06	5.88579	2141	2063	235	27145
GO:CC	transport vesicle	GO:0030133	1.94333e-06	5.71145	401	2063	65	27145
GO:CC	cytoskeleton	GO:0005856	2.16758e-06	5.66403	2332	2063	251	27145
GO:CC	mitochondrial membrane	GO:0031966	3.0925e-06	5.50969	773	2063	104	27145
GO:CC	somatodendritic compartment	GO:0036477	3.16691e-06	5.49936	1086	2063	135	27145
GO:CC	microtubule cytoskeleton	GO:0015630	4.64183e-06	5.33331	1344	2063	159	27145
GO:CC	plasma membrane	GO:0005886	7.76297e-06	5.10997	6504	2063	599	27145
GO:CC	membrane protein complex	GO:0098796	1.09836e-05	4.95926	1192	2063	143	27145
GO:CC	cell body	GO:0044297	1.83785e-05	4.73569	810	2063	105	27145
GO:CC	neuron projection	GO:0043005	2.84223e-05	4.54634	1598	2063	179	27145
GO:CC	ubiquitin ligase complex	GO:0000151	7.39356e-05	4.13115	340	2063	54	27145
GO:CC	late endosome	GO:0005770	9.67124e-05	4.01452	281	2063	47	27145
GO:CC	neuronal cell body	GO:0043025	0.000171189	3.76652	725	2063	93	27145
GO:CC	cell leading edge	GO:0031252	0.000239914	3.61995	455	2063	65	27145
GO:CC	extracellular matrix	GO:0031012	0.000243132	3.61416	503	2063	70	27145
GO:CC	external encapsulating structure	GO:0030312	0.000281793	3.55007	505	2063	70	27145
GO:CC	collagen-containing extracellular matrix	GO:0062023	0.000289402	3.5385	373	2063	56	27145
GO:CC	membrane raft	GO:0045121	0.000520759	3.28336	408	2063	59	27145
GO:CC	basolateral plasma membrane	GO:0016323	0.000557579	3.25369	254	2063	42	27145
GO:CC	membrane microdomain	GO:0098857	0.000564314	3.24848	409	2063	59	27145
GO:CC	cell projection membrane	GO:0031253	0.000602202	3.22026	363	2063	54	27145
GO:CC	nuclear speck	GO:0016607	0.000627579	3.20233	458	2063	64	27145
GO:CC	late endosome membrane	GO:0031902	0.000636095	3.19648	139	2063	28	27145
GO:CC	early endosome membrane	GO:0031901	0.000656056	3.18306	171	2063	32	27145
GO:CC	organelle inner membrane	GO:0019866	0.000754491	3.12235	598	2063	78	27145
GO:CC	microtubule organizing center	GO:0005815	0.000817732	3.08739	824	2063	100	27145
GO:CC	autophagosome	GO:0005776	0.00118941	2.92467	105	2063	23	27145
GO:CC	intracellular organelle lumen	GO:0070013	0.00222792	2.6521	6346	2063	565	27145
GO:CC	organelle lumen	GO:0043233	0.00227128	2.64373	6347	2063	565	27145
GO:CC	membrane-enclosed lumen	GO:0031974	0.00227128	2.64373	6347	2063	565	27145
GO:CC	clathrin-coated vesicle	GO:0030136	0.0022818	2.64172	148	2063	28	27145
GO:CC	Golgi apparatus subcompartment	GO:0098791	0.00327424	2.48489	346	2063	50	27145
GO:CC	endocytic vesicle	GO:0030139	0.00361718	2.44163	202	2063	34	27145
GO:CC	intrinsic component of organelle membrane	GO:0031300	0.00382319	2.41757	415	2063	57	27145
GO:CC	intrinsic component of membrane	GO:0031224	0.00394143	2.40435	7065	2063	620	27145
GO:CC	exocytic vesicle	GO:0070382	0.00437416	2.35911	266	2063	41	27145
GO:CC	mitochondrial inner membrane	GO:0005743	0.00476219	2.32219	537	2063	69	27145
GO:CC	integral component of membrane	GO:0016021	0.00539475	2.26803	6894	2063	605	27145
GO:CC	Golgi membrane	GO:0000139	0.0064675	2.18926	542	2063	69	27145
GO:CC	endocytic vesicle membrane	GO:0030666	0.00786755	2.10416	65	2063	16	27145
GO:CC	protein-containing complex	GO:0032991	0.0084276	2.0743	7045	2063	615	27145
GO:CC	melanosome	GO:0042470	0.00856949	2.06705	102	2063	21	27145
GO:CC	pigment granule	GO:0048770	0.00856949	2.06705	102	2063	21	27145
GO:CC	microbody	GO:0042579	0.0096046	2.01752	151	2063	27	27145
GO:CC	peroxisome	GO:0005777	0.0096046	2.01752	151	2063	27	27145
GO:CC	transport vesicle membrane	GO:0030658	0.0101157	1.995	203	2063	33	27145
GO:CC	Lewy body	GO:0097413	0.0173597	1.76046	7	2063	5	27145
GO:CC	basement membrane	GO:0005604	0.0182171	1.73952	115	2063	22	27145
GO:CC	anchoring junction	GO:0070161	0.0188553	1.72457	675	2063	80	27145
GO:CC	ruffle	GO:0001726	0.0195591	1.70865	183	2063	30	27145
GO:CC	autophagosome membrane	GO:0000421	0.0198304	1.70267	49	2063	13	27145
GO:CC	phagocytic vesicle membrane	GO:0030670	0.0198304	1.70267	49	2063	13	27145
GO:CC	axon	GO:0030424	0.0206067	1.68599	783	2063	90	27145
GO:CC	mitochondrial outer membrane	GO:0005741	0.0243683	1.61318	194	2063	31	27145
GO:CC	nucleus	GO:0005634	0.0246552	1.60809	10136	2063	852	27145
GO:CC	outer membrane	GO:0019867	0.0266892	1.57366	222	2063	34	27145
GO:CC	organelle outer membrane	GO:0031968	0.0266892	1.57366	222	2063	34	27145
GO:CC	trans-Golgi network	GO:0005802	0.0282203	1.54944	241	2063	36	27145
GO:CC	dendrite	GO:0030425	0.0307499	1.51216	781	2063	89	27145
GO:CC	dendritic tree	GO:0097447	0.0336561	1.47294	783	2063	89	27145
GO:CC	centrosome	GO:0005813	0.0348164	1.45822	624	2063	74	27145
GO:CC	coated vesicle	GO:0030135	0.0407859	1.38949	236	2063	35	27145
GO:CC	lateral plasma membrane	GO:0016328	0.0425333	1.37127	74	2063	16	27145
GO:CC	synapse	GO:0045202	0.0452264	1.34461	1516	2063	154	27145
GO:CC	synaptic vesicle	GO:0008021	0.0469191	1.32865	247	2063	36	27145
GO:CC	recycling endosome	GO:0055037	0.0478953	1.31971	183	2063	29	27145
GO:CC	cell-cell junction	GO:0005911	0.0544004	1.2644	528	2063	64	27145
GO:CC	RNA polymerase II, holoenzyme	GO:0016591	0.0695933	1.15743	77	2063	16	27145
GO:CC	protein complex involved in cell adhesion	GO:0098636	0.071358	1.14656	55	2063	13	27145
GO:CC	acetyltransferase complex	GO:1902493	0.0729912	1.13673	101	2063	19	27145
GO:CC	protein acetyltransferase complex	GO:0031248	0.0729912	1.13673	101	2063	19	27145
GO:CC	integral component of organelle membrane	GO:0031301	0.0743848	1.12852	380	2063	49	27145
GO:CC	autolysosome	GO:0044754	0.0767402	1.11498	13	2063	6	27145
GO:CC	peptidase complex	GO:1905368	0.0873596	1.05869	136	2063	23	27145
GO:CC	nuclear envelope	GO:0005635	0.0879957	1.05554	485	2063	59	27145
KEGG	Autophagy - animal	KEGG:04140	8.96608e-07	6.0474	142	922	39	8875
KEGG	Metabolic pathways	KEGG:01100	0.000437339	3.35918	1610	922	219	8875
KEGG	Choline metabolism in cancer	KEGG:05231	0.000583436	3.23401	98	922	26	8875
KEGG	Mitophagy - animal	KEGG:04137	0.0013754	2.86157	68	922	20	8875
KEGG	IL-17 signaling pathway	KEGG:04657	0.00223454	2.65081	93	922	24	8875
KEGG	Bile secretion	KEGG:04976	0.00271747	2.56584	100	922	25	8875
KEGG	Lipid and atherosclerosis	KEGG:05417	0.00509369	2.29297	216	922	42	8875
KEGG	FoxO signaling pathway	KEGG:04068	0.00724496	2.13996	131	922	29	8875
KEGG	Mineral absorption	KEGG:04978	0.00933019	2.03011	54	922	16	8875
KEGG	Fluid shear stress and atherosclerosis	KEGG:05418	0.00946001	2.02411	146	922	31	8875
KEGG	Adipocytokine signaling pathway	KEGG:04920	0.00963136	2.01631	71	922	19	8875
KEGG	Chagas disease	KEGG:05142	0.0132715	1.87708	103	922	24	8875
KEGG	Toll-like receptor signaling pathway	KEGG:04620	0.0225857	1.64617	100	922	23	8875
KEGG	Proximal tubule bicarbonate reclamation	KEGG:04964	0.0237887	1.62363	22	922	9	8875
KEGG	PD-L1 expression and PD-1 checkpoint pathway in cancer	KEGG:05235	0.0246665	1.60789	88	922	21	8875
KEGG	Toxoplasmosis	KEGG:05145	0.0334797	1.47522	109	922	24	8875
KEGG	Hepatitis B	KEGG:05161	0.0340615	1.46774	163	922	32	8875
KEGG	Chemical carcinogenesis - reactive oxygen species	KEGG:05208	0.0347524	1.45902	220	922	40	8875
KEGG	Apoptosis	KEGG:04210	0.0357443	1.44679	136	922	28	8875
KEGG	Salmonella infection	KEGG:05132	0.0407643	1.38972	251	922	44	8875
KEGG	Osteoclast differentiation	KEGG:04380	0.0431162	1.36536	124	922	26	8875
KEGG	Phagosome	KEGG:04145	0.0477411	1.32111	173	922	33	8875
KEGG	Peroxisome	KEGG:04146	0.0500001	1.30103	86	922	20	8875
KEGG	Ferroptosis	KEGG:04216	0.064402	1.1911	40	922	12	8875
KEGG	Alcoholic liver disease	KEGG:04936	0.0662659	1.17871	141	922	28	8875
KEGG	Pentose and glucuronate interconversions	KEGG:00040	0.0921324	1.03559	36	922	11	8875
REAC	Toll-like Receptor Cascades	REAC:R-MMU-168898	0.00174246	2.75884	118	997	32	8384
WP	Toll-like receptor signaling	WP:WP88	0.00450427	2.34638	32	574	13	4471
WP	Transcriptional activation by Nfe2l2 in response to phytochemicals	WP:WP1245	0.00617667	2.20925	14	574	8	4471
WP	Exercise-induced circadian regulation	WP:WP544	0.0147111	1.83235	49	574	16	4471
WP	Mapk signaling pathway	WP:WP493	0.0443876	1.35274	159	574	35	4471
WP	IL-6 signaling pathway	WP:WP387	0.0743526	1.1287	99	574	24	4471
WP	Omega-3 / omega-6 fatty acid synthesis	WP:WP4350	0.0835392	1.07811	15	574	7	4471
TF	Factor: E2F; motif: GGCGSG	TF:M00803	1.46226e-60	59.835	10451	2044	1339	21828
TF	Factor: ZF5; motif: GSGCGCGR; match class: 1	TF:M00716_1	5.16539e-56	55.2869	12090	2044	1472	21828
TF	Factor: FOXN4; motif: NNWANNCGWMCGCGTCNNNNMT; match class: 1	TF:M04662_1	2.53654e-53	52.5958	12809	2044	1526	21828
TF	Factor: ZF5; motif: GSGCGCGR	TF:M00716	8.19345e-49	48.0865	14878	2044	1683	21828
TF	Factor: FOXN4; motif: NNWANNCGWMCGCGTCNNNNMT	TF:M04662	3.90394e-47	46.4085	16025	2044	1767	21828
TF	Factor: ZF5; motif: NRNGNGCGCGCWN	TF:M00333	1.40542e-46	45.8522	14505	2044	1647	21828
TF	Factor: Kaiso; motif: SARNYCTCGCGAGAN; match class: 1	TF:M10276_1	1.01457e-44	43.9937	9999	2044	1248	21828
TF	Factor: E2F-1; motif: GNGGGCGGGRMN; match class: 1	TF:M10209_1	5.09496e-44	43.2929	10651	2044	1306	21828
TF	Factor: E2F-1; motif: GNGGGCGGGRMN	TF:M10209	5.47837e-44	43.2613	14278	2044	1621	21828
TF	Factor: ZF5; motif: NRNGNGCGCGCWN; match class: 1	TF:M00333_1	8.66964e-43	42.062	11224	2044	1354	21828
TF	Factor: E2F; motif: GGCGSG; match class: 1	TF:M00803_1	1.46517e-42	41.8341	7059	2044	954	21828
TF	Factor: Kaiso; motif: SARNYCTCGCGAGAN	TF:M10276	1.25886e-41	40.9	13535	2044	1552	21828
TF	Factor: RNF96; motif: BCCCGCRGCC	TF:M01199	1.71734e-40	39.7651	6369	2044	876	21828
TF	Factor: BEN; motif: CAGCGRNV; match class: 1	TF:M01240_1	6.4238e-39	38.1922	12021	2044	1412	21828
TF	Factor: ZF5; motif: GYCGCGCARNGCNN	TF:M02933	2.20169e-38	37.6572	9523	2044	1181	21828
TF	Factor: BEN; motif: CAGCGRNV	TF:M01240	4.78674e-38	37.32	16266	2044	1761	21828
TF	Factor: E2F-3; motif: GGCGGGN	TF:M02089	2.43826e-37	36.6129	11302	2044	1342	21828
TF	Factor: AP-2; motif: MKCCCSCNGGCG	TF:M00189	3.57803e-36	35.4464	8066	2044	1032	21828
TF	Factor: Foxn1; motif: RGAMGC	TF:M12470	7.84239e-35	34.1056	9737	2044	1188	21828
TF	Factor: ZAC; motif: KGGGCCR	TF:M05547	2.14695e-34	33.6682	6707	2044	889	21828
TF	Factor: IRF6; motif: NNNACTCYCGGKNNN	TF:M02874	5.42586e-33	32.2655	13421	2044	1513	21828
TF	Factor: Egr-2; motif: GCGTGGGCGG	TF:M05494	1.78556e-31	30.7482	7242	2044	932	21828
TF	Factor: E2F-3; motif: GGCGGGN; match class: 1	TF:M02089_1	4.31751e-31	30.3648	6910	2044	897	21828
TF	Factor: SP100; motif: NNCGTCGNNTAAWNN	TF:M02913	6.80435e-30	29.1672	8511	2044	1051	21828
TF	Factor: ELK-1; motif: ACCGGAWRTN	TF:M01981	9.02826e-30	29.0444	14719	2044	1611	21828
TF	Factor: Sp1; motif: GGNGGGGGNGGGGGMGGGGCNGGG	TF:M10375	1.1052e-29	28.9566	10781	2044	1265	21828
TF	Factor: Sp1; motif: NNGGGGCGGGGNN	TF:M00932	3.068e-29	28.5131	8963	2044	1092	21828
TF	Factor: Sp1; motif: NGGGGGCGGGGYN	TF:M00196	2.28752e-28	27.6406	8814	2044	1074	21828
TF	Factor: Sp1; motif: GGGGCGGGGC	TF:M00931	7.37611e-28	27.1322	8681	2044	1059	21828
TF	Factor: Sp1; motif: NGGGGCGGGGN	TF:M07395	1.23149e-27	26.9096	9148	2044	1103	21828
TF	Factor: AP-2; motif: MKCCCSCNGGCG; match class: 1	TF:M00189_1	1.83238e-27	26.737	3679	2044	540	21828
TF	Factor: AP2; motif: GCCYGSGGSN	TF:M08867	2.70818e-27	26.5673	7282	2044	919	21828
TF	Factor: BCL6B; motif: NNNNCCGCCCCWNNNN; match class: 1	TF:M02844_1	2.06028e-26	25.6861	8549	2044	1040	21828
TF	Factor: IRF6; motif: NNNACTCYCGGKNNN; match class: 1	TF:M02874_1	3.08765e-26	25.5104	7147	2044	901	21828
TF	Factor: Hes1; motif: NNCACGYGNN	TF:M07991	6.62348e-26	25.1789	15520	2044	1663	21828
TF	Factor: RNF96; motif: BCCCGCRGCC; match class: 1	TF:M01199_1	7.48164e-26	25.126	2732	2044	426	21828
TF	Factor: BCL6B; motif: NNNNCCGCCCCWNNNN	TF:M02844	2.44423e-25	24.6119	13716	2044	1509	21828
TF	Factor: AP-2; motif: GSCCSCRGGCNRNRNN	TF:M00800	5.36501e-25	24.2704	6753	2044	856	21828
TF	Factor: Sp1; motif: GGNGGGGGNGGGGGMGGGGCNGGG; match class: 1	TF:M10375_1	1.8685e-24	23.7285	7415	2044	920	21828
TF	Factor: ZF5; motif: GYCGCGCARNGCNN; match class: 1	TF:M02933_1	2.25149e-24	23.6475	5850	2044	761	21828
TF	Factor: E2F-1; motif: NNNSSCGCSAANN	TF:M07250	3.47849e-24	23.4586	9056	2044	1079	21828
TF	Factor: KLF3; motif: NNNNNNGGGCGGGGCNNGN	TF:M10278	3.72475e-24	23.4289	7348	2044	912	21828
TF	Factor: TEL1; motif: CNCGGAANNN	TF:M01993	4.77571e-24	23.321	10449	2044	1210	21828
TF	Factor: E2F-4; motif: NTTTCSCGCC	TF:M07380	5.04948e-24	23.2968	10590	2044	1223	21828
TF	Factor: ELK-1; motif: ACCGGAWRTN; match class: 1	TF:M01981_1	9.48029e-24	23.0232	9035	2044	1075	21828
TF	Factor: Pax-3; motif: NNNNNNCGTCACGSTYNNNNN; match class: 1	TF:M00327_1	1.62111e-23	22.7902	6197	2044	793	21828
TF	Factor: BTEB2; motif: RGGGNGKGGN	TF:M07277	1.64983e-23	22.7826	7609	2044	935	21828
TF	Factor: PEA3; motif: RCCGGAAGYN	TF:M01991	1.21614e-22	21.915	9984	2044	1160	21828
TF	Factor: CTCF; motif: NAGGGGGCGCNNKNNNN; match class: 1	TF:M08995_1	1.26229e-22	21.8988	9372	2044	1102	21828
TF	Factor: SP2; motif: GNNGGGGGCGGGGSN	TF:M03807	4.30671e-22	21.3659	7111	2044	879	21828
TF	Factor: Elk-1; motif: NNNNCCGGAARTNN	TF:M00025	5.51283e-22	21.2586	9847	2044	1144	21828
TF	Factor: MOVO-B; motif: GNGGGGG	TF:M01104	7.82093e-22	21.1067	7667	2044	933	21828
TF	Factor: SP2; motif: GGGCGGGAC	TF:M01783	9.77935e-22	21.0097	8130	2044	978	21828
TF	Factor: GABP-alpha; motif: CTTCCK	TF:M01660	1.39547e-21	20.8553	10777	2044	1229	21828
TF	Factor: AP-2beta; motif: GCNNNGGSCNGVGGGN	TF:M01858	1.48683e-21	20.8277	5122	2044	673	21828
TF	Factor: Sp1; motif: GGGGCGGGGT	TF:M00008	1.58559e-21	20.7998	8366	2044	1000	21828
TF	Factor: Kaiso; motif: GCMGGGRGCRGS; match class: 1	TF:M03876_1	1.73409e-21	20.7609	5856	2044	749	21828
TF	Factor: Sp1; motif: NGGGGCGGGGN; match class: 1	TF:M07395_1	2.012e-21	20.6964	4542	2044	611	21828
TF	Factor: ZBED6; motif: NRRGCTCGCCNN	TF:M01598	2.52809e-21	20.5972	5563	2044	718	21828
TF	Factor: AP-2alpha; motif: NGCCYSNNGSN	TF:M01857	2.93708e-21	20.5321	6198	2044	783	21828
TF	Factor: Pax-5; motif: RRMSWGANWYCTNRAGCGKRACSRYNSM	TF:M00144	4.74611e-21	20.3237	12007	2044	1339	21828
TF	Factor: Sp2; motif: NYSGCCCCGCCCCCY	TF:M03567	1.92482e-20	19.7156	6432	2044	803	21828
TF	Factor: Egr-2; motif: GCGTGGGCGG; match class: 1	TF:M05494_1	2.5428e-20	19.5947	2804	2044	415	21828
TF	Factor: CTCF; motif: NAGGGGGCGCNNKNNNN	TF:M08995	5.48833e-20	19.2606	14353	2044	1541	21828
TF	Factor: Kaiso; motif: GCMGGGRGCRGS	TF:M03876	5.71528e-20	19.243	11154	2044	1256	21828
TF	Factor: Sp1; motif: NGGGGGCGGGGYN; match class: 1	TF:M00196_1	8.09971e-20	19.0915	4251	2044	573	21828
TF	Factor: Pax-3; motif: NNNNNNCGTCACGSTYNNNNN	TF:M00327	8.55012e-20	19.068	12933	2044	1416	21828
TF	Factor: AP2; motif: GCCYGSGGSN; match class: 1	TF:M08867_1	1.93171e-19	18.7141	2684	2044	398	21828
TF	Factor: Sp1; motif: CCCCGCCCCN	TF:M00933	4.31148e-19	18.3654	8779	2044	1028	21828
TF	Factor: WT1; motif: CGCCCCCNCN	TF:M02036	4.56488e-19	18.3406	7539	2044	907	21828
TF	Factor: ZAC; motif: KGGGCCR; match class: 1	TF:M05547_1	5.08955e-19	18.2933	2515	2044	377	21828
TF	Factor: SP6; motif: WGGGCGG	TF:M05455	6.55848e-19	18.1832	7264	2044	879	21828
TF	Factor: Sp3; motif: AGGGCGG	TF:M05665	6.55848e-19	18.1832	7264	2044	879	21828
TF	Factor: LKLF; motif: NGGGCGG	TF:M05391	6.55848e-19	18.1832	7264	2044	879	21828
TF	Factor: CPBP; motif: NGGGCGG	TF:M05301	6.55848e-19	18.1832	7264	2044	879	21828
TF	Factor: Foxn1; motif: RGAMGC; match class: 1	TF:M12470_1	8.44345e-19	18.0735	4367	2044	581	21828
TF	Factor: E2F-2; motif: NNNANGGCGCGCNNN	TF:M02742	8.544e-19	18.0683	3545	2044	492	21828
TF	Factor: Sp1; motif: GGGGCGGGGC; match class: 1	TF:M00931_1	1.21994e-18	17.9137	4196	2044	562	21828
TF	Factor: Zfx; motif: SNSCAGGCCKCGSCSS	TF:M01593	1.70238e-18	17.7689	2680	2044	394	21828
TF	Factor: SP1:SP3; motif: CCSCCCCCYCC	TF:M01219	2.0034e-18	17.6982	6707	2044	821	21828
TF	Factor: KLF3; motif: NNNNNNGGGCGGGGCNNGN; match class: 1	TF:M10278_1	2.55326e-18	17.5929	3138	2044	445	21828
TF	Factor: SP100; motif: NNCGTCGNNTAAWNN; match class: 1	TF:M02913_1	3.65959e-18	17.4366	3072	2044	437	21828
TF	Factor: Pax-5; motif: RRMSWGANWYCTNRAGCGKRACSRYNSM; match class: 1	TF:M00144_1	1.18398e-17	16.9267	5544	2044	699	21828
TF	Factor: AP-2gamma; motif: GCCYNNGGS	TF:M00470	2.56418e-17	16.5911	7023	2044	847	21828
TF	Factor: Hes1; motif: NNCACGYGNN; match class: 1	TF:M07991_1	3.21958e-17	16.4922	11393	2044	1264	21828
TF	Factor: Zfp536; motif: NCGGAKG	TF:M05541	3.55426e-17	16.4493	6342	2044	778	21828
TF	Factor: TEL1; motif: CNCGGAANNN; match class: 1	TF:M01993_1	4.17772e-17	16.3791	4420	2044	579	21828
TF	Factor: ERG; motif: ACCGGAART	TF:M01752	6.67777e-17	16.1754	9547	2044	1090	21828
TF	Factor: IRF4; motif: NNNAYTCTCGGWNNN; match class: 1	TF:M02872_1	7.4813e-17	16.126	8145	2044	955	21828
TF	Factor: WT1; motif: GNGGGGGCGGGG	TF:M03893	7.99045e-17	16.0974	6668	2044	809	21828
TF	Factor: ELF4; motif: CCCGGAARTN	TF:M01979	1.36781e-16	15.864	7202	2044	861	21828
TF	Factor: WT1; motif: NGCGGGGGGGTSMMCYN	TF:M05599	1.6203e-16	15.7904	5336	2044	672	21828
TF	Factor: c-ets-1; motif: ACCGGAWRYN	TF:M01986	2.01961e-16	15.6947	8416	2044	979	21828
TF	Factor: Egr-1; motif: GCGGGGGCGG	TF:M07354	3.01863e-16	15.5202	6112	2044	750	21828
TF	Factor: Klf17; motif: NGGGCGG	TF:M05407	3.41047e-16	15.4672	6561	2044	795	21828
TF	Factor: IRF4; motif: NNNAYTCTCGGWNNN	TF:M02872	3.69294e-16	15.4326	14561	2044	1541	21828
TF	Factor: SP4; motif: SCCCCGCCCCS	TF:M01273	4.17416e-16	15.3794	2358	2044	348	21828
TF	Factor: AP-2alpha; motif: GCCNNNRGS	TF:M00469	9.47353e-16	15.0235	3280	2044	450	21828
TF	Factor: Tcfl5; motif: NNCNCGNGNN; match class: 1	TF:M08005_1	1.32872e-15	14.8766	6363	2044	772	21828
TF	Factor: Tcfl5; motif: NNCNCGNGNN	TF:M08005	1.32872e-15	14.8766	6363	2044	772	21828
TF	Factor: Sp2; motif: NYSGCCCCGCCCCCY; match class: 1	TF:M03567_1	1.8838e-15	14.725	2494	2044	361	21828
TF	Factor: E2F-4; motif: GCGGGAAANA	TF:M02090	2.07462e-15	14.6831	10366	2044	1159	21828
TF	Factor: GKLF; motif: GCCMCRCCCNNN	TF:M01588	2.23403e-15	14.6509	7868	2044	920	21828
TF	Factor: SP2; motif: GGGCGGGAC; match class: 1	TF:M01783_1	2.25685e-15	14.6465	3295	2044	450	21828
TF	Factor: Sp1; motif: NNGGGGCGGGGNN; match class: 1	TF:M00932_1	2.73286e-15	14.5634	4378	2044	566	21828
TF	Factor: Sp1; motif: GGGGCGGGGT; match class: 1	TF:M00008_1	2.92206e-15	14.5343	3391	2044	460	21828
TF	Factor: Ets2; motif: ACCGGAWRYN	TF:M01989	3.06903e-15	14.513	7927	2044	925	21828
TF	Factor: Egr-1; motif: GCGGGGGCGG	TF:M01873	3.27696e-15	14.4845	5022	2044	633	21828
TF	Factor: Tfap2a; motif: TGCCCYNRGGGCA	TF:M04157	3.45935e-15	14.461	8683	2044	998	21828
TF	Factor: CPBP; motif: SNCCCNN; match class: 1	TF:M01822_1	3.99645e-15	14.3983	19937	2044	1963	21828
TF	Factor: KROX; motif: CCCGCCCCCRCCCC	TF:M00982	5.20907e-15	14.2832	5998	2044	732	21828
TF	Factor: Tfap2a; motif: TGCCCYNRGGCA	TF:M04155	1.17351e-14	13.9305	6553	2044	786	21828
TF	Factor: E2F-1; motif: NKTSSCGC	TF:M00428	1.18021e-14	13.928	7940	2044	923	21828
TF	Factor: GABP-alpha; motif: CTTCCK; match class: 1	TF:M01660_1	1.33759e-14	13.8737	4696	2044	596	21828
TF	Factor: Klf7; motif: NNNRCCMCGCCCNNNN	TF:M02773	2.96618e-14	13.5278	4208	2044	543	21828
TF	Factor: CREB,; motif: NTGACGTNA	TF:M00981	3.11951e-14	13.5059	8129	2044	939	21828
TF	Factor: AP-2; motif: GSCCSCRGGCNRNRNN; match class: 1	TF:M00800_1	3.14614e-14	13.5022	2370	2044	342	21828
TF	Factor: E2F-4; motif: NGGGGGCGGGRMNN	TF:M10211	5.51104e-14	13.2588	7002	2044	827	21828
TF	Factor: AP-2alpha; motif: NSCCNCRGGSN	TF:M07348	6.52378e-14	13.1855	6235	2044	750	21828
TF	Factor: GKLF; motif: WGGGYGKGGCCN	TF:M09692	8.02027e-14	13.0958	9004	2044	1021	21828
TF	Factor: CNOT3; motif: GGCCGCGSSS	TF:M01253	9.81831e-14	13.008	2690	2044	376	21828
TF	Factor: ZBED6; motif: NRRGCTCGCCNN; match class: 1	TF:M01598_1	2.06764e-13	12.6845	1366	2044	221	21828
TF	Factor: SP1; motif: GGGGYGGGGNS	TF:M01303	2.88998e-13	12.5391	7175	2044	840	21828
TF	Factor: EGR; motif: CGCCCCCGCNN	TF:M08878	4.11511e-13	12.3856	5843	2044	706	21828
TF	Factor: EGR-1; motif: NGCGKGGGCGKNN	TF:M08996	5.93047e-13	12.2269	3995	2044	514	21828
TF	Factor: SP2; motif: GNNGGGGGCGGGGSN; match class: 1	TF:M03807_1	5.93183e-13	12.2268	2965	2044	403	21828
TF	Factor: Atf-1; motif: RTGACGTA	TF:M07980	6.19548e-13	12.2079	8819	2044	998	21828
TF	Factor: Mitf; motif: NRTCACGNGN	TF:M07996	7.05821e-13	12.1513	2850	2044	390	21828
TF	Factor: CREB; motif: NNGNTGACGTNN	TF:M00113	1.16365e-12	11.9342	4600	2044	576	21828
TF	Factor: E2F-7; motif: GRGGCGGGAANNN	TF:M10212	1.20562e-12	11.9188	8122	2044	929	21828
TF	Factor: Sp1; motif: CCCCGCCCCN; match class: 1	TF:M00933_1	1.5889e-12	11.7989	4006	2044	513	21828
TF	Factor: AP-2gamma; motif: GCCYNCRGSN	TF:M03811	2.38585e-12	11.6224	7108	2044	828	21828
TF	Factor: GKLF; motif: GCCMCRCCCNNN; match class: 1	TF:M01588_1	2.63524e-12	11.5792	2983	2044	402	21828
TF	Factor: HIC1; motif: NSNNNNTGCCCSSNN	TF:M01072	2.85356e-12	11.5446	2875	2044	390	21828
TF	Factor: BTEB2; motif: RGGGNGKGGN; match class: 1	TF:M07277_1	3.01104e-12	11.5213	3123	2044	417	21828
TF	Factor: AP-2; motif: SNNNCCNCAGGCN	TF:M00915	3.76264e-12	11.4245	7120	2044	828	21828
TF	Factor: GKLF; motif: WGGGYGKGGCCN; match class: 1	TF:M09692_1	3.99492e-12	11.3985	3611	2044	469	21828
TF	Factor: c-Ets-1; motif: NNNRCCGGAWRYNNNN	TF:M01078	4.93049e-12	11.3071	7310	2044	846	21828
TF	Factor: Tax/CREB; motif: GGGGGTTGACGYANA	TF:M00114	6.12423e-12	11.2129	5347	2044	649	21828
TF	Factor: Elk-1; motif: NCCGGAAGTGN	TF:M10219	1.04834e-11	10.9795	14567	2044	1518	21828
TF	Factor: Sp4; motif: SCCCCKCCCCCSN	TF:M07617	1.18524e-11	10.9262	2710	2044	369	21828
TF	Factor: Zic1; motif: NNCCCCCGGGGGGG	TF:M02835	1.3439e-11	10.8716	9545	2044	1059	21828
TF	Factor: CREB; motif: NSTGACGTAANN	TF:M00177	1.58417e-11	10.8002	5057	2044	617	21828
TF	Factor: Elk-1; motif: NNNNCCGGAARTNN; match class: 1	TF:M00025_1	1.8823e-11	10.7253	4097	2044	517	21828
TF	Factor: Kid3; motif: CCACN; match class: 1	TF:M01160_1	2.20088e-11	10.6574	21162	2044	2030	21828
TF	Factor: Atf-1; motif: RTGACGTA; match class: 1	TF:M07980_1	3.33544e-11	10.4768	3114	2044	411	21828
TF	Factor: Fli-1; motif: GNNRCCGGAAGYGS	TF:M10234	6.40732e-11	10.1933	6469	2044	756	21828
TF	Factor: AP-2beta; motif: GCNNNGGSCNGVGGGN; match class: 1	TF:M01858_1	6.84986e-11	10.1643	1524	2044	231	21828
TF	Factor: Sp3; motif: AGGGCGG; match class: 1	TF:M05665_1	7.44509e-11	10.1281	2364	2044	327	21828
TF	Factor: LKLF; motif: NGGGCGG; match class: 1	TF:M05391_1	7.44509e-11	10.1281	2364	2044	327	21828
TF	Factor: CPBP; motif: NGGGCGG; match class: 1	TF:M05301_1	7.44509e-11	10.1281	2364	2044	327	21828
TF	Factor: SP6; motif: WGGGCGG; match class: 1	TF:M05455_1	7.44509e-11	10.1281	2364	2044	327	21828
TF	Factor: Erm; motif: NCCGGAWGTN	TF:M01992	9.03103e-11	10.0443	5266	2044	634	21828
TF	Factor: E2F-1; motif: TTGGCGCGRAANNGNM	TF:M00938	9.19291e-11	10.0365	5237	2044	631	21828
TF	Factor: E2F-4; motif: NTTTCSCGCC; match class: 1	TF:M07380_1	9.46754e-11	10.0238	5395	2044	647	21828
TF	Factor: E2F-1; motif: NNNSSCGCSAANN; match class: 1	TF:M07250_1	1.39703e-10	9.85479	4142	2044	517	21828
TF	Factor: AP-2alpha; motif: GCCNNNRGS; match class: 1	TF:M00469_1	1.58104e-10	9.80106	2030	2044	288	21828
TF	Factor: E2F-1; motif: NTTSGCGG	TF:M00430	1.61371e-10	9.79217	6989	2044	805	21828
TF	Factor: WT1; motif: CGCCCCCNCN; match class: 1	TF:M02036_1	1.63281e-10	9.78706	3155	2044	412	21828
TF	Factor: CREB,; motif: NTGACGTNA; match class: 1	TF:M00981_1	1.94194e-10	9.71176	2762	2044	369	21828
TF	Factor: Zic1; motif: NNCCCCCGGGGGGG; match class: 1	TF:M02835_1	2.09627e-10	9.67855	6612	2044	767	21828
TF	Factor: AP-2gamma; motif: GCCYNNGGS; match class: 1	TF:M00470_1	2.64233e-10	9.57801	3417	2044	439	21828
TF	Factor: WT1; motif: GNGGGGGCGGGG; match class: 1	TF:M03893_1	2.91196e-10	9.53581	2560	2044	346	21828
TF	Factor: Elk-1; motif: RACCGGAAGTR	TF:M01165	3.13064e-10	9.50437	8893	2044	988	21828
TF	Factor: Elf-1; motif: AWCCCGGAAGTN	TF:M07415	3.728e-10	9.42852	8357	2044	936	21828
TF	Factor: Elk-1; motif: NCCGGAAGTGN; match class: 1	TF:M10219_1	4.42316e-10	9.35427	7712	2044	873	21828
TF	Factor: ERG; motif: ACCGGAART; match class: 1	TF:M01752_1	5.61323e-10	9.25079	3669	2044	464	21828
TF	Factor: GABPalpha; motif: ACCGGAARYN	TF:M02039	5.61879e-10	9.25036	6187	2044	722	21828
TF	Factor: PEA3; motif: RCCGGAAGYN; match class: 1	TF:M01991_1	9.82391e-10	9.00772	4178	2044	516	21828
TF	Factor: Klf7; motif: NNNRCCMCGCCCNNNN; match class: 1	TF:M02773_1	1.32185e-09	8.87882	998	2044	163	21828
TF	Factor: MAZ; motif: NKGGGAGGGGRGGR	TF:M02023	1.57269e-09	8.80336	7966	2044	894	21828
TF	Factor: E2F; motif: NNTTTCGCGCN	TF:M08875	1.6278e-09	8.7884	5183	2044	618	21828
TF	Factor: BEN; motif: CWGCGAYA	TF:M01241	2.24043e-09	8.64967	6578	2044	757	21828
TF	Factor: E2F-1; motif: TTTSGCGS	TF:M00431	2.3887e-09	8.62184	5997	2044	699	21828
TF	Factor: ER81; motif: RCCGGAWRYN	TF:M01987	2.42847e-09	8.61467	4046	2044	500	21828
TF	Factor: E2F-4; motif: GCGGGAAANA; match class: 1	TF:M02090_1	2.50767e-09	8.60073	4724	2044	570	21828
TF	Factor: Tfap2a; motif: TGCCCYNRGGGCA; match class: 1	TF:M04157_1	2.65806e-09	8.57544	4745	2044	572	21828
TF	Factor: ERF; motif: ACCGGAARTN	TF:M01984	2.75397e-09	8.56004	6031	2044	702	21828
TF	Factor: Fli-1; motif: NNNRCCGGAAGTGGN	TF:M09685	2.92787e-09	8.53345	4650	2044	562	21828
TF	Factor: ctcf; motif: CCNCNAGRKGGCRSTN	TF:M07249	3.02082e-09	8.51988	5595	2044	658	21828
TF	Factor: E2F; motif: TTTSGCGC	TF:M00050	6.53611e-09	8.18468	6196	2044	716	21828
TF	Factor: CREM; motif: TGACGTCASYN	TF:M01820	8.45949e-09	8.07266	5763	2044	672	21828
TF	Factor: Sp4; motif: NNNNMCGCCCCCTNNNN	TF:M02810	8.94755e-09	8.0483	4020	2044	494	21828
TF	Factor: Egr-1; motif: WTGCGTGGGCGK	TF:M00243	9.85846e-09	8.00619	4370	2044	530	21828
TF	Factor: E2F1; motif: NNNNNGCGSSAAAN	TF:M08874	1.12676e-08	7.94817	5881	2044	683	21828
TF	Factor: USF2; motif: NGTCACGTGRNSN	TF:M09722	1.59515e-08	7.7972	1869	2044	261	21828
TF	Factor: AP-2gamma; motif: GCCYNCRGSN; match class: 1	TF:M03811_1	1.76722e-08	7.75271	2329	2044	312	21828
TF	Factor: SAP-1a; motif: NRRCCGGAAGYRN	TF:M10220	1.83872e-08	7.73548	9126	2044	998	21828
TF	Factor: ER71; motif: ACCGGAARYN	TF:M01988	1.90595e-08	7.71989	4319	2044	523	21828
TF	Factor: MOVO-B; motif: GNGGGGG; match class: 1	TF:M01104_1	2.22158e-08	7.65334	3289	2044	415	21828
TF	Factor: GKLF; motif: NNNRNWGGGTGKGGC	TF:M10279	2.44188e-08	7.61228	9314	2044	1015	21828
TF	Factor: CREB; motif: NSTGACGTMANN	TF:M00178	2.88295e-08	7.54016	5182	2044	610	21828
TF	Factor: Elf-1; motif: NNANCCGGAAGTGN	TF:M10216	3.02729e-08	7.51895	3089	2044	393	21828
TF	Factor: AhR:Arnt; motif: GRGKATYGCGTGMCWNSCC	TF:M00237	3.88991e-08	7.41006	5867	2044	678	21828
TF	Factor: Tcfap2b; motif: NYGCCYNARGGCAN	TF:M02820	4.49601e-08	7.34717	7906	2044	878	21828
TF	Factor: EGR-1; motif: TGCGTGGGCGK	TF:M01972	7.12281e-08	7.14735	4169	2044	504	21828
TF	Factor: Osx; motif: CCNCCCCCNNN	TF:M07329	8.90738e-08	7.05025	6173	2044	706	21828
TF	Factor: XBP-1; motif: WNNGMCACGTC	TF:M01770	9.98078e-08	7.00084	10539	2044	1126	21828
TF	Factor: nerf; motif: NCCGGAARTN	TF:M01976	1.18385e-07	6.9267	2792	2044	358	21828
TF	Factor: Egr-1; motif: NNGCGKGGGCGGGG	TF:M10213	1.193e-07	6.92336	4416	2044	528	21828
TF	Factor: GABP-alpha; motif: GGNRCCGGAAGTGN	TF:M10247	1.35838e-07	6.86698	4002	2044	485	21828
TF	Factor: ELF1; motif: NCCGGAARTN	TF:M01975	1.5647e-07	6.80557	3023	2044	382	21828
TF	Factor: Irf-4; motif: NNNANCGAAACYNNA	TF:M02768	1.60531e-07	6.79444	5033	2044	590	21828
TF	Factor: Egr-3; motif: NTGCGTGGGCGK	TF:M00245	2.42264e-07	6.61571	6083	2044	694	21828
TF	Factor: ESE-1; motif: NSMGGAARYN	TF:M01977	3.63906e-07	6.43901	7676	2044	849	21828
TF	Factor: ATF-1; motif: TNACGTCAN	TF:M01861	3.71238e-07	6.43035	6278	2044	712	21828
TF	Factor: E2F-1; motif: TTTSGCGCGMNR	TF:M00516	3.98378e-07	6.39971	6018	2044	686	21828
TF	Factor: SP1; motif: GGGGYGGGGNS; match class: 1	TF:M01303_1	6.15216e-07	6.21097	2773	2044	352	21828
TF	Factor: E2F; motif: TTTSGCGSG	TF:M00939	6.97458e-07	6.15648	5474	2044	630	21828
TF	Factor: HIC1; motif: NNNGGKTGCCCSNNNNNN	TF:M01073	7.06885e-07	6.15065	2870	2044	362	21828
TF	Factor: E2F; motif: NCSCGCSAAAN	TF:M00919	7.45199e-07	6.12773	5217	2044	604	21828
TF	Factor: ATF2; motif: VGTGACGTMACN	TF:M00179	7.78928e-07	6.1085	6009	2044	683	21828
TF	Factor: Egr1; motif: NCCGCCCCCGCANN	TF:M02744	7.95779e-07	6.09921	3461	2044	424	21828
TF	Factor: E2F-1; motif: NTTSGCGG; match class: 1	TF:M00430_1	9.57175e-07	6.01901	1827	2044	248	21828
TF	Factor: Tfap2a; motif: TGCCCYNRGGCA; match class: 1	TF:M04155_1	1.01231e-06	5.99469	3181	2044	394	21828
TF	Factor: CPBP; motif: SNCCCNN	TF:M01822	1.02657e-06	5.98861	21113	2044	2019	21828
TF	Factor: ZBP89; motif: CCCCKCCCCCNN	TF:M07397	1.03408e-06	5.98545	8105	2044	887	21828
TF	Factor: Zfx; motif: SNSCAGGCCKCGSCSS; match class: 1	TF:M01593_1	1.30319e-06	5.88499	505	2044	91	21828
TF	Factor: Ehf; motif: NNNANCCGGAAGTNN	TF:M02745	1.30455e-06	5.88454	3830	2044	461	21828
TF	Factor: SAP-1a; motif: NRRCCGGAAGYRN; match class: 1	TF:M10220_1	1.37944e-06	5.8603	3303	2044	406	21828
TF	Factor: Pax-4; motif: NNNNNYCACCCB	TF:M00378	1.6133e-06	5.79228	18730	2044	1841	21828
TF	Factor: ERG; motif: ACCGGAARYN	TF:M01985	1.75049e-06	5.75684	2638	2044	335	21828
TF	Factor: Pet-1; motif: GCNGGAAGYG	TF:M10233	1.79891e-06	5.74499	13305	2044	1371	21828
TF	Factor: MAX; motif: NNGNCACGCGACNN	TF:M02881	1.8258e-06	5.73855	5434	2044	623	21828
TF	Factor: E2F-4; motif: GNNGGCGGGAAN	TF:M09682	2.08571e-06	5.68075	5940	2044	673	21828
TF	Factor: Fli-1; motif: GNNRCCGGAAGYGS; match class: 1	TF:M10234_1	2.23381e-06	5.65095	1637	2044	225	21828
TF	Factor: CREB1; motif: NRRTGACGTMA	TF:M10200	2.65303e-06	5.57626	4671	2044	545	21828
TF	Factor: Zic3; motif: NMCCCCCGGGGGGGN	TF:M02837	2.73696e-06	5.56273	3311	2044	405	21828
TF	Factor: MAZ; motif: NKGGGAGGGGRGGR; match class: 1	TF:M02023_1	3.08352e-06	5.51095	4165	2044	493	21828
TF	Factor: Elk-1; motif: AACCGGAAGTR	TF:M01163	3.09037e-06	5.50999	6074	2044	685	21828
TF	Factor: CREB; motif: NSTGACGTAANN; match class: 1	TF:M00177_1	3.19379e-06	5.49569	1352	2044	192	21828
TF	Factor: Egr-1; motif: GCGGGGGCGG; match class: 1	TF:M07354_1	4.22646e-06	5.37402	2111	2044	276	21828
TF	Factor: Egr-1; motif: GCGGGGGCGG; match class: 1	TF:M01873_1	4.6526e-06	5.3323	1517	2044	210	21828
TF	Factor: E2F-3; motif: NNNANGGCGCGCSNW	TF:M02743	5.28948e-06	5.27659	1815	2044	243	21828
TF	Factor: AP-2; motif: SNNNCCNCAGGCN; match class: 1	TF:M00915_1	5.56099e-06	5.25485	2422	2044	309	21828
TF	Factor: CREB; motif: NNTKACGTCANNNS	TF:M00916	5.59745e-06	5.25201	5902	2044	666	21828
TF	Factor: Zfp536; motif: NCGGAKG; match class: 1	TF:M05541_1	5.92065e-06	5.22763	1718	2044	232	21828
TF	Factor: USF; motif: NRCCACGTGASN	TF:M00796	6.22381e-06	5.20594	2649	2044	333	21828
TF	Factor: NGFI-C; motif: WTGCGTGGGYGG	TF:M00244	6.62865e-06	5.17858	5036	2044	579	21828
TF	Factor: ctcf; motif: YGGCCASCAGRGGGCGCYNN	TF:M10203	8.55239e-06	5.06791	6657	2044	739	21828
TF	Factor: BTEB2; motif: NGGGSWGGGNGGGGC	TF:M10280	9.38219e-06	5.0277	3047	2044	374	21828
TF	Factor: GKLF; motif: NNNRNWGGGTGKGGC; match class: 1	TF:M10279_1	1.19843e-05	4.92139	3456	2044	416	21828
TF	Factor: Elf5; motif: CSMGGAARTN	TF:M01980	1.59784e-05	4.79647	6211	2044	693	21828
TF	Factor: Egr-1; motif: GCGTGGGCGT	TF:M07597	1.97936e-05	4.70348	4743	2044	546	21828
TF	Factor: ATF-1; motif: TNACGTCAN; match class: 1	TF:M01861_1	2.57341e-05	4.58949	1902	2044	249	21828
TF	Factor: CREM; motif: TGACGTCASYN; match class: 1	TF:M01820_1	2.60546e-05	4.58412	1811	2044	239	21828
TF	Factor: ATF4; motif: CVTGACGYMABG	TF:M00514	2.81159e-05	4.55105	5383	2044	609	21828
TF	Factor: ATF2; motif: VGTGACGTMACN; match class: 1	TF:M00179_1	2.88345e-05	4.54009	1804	2044	238	21828
TF	Factor: CREB; motif: TGACGTMA	TF:M00039	3.06197e-05	4.514	5416	2044	612	21828
TF	Factor: Pax-5; motif: BCNNNRNGCANBGNTGNRTAGCSGCHNB	TF:M00143	3.20849e-05	4.4937	10873	2044	1137	21828
TF	Factor: ESE-1; motif: NSMGGAARYN; match class: 1	TF:M01977_1	3.91923e-05	4.4068	2365	2044	298	21828
TF	Factor: Tfap2a; motif: NGCCYSAGGCN	TF:M04156	4.02746e-05	4.39497	7825	2044	847	21828
TF	Factor: Pet-1; motif: GCNGGAAGYG; match class: 1	TF:M10233_1	4.19074e-05	4.37771	6093	2044	678	21828
TF	Factor: SREBP-1; motif: NATCACGTGAY; match class: 1	TF:M00220_1	4.22592e-05	4.37408	645	2044	104	21828
TF	Factor: AP-2alpha; motif: NSCCNCRGGSN; match class: 1	TF:M07348_1	4.98427e-05	4.3024	1679	2044	223	21828
TF	Factor: GMEB1; motif: NGNNCRACGTYGTYNN; match class: 1	TF:M02865_1	5.33842e-05	4.27259	1518	2044	205	21828
TF	Factor: usf1; motif: NNGTCACGTGRCS	TF:M10409	5.50583e-05	4.25918	2261	2044	286	21828
TF	Factor: Arntl; motif: NGTCACGTGN	TF:M07979	5.78436e-05	4.23774	856	2044	129	21828
TF	Factor: USF; motif: GYCACGTGNC	TF:M00187	6.96004e-05	4.15739	3535	2044	419	21828
TF	Factor: FKLF; motif: BGGGNGGVMD	TF:M01837	7.09311e-05	4.14916	4984	2044	566	21828
TF	Factor: Tcfap2b; motif: NYGCCYNARGGCAN; match class: 1	TF:M02820_1	7.27905e-05	4.13793	5225	2044	590	21828
TF	Factor: GABPalpha_GABPbeta; motif: CTTCCKGY	TF:M03791	7.53846e-05	4.12272	2959	2044	359	21828
TF	Factor: Stra13; motif: NYSTCACGTGABNN	TF:M00985	8.06408e-05	4.09345	727	2044	113	21828
TF	Factor: E2F-1; motif: NKTSSCGC; match class: 1	TF:M00428_1	8.95734e-05	4.04782	2935	2044	356	21828
TF	Factor: Crem; motif: NATGACGTMA	TF:M07985	9.01358e-05	4.0451	1129	2044	160	21828
TF	Factor: BTEB2; motif: NGGGSWGGGNGGGGC; match class: 1	TF:M10280_1	9.31742e-05	4.0307	598	2044	97	21828
TF	Factor: MITF; motif: NCNYGTGACY; match class: 1	TF:M10295_1	9.38031e-05	4.02778	880	2044	131	21828
TF	Factor: Pax-3; motif: TCGTCACRCTTHM; match class: 1	TF:M00360_1	0.000102557	3.98903	5458	2044	612	21828
TF	Factor: MAX; motif: NNGNCACGCGACNN; match class: 1	TF:M02881_1	0.000108008	3.96654	1568	2044	209	21828
TF	Factor: E2F; motif: TTTSGCGSG	TF:M00918	0.000112284	3.94968	4820	2044	548	21828
TF	Factor: CREB1; motif: NNNNTGACGTNANNN	TF:M07248	0.000124529	3.90473	4337	2044	499	21828
TF	Factor: Osx; motif: CCNCCCCCNNN; match class: 1	TF:M07329_1	0.000125824	3.90024	2020	2044	258	21828
TF	Factor: E4F1; motif: SYTACGTCAC	TF:M00694	0.00013166	3.88054	155	2044	37	21828
TF	Factor: MITF; motif: NCNYGTGACY	TF:M10295	0.000137279	3.86239	5207	2044	586	21828
TF	Factor: DEAF1; motif: RNNNRTTCGGGNRTTTCCGGRRNKN	TF:M01002	0.000146728	3.83349	938	2044	137	21828
TF	Factor: E2F-4; motif: NGGGGGCGGGRMNN; match class: 1	TF:M10211_1	0.00014858	3.82804	2426	2044	301	21828
TF	Factor: TCFAP2B; motif: NTWGCCKSMGGCRNN	TF:M02924	0.00017018	3.76909	5921	2044	656	21828
TF	Factor: Zic2; motif: NMCCCCCGGGGGGGN	TF:M02836	0.000187139	3.72783	3799	2044	443	21828
TF	Factor: Elf-1; motif: AWCCCGGAAGTN; match class: 1	TF:M07415_1	0.000202066	3.69451	2500	2044	308	21828
TF	Factor: USF; motif: NNRNCACGTGNYNN; match class: 1	TF:M00122_1	0.000219148	3.65926	2540	2044	312	21828
TF	Factor: USF; motif: NNRNCACGTGNYNN	TF:M00122	0.000219148	3.65926	2540	2044	312	21828
TF	Factor: GKLF; motif: NNRRGRRNGNSNNN	TF:M07040	0.000231854	3.63479	12970	2044	1323	21828
TF	Factor: DEC2; motif: SNTCACGTGS; match class: 1	TF:M01843_1	0.00024573	3.60954	998	2044	143	21828
TF	Factor: ATF-2; motif: NNTGACGTCAN	TF:M07312	0.000247988	3.60557	4162	2044	479	21828
TF	Factor: ATF-3; motif: SNTGACGYNATN	TF:M07313	0.000252232	3.5982	2887	2044	348	21828
TF	Factor: MECP2; motif: CCGGNNTTWA	TF:M01299	0.000259636	3.58564	5029	2044	566	21828
TF	Factor: DEC2; motif: SNTCACGTGS	TF:M01843	0.000266636	3.57408	4283	2044	491	21828
TF	Factor: E2F-2; motif: NNNWYGGCGCCAANNNN	TF:M02846	0.000280162	3.55259	1983	2044	252	21828
TF	Factor: c-Ets-1(p54); motif: NCMGGAWGYN	TF:M00032	0.000289942	3.53769	8519	2044	906	21828
TF	Factor: Elk-1; motif: RACCGGAAGTR; match class: 1	TF:M01165_1	0.000301841	3.52022	2520	2044	309	21828
TF	Factor: ELF4; motif: CCCGGAARTN; match class: 1	TF:M01979_1	0.000325683	3.4872	2267	2044	282	21828
TF	Factor: AhR; motif: NTNGCGTGNNN	TF:M00778	0.00034059	3.46777	3505	2044	411	21828
TF	Factor: AhR,; motif: NRCGTGNGN	TF:M00976	0.000347531	3.45901	4035	2044	465	21828
TF	Factor: CREB1; motif: NNNNACGTCANN	TF:M03544	0.000349371	3.45671	4203	2044	482	21828
TF	Factor: AP-2alpha; motif: NGCCYSNNGSN; match class: 1	TF:M01857_1	0.000409449	3.3878	2207	2044	275	21828
TF	Factor: Stra13; motif: NYSTCACGTGABNN; match class: 1	TF:M00985_1	0.000414976	3.38198	584	2044	93	21828
TF	Factor: HES-1; motif: GSCACGMGMC	TF:M02011	0.000470938	3.32704	3603	2044	420	21828
TF	Factor: CREB; motif: CNNTGACGTMA	TF:M00917	0.000525351	3.27955	5629	2044	623	21828
TF	Factor: Pet-1; motif: ACCGGAARYN	TF:M02037	0.000545676	3.26307	2986	2044	356	21828
TF	Factor: E2F-1; motif: TWSGCGCGAAAAYKR	TF:M00024	0.000562049	3.25023	8610	2044	912	21828
TF	Factor: E4F1; motif: RTGACGTAAC	TF:M02091	0.000646262	3.18959	113	2044	29	21828
TF	Factor: ATF-1; motif: NNNTGACGTNNN	TF:M07034	0.000646664	3.18932	4323	2044	492	21828
TF	Factor: Klf17; motif: NGGGCGG; match class: 1	TF:M05407_1	0.000648495	3.18809	1725	2044	222	21828
TF	Factor: CNOT3; motif: GGCCGCGSSS; match class: 1	TF:M01253_1	0.000693039	3.15924	607	2044	95	21828
TF	Factor: EHF; motif: CSCGGAARTN	TF:M01974	0.00073858	3.1316	6898	2044	746	21828
TF	Factor: Bhlhe40; motif: NKCACGTGMN	TF:M04167	0.000815496	3.08858	146	2044	34	21828
TF	Factor: Pax-5; motif: BCNNNRNGCANBGNTGNRTAGCSGCHNB; match class: 1	TF:M00143_1	0.000862378	3.0643	4016	2044	460	21828
TF	Factor: E2F; motif: NKCGCGCSAAAN	TF:M00920	0.000888582	3.0513	4873	2044	546	21828
TF	Factor: GKLF; motif: NNNRGGNGNGGSN	TF:M07289	0.000983057	3.00742	15325	2044	1530	21828
TF	Factor: Ets2; motif: ACCGGAWRYN; match class: 1	TF:M01989_1	0.000995196	3.00209	2715	2044	326	21828
TF	Factor: ESE-1; motif: NSMGGAARTN	TF:M01214	0.00106891	2.97106	7855	2044	837	21828
TF	Factor: ATF1; motif: NNATGACGANYANN	TF:M02842	0.00110244	2.95765	6555	2044	711	21828
TF	Factor: c-ets-1; motif: ACCGGAWRYN; match class: 1	TF:M01986_1	0.00128689	2.89046	2886	2044	343	21828
TF	Factor: SP1:SP3; motif: CCSCCCCCYCC; match class: 1	TF:M01219_1	0.00133901	2.87322	3392	2044	395	21828
TF	Factor: AHR; motif: CACGCN	TF:M01855	0.00135678	2.86749	8502	2044	898	21828
TF	Factor: CREB; motif: NNTKACGTCANNNS; match class: 1	TF:M00916_1	0.0014885	2.82725	1772	2044	225	21828
TF	Factor: TFEA; motif: RGTCACGTGA; match class: 1	TF:M10403_1	0.00153315	2.81441	626	2044	96	21828
TF	Factor: ETV3; motif: ANCGGAARYN	TF:M01990	0.00173562	2.76054	3215	2044	376	21828
TF	Factor: SAP-1a; motif: NACCGGAAGTV	TF:M01167	0.0018497	2.7329	2180	2044	268	21828
TF	Factor: PLAG1; motif: CCCCCKWNNNGGSCCC	TF:M01973	0.00198066	2.70319	4283	2044	484	21828
TF	Factor: SP4; motif: NNKGGGCGKGNCN	TF:M09005	0.0021715	2.66324	1949	2044	243	21828
TF	Factor: Plagl1; motif: NNNGGGGSSCCCCNNN	TF:M02786	0.002235	2.65072	2006	2044	249	21828
TF	Factor: AhR; motif: CCYCNRRSTNGCGTGASA	TF:M00139	0.00237364	2.62459	3489	2044	403	21828
TF	Factor: GABP; motif: VCCGGAAGNGCR	TF:M00341	0.00244704	2.61136	7829	2044	831	21828
TF	Factor: Egr1; motif: NNMCGCCCMCTCAMWN	TF:M04506	0.00248849	2.60406	4361	2044	491	21828
TF	Factor: Fli-1; motif: ACCGGAARYN	TF:M02038	0.00250989	2.60034	2122	2044	261	21828
TF	Factor: AhR; motif: NNNKNGCGTGNSNNNNN	TF:M07347	0.00264681	2.57728	1236	2044	165	21828
TF	Factor: Irf-4; motif: NNNANCGAAACYNNA; match class: 1	TF:M02768_1	0.00269708	2.56911	804	2044	116	21828
TF	Factor: ATF-2; motif: NNNTGACGTNAN	TF:M01862	0.00284847	2.54539	3309	2044	384	21828
TF	Factor: EGR; motif: CGCCCCCGCNN; match class: 1	TF:M08878_1	0.00293115	2.53296	1863	2044	233	21828
TF	Factor: TFEA; motif: RGTCACGTGA	TF:M10403	0.00332844	2.47776	2587	2044	309	21828
TF	Factor: Pax-3; motif: TCGTCACRCTTHM	TF:M00360	0.00341155	2.46705	12916	2044	1307	21828
TF	Factor: USF; motif: NNRYCACGTGRYNN	TF:M00121	0.00388908	2.41015	2582	2044	308	21828
TF	Factor: USF; motif: NNRYCACGTGRYNN; match class: 1	TF:M00121_1	0.00388908	2.41015	2582	2044	308	21828
TF	Factor: Egr-1; motif: WTGCGTGGGCGK; match class: 1	TF:M00243_1	0.00410645	2.38653	863	2044	122	21828
TF	Factor: CREB; motif: CNNTGACGTMA; match class: 1	TF:M00917_1	0.0042005	2.3767	1667	2044	211	21828
TF	Factor: SP4; motif: SCCCCGCCCCS; match class: 1	TF:M01273_1	0.00426952	2.36962	557	2044	86	21828
TF	Factor: Plagl1; motif: NNNGGGGSSCCCCNNN; match class: 1	TF:M02786_1	0.00468012	2.32974	1800	2044	225	21828
TF	Factor: Arntl; motif: NGTCACGTGN; match class: 1	TF:M07979_1	0.00495194	2.30522	178	2044	37	21828
TF	Factor: E2F-2; motif: NNNANGGCGCGCNNN; match class: 1	TF:M02742_1	0.00497581	2.30314	1114	2044	150	21828
TF	Factor: WT1; motif: NGCGGGGGGGTSMMCYN; match class: 1	TF:M05599_1	0.00504034	2.29754	1690	2044	213	21828
TF	Factor: Mitf; motif: NRTCACGNGN; match class: 1	TF:M07996_1	0.00546407	2.26248	519	2044	81	21828
TF	Factor: AP-2alphaA; motif: ANMGCCTNAGGCKNT; match class: 1	TF:M01047_1	0.00683481	2.16527	7294	2044	775	21828
TF	Factor: AP-2alphaA; motif: ANMGCCTNAGGCKNT	TF:M01047	0.00683481	2.16527	7294	2044	775	21828
TF	Factor: GABPalpha; motif: ACCGGAARYN; match class: 1	TF:M02039_1	0.00738522	2.13164	1625	2044	205	21828
TF	Factor: GKLF; motif: NNNRGGNGNGGSN; match class: 1	TF:M07289_1	0.00827988	2.08198	11003	2044	1126	21828
TF	Factor: ZNF151; motif: GGSGGNGGGGGAGGGGMGG	TF:M10412	0.00862444	2.06427	3820	2044	432	21828
TF	Factor: EGR-1; motif: NGCGKGGGCGKNN; match class: 1	TF:M08996_1	0.0101241	1.99464	923	2044	127	21828
TF	Factor: ZBP89; motif: CCCCKCCCCCNN; match class: 1	TF:M07397_1	0.0102761	1.98817	3886	2044	438	21828
TF	Factor: CREB1; motif: NNNNTGACGTNANNN; match class: 1	TF:M07248_1	0.0106565	1.97238	1311	2044	170	21828
TF	Factor: CREB; motif: TGACGTMA; match class: 1	TF:M00039_1	0.0108594	1.96419	1588	2044	200	21828
TF	Factor: E2F-1; motif: TTGGCGCGRAANNGNM; match class: 1	TF:M00938_1	0.0116553	1.93348	1497	2044	190	21828
TF	Factor: DEAF1; motif: NCGNNYTCGGGNRTTTCCGDARNNN	TF:M01001	0.0128828	1.88999	1845	2044	227	21828
TF	Factor: SREBP-1; motif: ATCACGTGAY; match class: 1	TF:M04189_1	0.0131867	1.87987	259	2044	47	21828
TF	Factor: SREBP-1; motif: ATCACGTGAY	TF:M04189	0.0131867	1.87987	259	2044	47	21828
TF	Factor: HIC1; motif: NSNNNNTGCCCSSNN; match class: 1	TF:M01072_1	0.0133744	1.87373	465	2044	73	21828
TF	Factor: HIF-1alpha; motif: GNACGTGM	TF:M10257	0.013809	1.85984	6634	2044	708	21828
TF	Factor: ctcf; motif: YGGCCASCAGRGGGCGCYNN; match class: 1	TF:M10203_1	0.0146194	1.83507	1642	2044	205	21828
TF	Factor: c-Ets-1; motif: NNNRCCGGAWRYNNNN; match class: 1	TF:M01078_1	0.0150365	1.82285	2344	2044	279	21828
TF	Factor: ATF-4; motif: NNTKRCRTCANS; match class: 1	TF:M07246_1	0.0152358	1.81714	703	2044	101	21828
TF	Factor: Arnt; motif: NNNNNRTCACGTGAYNNNNN; match class: 1	TF:M00539_1	0.0154523	1.81101	7073	2044	750	21828
TF	Factor: Arnt; motif: NNNNNRTCACGTGAYNNNNN	TF:M00539	0.0154523	1.81101	7073	2044	750	21828
TF	Factor: DRRS; motif: GNNGGGWGGG	TF:M10363	0.0190303	1.72055	4731	2044	520	21828
TF	Factor: E2F-3; motif: GGGCGGGARN	TF:M10210	0.0192532	1.7155	2525	2044	297	21828
TF	Factor: GMEB1; motif: NGNNCRACGTYGTYNN	TF:M02865	0.0211725	1.67423	4053	2044	452	21828
TF	Factor: CREB1; motif: NNNNACGTCANN; match class: 1	TF:M03544_1	0.0223779	1.65018	1282	2044	165	21828
TF	Factor: ATF-2; motif: TTACGTAA; match class: 1	TF:M00040_1	0.02289	1.64035	7071	2044	748	21828
TF	Factor: AhR:Arnt; motif: KNNKNNTYGCGTGCMS	TF:M00235	0.0242123	1.61596	2892	2044	334	21828
TF	Factor: SREBP-1; motif: NATCACGTGAY	TF:M00220	0.0242137	1.61594	2033	2044	245	21828
TF	Factor: SREBP-2; motif: NNGYCACNNSMN	TF:M01177	0.0293671	1.53214	7717	2044	809	21828
TF	Factor: Egr-2; motif: NTGCGTRGGCGK	TF:M00246	0.0308787	1.51034	5380	2044	582	21828
TF	Factor: E2F-7; motif: GRGGCGGGAANNN; match class: 1	TF:M10212_1	0.0312919	1.50457	3087	2044	353	21828
TF	Factor: Zic3; motif: CCCGCTGGG	TF:M04594	0.033583	1.47388	1018	2044	135	21828
TF	Factor: ESE-1; motif: NSMGGAARTN; match class: 1	TF:M01214_1	0.0356773	1.44761	2284	2044	270	21828
TF	Factor: USF2; motif: NGTCACGTGRNSN; match class: 1	TF:M09722_1	0.0359078	1.44481	571	2044	84	21828
TF	Factor: HES-1; motif: GSCACGMGMC; match class: 1	TF:M02011_1	0.038172	1.41826	589	2044	86	21828
TF	Factor: ATF-2; motif: TTACGTAA	TF:M00040	0.0392512	1.40615	7742	2044	810	21828
TF	Factor: ATF-3; motif: SNTGACGYNATN; match class: 1	TF:M07313_1	0.0395467	1.40289	547	2044	81	21828
TF	Factor: BMAL1; motif: MCACGTGMN	TF:M10190	0.0415409	1.38152	2135	2044	254	21828
TF	Factor: Zic2; motif: NMCCCCCGGGGGGGN; match class: 1	TF:M02836_1	0.0428328	1.36822	2483	2044	290	21828
TF	Factor: DEC1; motif: RCACGTGAS	TF:M10189	0.0434343	1.36217	240	2044	43	21828
TF	Factor: CREB; motif: NNGNTGACGTNN; match class: 1	TF:M00113_1	0.0436715	1.3598	800	2044	110	21828
TF	Factor: Egr-1; motif: NNGCGKGGGCGGGG; match class: 1	TF:M10213_1	0.0456021	1.34102	1170	2044	151	21828
TF	Factor: Egr1; motif: NCCGCCCCCGCANN; match class: 1	TF:M02744_1	0.0472101	1.32596	670	2044	95	21828
TF	Factor: ERF; motif: ACCGGAARTN; match class: 1	TF:M01984_1	0.048363	1.31549	1617	2044	199	21828
TF	Factor: Hoxa11; motif: NGTCGTAAAANN	TF:M04366	0.0497253	1.30342	1310	2044	166	21828
TF	Factor: CREM; motif: NNTGACGT	TF:M08803	0.0598931	1.22262	1213	2044	155	21828
TF	Factor: FOXO1; motif: GNNTTGTTTACNTT; match class: 1	TF:M00474_1	0.0613653	1.21208	362	2044	58	21828
TF	Factor: LBP9; motif: RARCYRGNYWGARCYRGNYN	TF:M09719	0.0636739	1.19604	1141	2044	147	21828
TF	Factor: KROX; motif: CCCGCCCCCRCCCC; match class: 1	TF:M00982_1	0.0666489	1.17621	2044	2044	243	21828
TF	Factor: ATF4; motif: CVTGACGYMABG; match class: 1	TF:M00514_1	0.0691031	1.1605	1281	2044	162	21828
TF	Factor: CREB; motif: CGTCAN	TF:M00801	0.0699659	1.15511	4232	2044	465	21828
TF	Factor: Pax-4; motif: NNNNNYCACCCB; match class: 1	TF:M00378_1	0.0710978	1.14814	14471	2044	1435	21828
TF	Factor: SP4; motif: NNWAGGCGTGNCNNN	TF:M02914	0.0714521	1.14599	4940	2044	535	21828
TF	Factor: NGFI-C; motif: WTGCGTGGGYGG; match class: 1	TF:M00244_1	0.0720214	1.14254	1153	2044	148	21828
TF	Factor: HIF-1alpha; motif: NCACGT	TF:M02012	0.0786029	1.10456	6377	2044	675	21828
TF	Factor: TFEA; motif: GYCASVTGACYN; match class: 1	TF:M03890_1	0.0815787	1.08842	741	2044	102	21828
TF	Factor: BTEB2; motif: GNAGGGGGNGGGSSNN	TF:M03814	0.0825114	1.08349	4977	2044	538	21828
TF	Factor: BEN; motif: CWGCGAYA; match class: 1	TF:M01241_1	0.0873671	1.05865	1586	2044	194	21828
TF	Factor: LRF; motif: GGGGKYNNB	TF:M01100	0.0884288	1.05341	5092	2044	549	21828
TF	Factor: Tfap2a; motif: NGCCYSAGGCN; match class: 1	TF:M04156_1	0.0974789	1.01109	5658	2044	604	21828
TF	Factor: USF2; motif: CASGYG	TF:M00726	0.0981327	1.00819	6285	2044	665	21828
TF	Factor: USF2; motif: CASGYG; match class: 1	TF:M00726_1	0.0981327	1.00819	6285	2044	665	21828
MIRNA	mmu-miR-340-5p	MIRNA:mmu-miR-340-5p	0.000272077	3.56531	585	1017	124	7131
MIRNA	mmu-miR-425-5p	MIRNA:mmu-miR-425-5p	0.00327524	2.48476	403	1017	88	7131
MIRNA	mmu-miR-155-5p	MIRNA:mmu-miR-155-5p	0.025573	1.59222	82	1017	25	7131

## Sheet: Table S3
Table S3: Upregulated differential expressed miRNA (DEmiRs) targets geneset enrichment analysis.
source	term_name	term_id	adjusted_p_value	negative_log10_of_adjusted_p_value	term_size	query_size	intersection_size	effective_domain_size	intersections
GO:MF	protein binding	GO:0005515	3.33352e-28	27.4771	10491	595	385	25299
GO:MF	binding	GO:0005488	1.76085e-22	21.7543	16247	595	495	25299
GO:MF	ion binding	GO:0043167	1.07454e-16	15.9688	5904	595	236	25299
GO:MF	enzyme binding	GO:0019899	1.66631e-15	14.7782	2280	595	122	25299
GO:MF	catalytic activity	GO:0003824	2.85299e-13	12.5447	5664	595	219	25299
GO:MF	transferase activity	GO:0016740	5.72408e-13	12.2423	2281	595	116	25299
GO:MF	catalytic activity, acting on a protein	GO:0140096	8.70051e-12	11.0605	2310	595	114	25299
GO:MF	metal ion binding	GO:0046872	3.64328e-11	10.4385	4075	595	167	25299
GO:MF	cation binding	GO:0043169	3.69338e-11	10.4326	4178	595	170	25299
GO:MF	protein serine kinase activity	GO:0106310	7.67694e-09	8.11481	329	595	32	25299
GO:MF	nuclear receptor binding	GO:0016922	1.24334e-08	7.90541	158	595	22	25299
GO:MF	purine ribonucleoside triphosphate binding	GO:0035639	1.25424e-08	7.90162	1837	595	90	25299
GO:MF	ribonucleotide binding	GO:0032553	1.60462e-08	7.79463	1936	595	93	25299
GO:MF	anion binding	GO:0043168	2.06377e-08	7.68534	2442	595	109	25299
GO:MF	nucleotide binding	GO:0000166	2.07302e-08	7.6834	2191	595	101	25299
GO:MF	nucleoside phosphate binding	GO:1901265	2.07302e-08	7.6834	2191	595	101	25299
GO:MF	kinase binding	GO:0019900	2.15714e-08	7.66612	848	595	54	25299
GO:MF	purine ribonucleotide binding	GO:0032555	2.1984e-08	7.65789	1917	595	92	25299
GO:MF	purine nucleotide binding	GO:0017076	3.3286e-08	7.47774	1932	595	92	25299
GO:MF	DNA-binding transcription factor binding	GO:0140297	3.97236e-08	7.40095	500	595	39	25299
GO:MF	RNA polymerase II-specific DNA-binding transcription factor binding	GO:0061629	4.63688e-08	7.33377	373	595	33	25299
GO:MF	protein serine/threonine kinase activity	GO:0004674	5.11074e-08	7.29152	438	595	36	25299
GO:MF	phosphotransferase activity, alcohol group as acceptor	GO:0016773	7.7803e-08	7.109	701	595	47	25299
GO:MF	kinase activity	GO:0016301	9.02087e-08	7.04475	779	595	50	25299
GO:MF	transcription factor binding	GO:0008134	1.2735e-07	6.895	614	595	43	25299
GO:MF	protein serine/threonine/tyrosine kinase activity	GO:0004712	1.44461e-07	6.84025	411	595	34	25299
GO:MF	ATP binding	GO:0005524	1.94974e-07	6.71002	1486	595	75	25299
GO:MF	adenyl ribonucleotide binding	GO:0032559	2.71495e-07	6.56624	1556	595	77	25299
GO:MF	protein-containing complex binding	GO:0044877	3.38766e-07	6.4701	1534	595	76	25299
GO:MF	protein kinase binding	GO:0019901	3.47933e-07	6.4585	759	595	48	25299
GO:MF	small molecule binding	GO:0036094	3.49628e-07	6.45639	2563	595	109	25299
GO:MF	transferase activity, transferring phosphorus-containing groups	GO:0016772	4.04599e-07	6.39298	919	595	54	25299
GO:MF	adenyl nucleotide binding	GO:0030554	4.07169e-07	6.39023	1570	595	77	25299
GO:MF	protein kinase activity	GO:0004672	5.72906e-07	6.24192	596	595	41	25299
GO:MF	carbohydrate derivative binding	GO:0097367	3.51379e-06	5.45422	2278	595	97	25299
GO:MF	identical protein binding	GO:0042802	9.30963e-06	5.03107	2323	595	97	25299
GO:MF	ubiquitin-like protein ligase binding	GO:0044389	4.65533e-05	4.33205	329	595	26	25299
GO:MF	organic cyclic compound binding	GO:0097159	5.69975e-05	4.24414	6934	595	221	25299
GO:MF	ubiquitin-like protein transferase activity	GO:0019787	8.82116e-05	4.05447	433	595	30	25299
GO:MF	heterocyclic compound binding	GO:1901363	0.000219968	3.65764	6853	595	216	25299
GO:MF	ubiquitin protein ligase binding	GO:0031625	0.000224813	3.64818	311	595	24	25299
GO:MF	enzyme regulator activity	GO:0030234	0.000308598	3.51061	1212	595	57	25299
GO:MF	ubiquitin-protein transferase activity	GO:0004842	0.00106177	2.97397	412	595	27	25299
GO:MF	kinase regulator activity	GO:0019207	0.00294935	2.53027	243	595	19	25299
GO:MF	protein serine/threonine kinase activator activity	GO:0043539	0.00366575	2.43584	57	595	9	25299
GO:MF	transcription coregulator activity	GO:0003712	0.00475983	2.32241	473	595	28	25299
GO:MF	chromatin binding	GO:0003682	0.00528252	2.27716	611	595	33	25299
GO:MF	protein kinase regulator activity	GO:0019887	0.00578426	2.23775	210	595	17	25299
GO:MF	active transmembrane transporter activity	GO:0022804	0.0101633	1.99297	388	595	24	25299
GO:MF	protein kinase activator activity	GO:0030295	0.0111971	1.95089	117	595	12	25299
GO:MF	transition metal ion binding	GO:0046914	0.0123024	1.91001	1085	595	48	25299
GO:MF	translation regulator activity	GO:0045182	0.0125777	1.9004	158	595	14	25299
GO:MF	ubiquitin-like protein ligase activity	GO:0061659	0.0154695	1.81052	322	595	21	25299
GO:MF	transporter activity	GO:0005215	0.0181612	1.74085	1165	595	50	25299
GO:MF	aromatic amino acid transmembrane transporter activity	GO:0015173	0.0186775	1.72868	9	595	4	25299
GO:MF	kinase activator activity	GO:0019209	0.0200512	1.69786	124	595	12	25299
GO:MF	protein dimerization activity	GO:0046983	0.0200932	1.69695	1138	595	49	25299
GO:MF	protein heterodimerization activity	GO:0046982	0.0202943	1.69263	379	595	23	25299
GO:MF	ubiquitin protein ligase activity	GO:0061630	0.0289681	1.53808	311	595	20	25299
GO:MF	protein domain specific binding	GO:0019904	0.0299464	1.52365	815	595	38	25299
GO:MF	zinc ion binding	GO:0008270	0.0505683	1.29612	745	595	35	25299
GO:MF	ubiquitin binding	GO:0043130	0.0518171	1.28553	97	595	10	25299
GO:MF	organic anion transmembrane transporter activity	GO:0008514	0.0625976	1.20344	183	595	14	25299
GO:MF	ubiquitin-like protein binding	GO:0032182	0.0635555	1.19685	119	595	11	25299
GO:MF	transmembrane transporter activity	GO:0022857	0.0730012	1.13667	1071	595	45	25299
GO:MF	ATPase binding	GO:0051117	0.0790436	1.10213	102	595	10	25299
GO:MF	transcription regulator activity	GO:0140110	0.0900151	1.04568	1815	595	67	25299
GO:BP	organonitrogen compound metabolic process	GO:1901564	3.74104e-37	36.427	6554	607	295	27350
GO:BP	protein metabolic process	GO:0019538	1.94084e-30	29.712	5555	607	253	27350
GO:BP	regulation of cellular metabolic process	GO:0031323	1.35692e-28	27.8674	5698	607	253	27350
GO:BP	positive regulation of biological process	GO:0048518	2.41204e-27	26.6176	6714	607	278	27350
GO:BP	positive regulation of metabolic process	GO:0009893	4.07948e-27	26.3894	3976	607	199	27350
GO:BP	negative regulation of cellular process	GO:0048523	1.40763e-26	25.8515	5016	607	229	27350
GO:BP	macromolecule modification	GO:0043412	4.07351e-26	25.39	3819	607	192	27350
GO:BP	protein modification process	GO:0036211	4.17918e-26	25.3789	3629	607	186	27350
GO:BP	regulation of metabolic process	GO:0019222	5.44426e-26	25.2641	7368	607	292	27350
GO:BP	regulation of primary metabolic process	GO:0080090	1.02503e-25	24.9893	6007	607	255	27350
GO:BP	positive regulation of cellular process	GO:0048522	4.74017e-25	24.3242	6028	607	254	27350
GO:BP	positive regulation of macromolecule metabolic process	GO:0010604	9.6236e-25	24.0167	3657	607	184	27350
GO:BP	positive regulation of cellular metabolic process	GO:0031325	1.38174e-24	23.8596	3198	607	169	27350
GO:BP	positive regulation of nitrogen compound metabolic process	GO:0051173	1.55185e-24	23.8091	3232	607	170	27350
GO:BP	regulation of nitrogen compound metabolic process	GO:0051171	5.32953e-24	23.2733	5829	607	246	27350
GO:BP	regulation of macromolecule metabolic process	GO:0060255	7.45322e-23	22.1277	6862	607	271	27350
GO:BP	cellular process	GO:0009987	3.55983e-22	21.4486	20933	607	561	27350
GO:BP	negative regulation of biological process	GO:0048519	4.87279e-22	21.3122	6042	607	247	27350
GO:BP	catabolic process	GO:0009056	1.83998e-21	20.7352	2490	607	139	27350
GO:BP	biological regulation	GO:0065007	3.41328e-21	20.4668	14096	607	435	27350
GO:BP	cellular metabolic process	GO:0044237	1.01631e-20	19.993	12507	607	400	27350
GO:BP	localization	GO:0051179	1.06496e-20	19.9727	5438	607	227	27350
GO:BP	transport	GO:0006810	1.48319e-20	19.8288	4640	607	204	27350
GO:BP	cellular response to chemical stimulus	GO:0070887	3.84765e-20	19.4148	3503	607	169	27350
GO:BP	establishment of localization	GO:0051234	5.64113e-20	19.2486	4794	607	207	27350
GO:BP	phosphate-containing compound metabolic process	GO:0006796	1.62238e-19	18.7898	2823	607	146	27350
GO:BP	phosphorus metabolic process	GO:0006793	3.43673e-19	18.4639	2845	607	146	27350
GO:BP	metabolic process	GO:0008152	4.0715e-19	18.3902	14703	607	442	27350
GO:BP	regulation of cellular process	GO:0050794	2.2498e-18	17.6479	12348	607	390	27350
GO:BP	cellular response to stress	GO:0033554	2.36375e-18	17.6264	1980	607	115	27350
GO:BP	organic substance catabolic process	GO:1901575	3.93523e-18	17.405	2107	607	119	27350
GO:BP	cellular catabolic process	GO:0044248	4.32415e-18	17.3641	1995	607	115	27350
GO:BP	primary metabolic process	GO:0044238	5.01752e-18	17.2995	13177	607	407	27350
GO:BP	biosynthetic process	GO:0009058	7.44915e-18	17.1279	5968	607	234	27350
GO:BP	cellular biosynthetic process	GO:0044249	7.99195e-18	17.0973	5786	607	229	27350
GO:BP	programmed cell death	GO:0012501	1.61068e-17	16.793	2057	607	116	27350
GO:BP	regulation of gene expression	GO:0010468	1.72908e-17	16.7622	5453	607	219	27350
GO:BP	apoptotic process	GO:0006915	1.836e-17	16.7361	2003	607	114	27350
GO:BP	organic substance biosynthetic process	GO:1901576	1.85157e-17	16.7325	5860	607	230	27350
GO:BP	cell death	GO:0008219	2.05281e-17	16.6877	2238	607	122	27350
GO:BP	response to organic substance	GO:0010033	3.00782e-17	16.5217	3796	607	171	27350
GO:BP	regulation of biological process	GO:0050789	3.20986e-17	16.4935	13379	607	409	27350
GO:BP	response to stress	GO:0006950	7.6392e-17	16.117	4067	607	178	27350
GO:BP	regulation of protein metabolic process	GO:0051246	1.73067e-16	15.7618	2631	607	133	27350
GO:BP	phosphorylation	GO:0016310	1.98047e-16	15.7032	1921	607	109	27350
GO:BP	nitrogen compound metabolic process	GO:0006807	2.09447e-16	15.6789	12612	607	390	27350
GO:BP	regulation of molecular function	GO:0065009	3.35684e-16	15.4741	3029	607	145	27350
GO:BP	developmental process	GO:0032502	3.40254e-16	15.4682	6790	607	251	27350
GO:BP	regulation of response to stimulus	GO:0048583	6.2412e-16	15.2047	4011	607	174	27350
GO:BP	cellular localization	GO:0051641	9.71397e-16	15.0126	3423	607	156	27350
GO:BP	regulation of nucleobase-containing compound metabolic process	GO:0019219	1.04258e-15	14.9819	4134	607	177	27350
GO:BP	organic substance metabolic process	GO:0071704	1.0493e-15	14.9791	14300	607	424	27350
GO:BP	cellular response to organic substance	GO:0071310	1.91004e-15	14.719	2832	607	137	27350
GO:BP	macromolecule catabolic process	GO:0009057	2.32141e-15	14.6342	1373	607	87	27350
GO:BP	intracellular signal transduction	GO:0035556	2.4138e-15	14.6173	2527	607	127	27350
GO:BP	regulation of biosynthetic process	GO:0009889	2.95606e-15	14.5293	4245	607	179	27350
GO:BP	organic substance transport	GO:0071702	5.34582e-15	14.272	2490	607	125	27350
GO:BP	positive regulation of protein metabolic process	GO:0051247	5.88803e-15	14.23	1529	607	92	27350
GO:BP	organonitrogen compound catabolic process	GO:1901565	1.46243e-14	13.8349	1334	607	84	27350
GO:BP	cellular macromolecule metabolic process	GO:0044260	1.58532e-14	13.7999	3162	607	145	27350
GO:BP	regulation of cellular biosynthetic process	GO:0031326	2.44877e-14	13.6111	4158	607	174	27350
GO:BP	protein catabolic process	GO:0030163	2.4919e-14	13.6035	1011	607	71	27350
GO:BP	regulation of RNA metabolic process	GO:0051252	1.36107e-13	12.8661	3814	607	162	27350
GO:BP	regulation of macromolecule biosynthetic process	GO:0010556	2.26656e-13	12.6446	3973	607	166	27350
GO:BP	regulation of signal transduction	GO:0009966	2.93491e-13	12.5324	2941	607	135	27350
GO:BP	response to stimulus	GO:0050896	3.16529e-13	12.4996	10488	607	332	27350
GO:BP	regulation of signaling	GO:0023051	3.46103e-13	12.4608	3511	607	152	27350
GO:BP	positive regulation of nucleobase-containing compound metabolic process	GO:0045935	4.45426e-13	12.3512	2107	607	108	27350
GO:BP	anatomical structure development	GO:0048856	5.4023e-13	12.2674	6166	607	225	27350
GO:BP	regulation of cell communication	GO:0010646	6.45688e-13	12.19	3502	607	151	27350
GO:BP	macromolecule biosynthetic process	GO:0009059	6.5711e-13	12.1824	4836	607	189	27350
GO:BP	protein phosphorylation	GO:0006468	8.60645e-13	12.0652	1626	607	91	27350
GO:BP	proteolysis involved in protein catabolic process	GO:0051603	2.0122e-12	11.6963	776	607	58	27350
GO:BP	regulation of cell death	GO:0010941	2.61911e-12	11.5818	1831	607	97	27350
GO:BP	regulation of apoptotic process	GO:0042981	2.69538e-12	11.5694	1628	607	90	27350
GO:BP	positive regulation of biosynthetic process	GO:0009891	2.84863e-12	11.5454	2134	607	107	27350
GO:BP	regulation of programmed cell death	GO:0043067	2.92382e-12	11.534	1659	607	91	27350
GO:BP	negative regulation of cellular metabolic process	GO:0031324	3.27944e-12	11.4842	2355	607	114	27350
GO:BP	cellular response to stimulus	GO:0051716	7.01864e-12	11.1537	8864	607	289	27350
GO:BP	organic cyclic compound biosynthetic process	GO:1901362	8.37855e-12	11.0768	4272	607	170	27350
GO:BP	regulation of intracellular signal transduction	GO:1902531	8.61011e-12	11.065	1631	607	89	27350
GO:BP	protein modification by small protein conjugation or removal	GO:0070647	8.85032e-12	11.053	1002	607	66	27350
GO:BP	nitrogen compound transport	GO:0071705	9.23859e-12	11.0344	2049	607	103	27350
GO:BP	macromolecule localization	GO:0033036	1.39145e-11	10.8565	3020	607	133	27350
GO:BP	aromatic compound biosynthetic process	GO:0019438	1.4254e-11	10.8461	4119	607	165	27350
GO:BP	regulation of catalytic activity	GO:0050790	1.64607e-11	10.7836	2284	607	110	27350
GO:BP	regulation of DNA-templated transcription	GO:0006355	1.77603e-11	10.7505	3502	607	147	27350
GO:BP	regulation of nucleic acid-templated transcription	GO:1903506	1.81855e-11	10.7403	3503	607	147	27350
GO:BP	regulation of multicellular organismal process	GO:0051239	1.91027e-11	10.7189	2933	607	130	27350
GO:BP	response to oxygen-containing compound	GO:1901700	2.13325e-11	10.671	2045	607	102	27350
GO:BP	regulation of RNA biosynthetic process	GO:2001141	2.19646e-11	10.6583	3511	607	147	27350
GO:BP	cellular developmental process	GO:0048869	2.51896e-11	10.5988	4684	607	180	27350
GO:BP	positive regulation of cellular biosynthetic process	GO:0031328	2.68049e-11	10.5718	2083	607	103	27350
GO:BP	establishment of localization in cell	GO:0051649	3.15029e-11	10.5016	2150	607	105	27350
GO:BP	heterocycle biosynthetic process	GO:0018130	5.21985e-11	10.2823	4108	607	163	27350
GO:BP	nucleobase-containing compound biosynthetic process	GO:0034654	5.55387e-11	10.2554	4040	607	161	27350
GO:BP	DNA-templated transcription	GO:0006351	5.56225e-11	10.2547	3620	607	149	27350
GO:BP	nucleic acid-templated transcription	GO:0097659	5.69053e-11	10.2448	3621	607	149	27350
GO:BP	response to chemical	GO:0042221	5.91086e-11	10.2283	5922	607	212	27350
GO:BP	RNA biosynthetic process	GO:0032774	8.18166e-11	10.0872	3637	607	149	27350
GO:BP	cellular macromolecule catabolic process	GO:0044265	8.63716e-11	10.0636	973	607	63	27350
GO:BP	anatomical structure morphogenesis	GO:0009653	8.7296e-11	10.059	2794	607	124	27350
GO:BP	cellular nitrogen compound biosynthetic process	GO:0044271	9.66952e-11	10.0146	4861	607	183	27350
GO:BP	multicellular organism development	GO:0007275	1.07266e-10	9.96954	5088	607	189	27350
GO:BP	cell differentiation	GO:0030154	1.19504e-10	9.92262	4652	607	177	27350
GO:BP	response to endogenous stimulus	GO:0009719	1.59691e-10	9.79672	1805	607	92	27350
GO:BP	ubiquitin-dependent protein catabolic process	GO:0006511	2.02952e-10	9.69261	644	607	49	27350
GO:BP	regulation of cellular component organization	GO:0051128	3.2497e-10	9.48816	2453	607	112	27350
GO:BP	transcription by RNA polymerase II	GO:0006366	3.46091e-10	9.46081	2585	607	116	27350
GO:BP	modification-dependent protein catabolic process	GO:0019941	4.05957e-10	9.39152	656	607	49	27350
GO:BP	positive regulation of response to stimulus	GO:0048584	5.07262e-10	9.29477	2309	607	107	27350
GO:BP	regulation of protein modification process	GO:0031399	5.55923e-10	9.25499	1575	607	83	27350
GO:BP	macromolecule metabolic process	GO:0043170	5.69574e-10	9.24445	12683	607	370	27350
GO:BP	protein localization	GO:0008104	5.86419e-10	9.23179	2540	607	114	27350
GO:BP	modification-dependent macromolecule catabolic process	GO:0043632	6.74865e-10	9.17078	665	607	49	27350
GO:BP	cellular macromolecule localization	GO:0070727	7.03984e-10	9.15244	2547	607	114	27350
GO:BP	regulation of transcription by RNA polymerase II	GO:0006357	8.57742e-10	9.06664	2522	607	113	27350
GO:BP	intracellular transport	GO:0046907	9.82304e-10	9.00775	1533	607	81	27350
GO:BP	cellular response to external stimulus	GO:0071496	1.03544e-09	8.98487	383	607	36	27350
GO:BP	positive regulation of macromolecule biosynthetic process	GO:0010557	1.28128e-09	8.89236	1964	607	95	27350
GO:BP	positive regulation of molecular function	GO:0044093	1.33312e-09	8.87513	1542	607	81	27350
GO:BP	regulation of developmental process	GO:0050793	2.21468e-09	8.65469	2724	607	118	27350
GO:BP	regulation of biological quality	GO:0065008	2.22373e-09	8.65292	4003	607	155	27350
GO:BP	cellular response to endogenous stimulus	GO:0071495	2.43202e-09	8.61403	1501	607	79	27350
GO:BP	homeostatic process	GO:0042592	2.99856e-09	8.52309	1777	607	88	27350
GO:BP	regulation of phosphate metabolic process	GO:0019220	4.16503e-09	8.38038	1429	607	76	27350
GO:BP	regulation of phosphorus metabolic process	GO:0051174	4.3106e-09	8.36546	1430	607	76	27350
GO:BP	response to nitrogen compound	GO:1901698	4.40121e-09	8.35643	1315	607	72	27350
GO:BP	negative regulation of intracellular signal transduction	GO:1902532	5.59924e-09	8.25187	515	607	41	27350
GO:BP	response to hormone	GO:0009725	6.55264e-09	8.18358	965	607	59	27350
GO:BP	establishment of protein localization	GO:0045184	6.8142e-09	8.16659	1682	607	84	27350
GO:BP	embryo development ending in birth or egg hatching	GO:0009792	7.51873e-09	8.12386	811	607	53	27350
GO:BP	regulation of phosphorylation	GO:0042325	7.88577e-09	8.10316	1274	607	70	27350
GO:BP	protein modification by small protein conjugation	GO:0032446	7.99425e-09	8.09722	864	607	55	27350
GO:BP	regulation of localization	GO:0032879	8.46475e-09	8.07239	2253	607	102	27350
GO:BP	negative regulation of cell death	GO:0060548	9.50031e-09	8.02226	1194	607	67	27350
GO:BP	positive regulation of RNA metabolic process	GO:0051254	1.45364e-08	7.83754	1892	607	90	27350
GO:BP	proteolysis	GO:0006508	1.59194e-08	7.79807	1864	607	89	27350
GO:BP	negative regulation of nitrogen compound metabolic process	GO:0051172	1.96788e-08	7.706	2548	607	110	27350
GO:BP	negative regulation of metabolic process	GO:0009892	2.00851e-08	7.69713	3578	607	140	27350
GO:BP	protein transport	GO:0015031	2.16264e-08	7.66501	1568	607	79	27350
GO:BP	tissue development	GO:0009888	2.28819e-08	7.64051	2066	607	95	27350
GO:BP	cellular response to oxygen-containing compound	GO:1901701	2.51842e-08	7.59887	1483	607	76	27350
GO:BP	cellular response to hormone stimulus	GO:0032870	3.39614e-08	7.46901	641	607	45	27350
GO:BP	response to organonitrogen compound	GO:0010243	4.16087e-08	7.38082	1206	607	66	27350
GO:BP	positive regulation of catalytic activity	GO:0043085	5.80809e-08	7.23597	1130	607	63	27350
GO:BP	system development	GO:0048731	6.17157e-08	7.2096	4543	607	165	27350
GO:BP	proteasomal protein catabolic process	GO:0010498	6.61851e-08	7.17924	510	607	39	27350
GO:BP	positive regulation of phosphorus metabolic process	GO:0010562	6.97291e-08	7.15659	941	607	56	27350
GO:BP	positive regulation of phosphate metabolic process	GO:0045937	6.97291e-08	7.15659	941	607	56	27350
GO:BP	positive regulation of protein modification process	GO:0031401	7.57763e-08	7.12047	1053	607	60	27350
GO:BP	positive regulation of cell communication	GO:0010647	7.6484e-08	7.11643	1920	607	89	27350
GO:BP	regulation of response to stress	GO:0080134	8.18682e-08	7.08688	1371	607	71	27350
GO:BP	positive regulation of signaling	GO:0023056	9.00476e-08	7.04553	1926	607	89	27350
GO:BP	response to metal ion	GO:0010038	9.10967e-08	7.0405	381	607	33	27350
GO:BP	cellular response to nutrient levels	GO:0031669	9.51669e-08	7.02151	241	607	26	27350
GO:BP	positive regulation of DNA-templated transcription	GO:0045893	1.07533e-07	6.96846	1744	607	83	27350
GO:BP	positive regulation of nucleic acid-templated transcription	GO:1903508	1.07533e-07	6.96846	1744	607	83	27350
GO:BP	negative regulation of programmed cell death	GO:0043069	1.10662e-07	6.956	1063	607	60	27350
GO:BP	chordate embryonic development	GO:0043009	1.20319e-07	6.91967	794	607	50	27350
GO:BP	positive regulation of RNA biosynthetic process	GO:1902680	1.27527e-07	6.8944	1750	607	83	27350
GO:BP	negative regulation of apoptotic process	GO:0043066	1.33334e-07	6.87506	1040	607	59	27350
GO:BP	response to abiotic stimulus	GO:0009628	1.4012e-07	6.8535	1299	607	68	27350
GO:BP	regulation of protein phosphorylation	GO:0001932	1.75148e-07	6.75659	1132	607	62	27350
GO:BP	response to organic cyclic compound	GO:0014070	2.09376e-07	6.67907	1137	607	62	27350
GO:BP	cell development	GO:0048468	2.15542e-07	6.66647	2449	607	104	27350
GO:BP	cellular response to nitrogen compound	GO:1901699	2.3655e-07	6.62608	836	607	51	27350
GO:BP	positive regulation of signal transduction	GO:0009967	2.56758e-07	6.59048	1558	607	76	27350
GO:BP	regulation of cytokine production	GO:0001817	2.70957e-07	6.5671	760	607	48	27350
GO:BP	protein ubiquitination	GO:0016567	2.75596e-07	6.55973	813	607	50	27350
GO:BP	cell population proliferation	GO:0008283	2.85598e-07	6.54424	2131	607	94	27350
GO:BP	response to inorganic substance	GO:0010035	3.06571e-07	6.51347	660	607	44	27350
GO:BP	organelle organization	GO:0006996	3.49746e-07	6.45625	3438	607	132	27350
GO:BP	cytokine production	GO:0001816	3.53499e-07	6.45161	766	607	48	27350
GO:BP	negative regulation of response to stimulus	GO:0048585	3.58613e-07	6.44537	1631	607	78	27350
GO:BP	in utero embryonic development	GO:0001701	3.77721e-07	6.42283	517	607	38	27350
GO:BP	cellular response to extracellular stimulus	GO:0031668	4.10668e-07	6.38651	277	607	27	27350
GO:BP	negative regulation of signaling	GO:0023057	4.15005e-07	6.38195	1392	607	70	27350
GO:BP	response to lipid	GO:0033993	4.3377e-07	6.36274	1129	607	61	27350
GO:BP	negative regulation of nucleobase-containing compound metabolic process	GO:0045934	4.50618e-07	6.34619	1639	607	78	27350
GO:BP	negative regulation of signal transduction	GO:0009968	4.62569e-07	6.33482	1247	607	65	27350
GO:BP	positive regulation of transcription by RNA polymerase II	GO:0045944	5.09827e-07	6.29258	1309	607	67	27350
GO:BP	regulation of transport	GO:0051049	5.57528e-07	6.25373	1899	607	86	27350
GO:BP	positive regulation of transferase activity	GO:0051347	7.39109e-07	6.13129	578	607	40	27350
GO:BP	regulation of cellular response to stress	GO:0080135	8.70885e-07	6.06004	708	607	45	27350
GO:BP	negative regulation of cell communication	GO:0010648	9.28311e-07	6.03231	1388	607	69	27350
GO:BP	negative regulation of macromolecule metabolic process	GO:0010605	9.39912e-07	6.02691	3347	607	128	27350
GO:BP	positive regulation of apoptotic process	GO:0043065	1.05274e-06	5.97768	585	607	40	27350
GO:BP	cell cycle	GO:0007049	1.15036e-06	5.93917	1799	607	82	27350
GO:BP	embryo development	GO:0009790	1.17101e-06	5.93144	1246	607	64	27350
GO:BP	cellular response to starvation	GO:0009267	1.27484e-06	5.89454	177	607	21	27350
GO:BP	positive regulation of phosphorylation	GO:0042327	1.49459e-06	5.82548	854	607	50	27350
GO:BP	response to endoplasmic reticulum stress	GO:0034976	1.6037e-06	5.79488	254	607	25	27350
GO:BP	mitotic cell cycle	GO:0000278	1.71969e-06	5.76455	885	607	51	27350
GO:BP	positive regulation of programmed cell death	GO:0043068	1.72645e-06	5.76285	595	607	40	27350
GO:BP	nervous system development	GO:0007399	1.7481e-06	5.75743	2508	607	103	27350
GO:BP	response to steroid hormone	GO:0048545	1.81498e-06	5.74113	360	607	30	27350
GO:BP	proteasome-mediated ubiquitin-dependent protein catabolic process	GO:0043161	1.8791e-06	5.72605	428	607	33	27350
GO:BP	animal organ development	GO:0048513	2.12541e-06	5.67256	3824	607	140	27350
GO:BP	apoptotic signaling pathway	GO:0097190	3.38155e-06	5.47088	609	607	40	27350
GO:BP	regulation of transferase activity	GO:0051338	3.38513e-06	5.47042	875	607	50	27350
GO:BP	regulation of multicellular organismal development	GO:2000026	3.46184e-06	5.46069	1525	607	72	27350
GO:BP	cellular response to organonitrogen compound	GO:0071417	3.84075e-06	5.41558	769	607	46	27350
GO:BP	regulation of cell population proliferation	GO:0042127	4.19349e-06	5.37742	1785	607	80	27350
GO:BP	negative regulation of biosynthetic process	GO:0009890	5.28749e-06	5.27675	1730	607	78	27350
GO:BP	positive regulation of protein phosphorylation	GO:0001934	6.49894e-06	5.18716	782	607	46	27350
GO:BP	response to external stimulus	GO:0009605	7.27747e-06	5.13802	3135	607	119	27350
GO:BP	positive regulation of transport	GO:0051050	7.79918e-06	5.10795	1040	607	55	27350
GO:BP	negative regulation of macromolecule biosynthetic process	GO:0010558	8.73963e-06	5.05851	1622	607	74	27350
GO:BP	negative regulation of cellular biosynthetic process	GO:0031327	8.82151e-06	5.05446	1686	607	76	27350
GO:BP	positive regulation of multicellular organismal process	GO:0051240	1.00101e-05	4.99956	1659	607	75	27350
GO:BP	negative regulation of RNA metabolic process	GO:0051253	1.08312e-05	4.96532	1504	607	70	27350
GO:BP	regulation of catabolic process	GO:0009894	1.26247e-05	4.89878	939	607	51	27350
GO:BP	response to oxidative stress	GO:0006979	1.41778e-05	4.84839	440	607	32	27350
GO:BP	positive regulation of cell death	GO:0010942	1.42681e-05	4.84563	667	607	41	27350
GO:BP	cellular component organization or biogenesis	GO:0071840	1.55028e-05	4.80959	7668	607	235	27350
GO:BP	regulation of protein kinase activity	GO:0045859	1.7971e-05	4.74543	646	607	40	27350
GO:BP	cellular component organization	GO:0016043	1.87145e-05	4.72782	7478	607	230	27350
GO:BP	circulatory system development	GO:0072359	1.96477e-05	4.70669	1187	607	59	27350
GO:BP	regulation of cellular localization	GO:0060341	2.74713e-05	4.56112	1049	607	54	27350
GO:BP	regulation of cell differentiation	GO:0045595	2.90003e-05	4.5376	1766	607	77	27350
GO:BP	locomotion	GO:0040011	2.90143e-05	4.53739	1384	607	65	27350
GO:BP	regulation of protein localization	GO:0032880	3.52234e-05	4.45317	940	607	50	27350
GO:BP	neurogenesis	GO:0022008	3.91267e-05	4.40753	1844	607	79	27350
GO:BP	small molecule metabolic process	GO:0044281	4.19628e-05	4.37714	1847	607	79	27350
GO:BP	multicellular organismal process	GO:0032501	4.22779e-05	4.37389	8878	607	262	27350
GO:BP	response to starvation	GO:0042594	4.33459e-05	4.36305	215	607	21	27350
GO:BP	positive regulation of smooth muscle cell proliferation	GO:0048661	5.83136e-05	4.23423	110	607	15	27350
GO:BP	negative regulation of transcription by RNA polymerase II	GO:0000122	5.98236e-05	4.22313	985	607	51	27350
GO:BP	cellular response to organic cyclic compound	GO:0071407	6.00149e-05	4.22174	702	607	41	27350
GO:BP	cell migration	GO:0016477	6.22831e-05	4.20563	1539	607	69	27350
GO:BP	epithelial cell apoptotic process	GO:1904019	6.85852e-05	4.16377	145	607	17	27350
GO:BP	MAPK cascade	GO:0000165	7.83519e-05	4.10595	792	607	44	27350
GO:BP	positive regulation of intracellular signal transduction	GO:1902533	7.99678e-05	4.09708	994	607	51	27350
GO:BP	negative regulation of DNA-templated transcription	GO:0045892	8.16588e-05	4.088	1391	607	64	27350
GO:BP	positive regulation of locomotion	GO:0040017	8.44823e-05	4.07323	603	607	37	27350
GO:BP	response to hexose	GO:0009746	8.49947e-05	4.07061	244	607	22	27350
GO:BP	negative regulation of nucleic acid-templated transcription	GO:1903507	8.61031e-05	4.06498	1393	607	64	27350
GO:BP	negative regulation of RNA biosynthetic process	GO:1902679	8.84105e-05	4.0535	1394	607	64	27350
GO:BP	muscle cell proliferation	GO:0033002	9.05434e-05	4.04314	266	607	23	27350
GO:BP	regulation of locomotion	GO:0040012	0.000114771	3.94017	1065	607	53	27350
GO:BP	positive regulation of cellular component organization	GO:0051130	0.00011598	3.93562	1156	607	56	27350
GO:BP	neuron apoptotic process	GO:0051402	0.000118283	3.92708	314	607	25	27350
GO:BP	organophosphate metabolic process	GO:0019637	0.000128448	3.89127	1009	607	51	27350
GO:BP	cell motility	GO:0048870	0.000128963	3.88953	1731	607	74	27350
GO:BP	regulation of kinase activity	GO:0043549	0.000135706	3.8674	751	607	42	27350
GO:BP	anatomical structure formation involved in morphogenesis	GO:0048646	0.000147528	3.83112	1195	607	57	27350
GO:BP	tube development	GO:0035295	0.000154683	3.81056	1166	607	56	27350
GO:BP	process utilizing autophagic mechanism	GO:0061919	0.000155815	3.80739	462	607	31	27350
GO:BP	autophagy	GO:0006914	0.000155815	3.80739	462	607	31	27350
GO:BP	response to monosaccharide	GO:0034284	0.000162326	3.78961	253	607	22	27350
GO:BP	chemical homeostasis	GO:0048878	0.000163534	3.78639	1107	607	54	27350
GO:BP	positive regulation of protein kinase activity	GO:0045860	0.00018529	3.73215	416	607	29	27350
GO:BP	response to carbohydrate	GO:0009743	0.000203672	3.69107	278	607	23	27350
GO:BP	response to nutrient levels	GO:0031667	0.000216787	3.66397	546	607	34	27350
GO:BP	neuron projection development	GO:0031175	0.0002279	3.64226	1088	607	53	27350
GO:BP	cellular response to steroid hormone stimulus	GO:0071383	0.000230878	3.63662	216	607	20	27350
GO:BP	multicellular organismal homeostasis	GO:0048871	0.00023277	3.63307	574	607	35	27350
GO:BP	positive regulation of cytokine production	GO:0001819	0.000257393	3.5894	498	607	32	27350
GO:BP	response to glucose	GO:0009749	0.000270832	3.5673	239	607	21	27350
GO:BP	carbohydrate derivative metabolic process	GO:1901135	0.000299391	3.52376	1067	607	52	27350
GO:BP	lipid biosynthetic process	GO:0008610	0.00030142	3.52083	689	607	39	27350
GO:BP	cellular response to peptide	GO:1901653	0.000304653	3.51619	377	607	27	27350
GO:BP	protein localization to organelle	GO:0033365	0.000307571	3.51205	948	607	48	27350
GO:BP	response to peptide	GO:1901652	0.00030925	3.50969	528	607	33	27350
GO:BP	response to extracellular stimulus	GO:0009991	0.000311792	3.50614	581	607	35	27350
GO:BP	negative regulation of cellular component organization	GO:0051129	0.000314588	3.50226	718	607	40	27350
GO:BP	regulation of cell cycle	GO:0051726	0.000317419	3.49837	1069	607	52	27350
GO:BP	cellular response to chemical stress	GO:0062197	0.000337253	3.47204	355	607	26	27350
GO:BP	positive regulation of cell migration	GO:0030335	0.000362344	3.44088	558	607	34	27350
GO:BP	macroautophagy	GO:0016236	0.000384683	3.4149	244	607	21	27350
GO:BP	regulation of cell migration	GO:0030334	0.000419251	3.37753	958	607	48	27350
GO:BP	positive regulation of gene expression	GO:0010628	0.000453562	3.34336	1236	607	57	27350
GO:BP	positive regulation of kinase activity	GO:0033674	0.000458738	3.33843	485	607	31	27350
GO:BP	cellular response to abiotic stimulus	GO:0071214	0.00046451	3.33301	385	607	27	27350
GO:BP	cellular response to environmental stimulus	GO:0104004	0.00046451	3.33301	385	607	27	27350
GO:BP	supramolecular fiber organization	GO:0097435	0.000469736	3.32815	786	607	42	27350
GO:BP	regulation of smooth muscle cell proliferation	GO:0048660	0.000482798	3.31623	185	607	18	27350
GO:BP	cellular component disassembly	GO:0022411	0.000501029	3.30014	436	607	29	27350
GO:BP	regulation of protein serine/threonine kinase activity	GO:0071900	0.00052117	3.28302	363	607	26	27350
GO:BP	positive regulation of protein localization	GO:1903829	0.000525152	3.27971	488	607	31	27350
GO:BP	response to ketone	GO:1901654	0.000592336	3.22743	318	607	24	27350
GO:BP	cytoskeleton organization	GO:0007010	0.000626956	3.20276	1472	607	64	27350
GO:BP	glycerolipid metabolic process	GO:0046486	0.000632142	3.19919	391	607	27	27350
GO:BP	mitotic cell cycle process	GO:1903047	0.000666204	3.17639	739	607	40	27350
GO:BP	negative regulation of neuron apoptotic process	GO:0043524	0.000720773	3.1422	190	607	18	27350
GO:BP	tube morphogenesis	GO:0035239	0.000764568	3.11658	918	607	46	27350
GO:BP	regulation of neuron apoptotic process	GO:0043523	0.00079027	3.10222	277	607	22	27350
GO:BP	smooth muscle cell proliferation	GO:0048659	0.000910641	3.04065	193	607	18	27350
GO:BP	regulation of cell motility	GO:2000145	0.000987107	3.00564	1017	607	49	27350
GO:BP	positive regulation of cell motility	GO:2000147	0.00108391	2.96501	585	607	34	27350
GO:BP	neuron differentiation	GO:0030182	0.0011075	2.95566	1529	607	65	27350
GO:BP	response to oxygen levels	GO:0070482	0.00113663	2.94438	428	607	28	27350
GO:BP	vesicle-mediated transport	GO:0016192	0.00117702	2.92922	1664	607	69	27350
GO:BP	neuron death	GO:0070997	0.00124798	2.90379	430	607	28	27350
GO:BP	plasma membrane bounded cell projection organization	GO:0120036	0.00126912	2.8965	1601	607	67	27350
GO:BP	regulation of organelle organization	GO:0033043	0.00130383	2.88478	1182	607	54	27350
GO:BP	cellular response to lipid	GO:0071396	0.00136341	2.86537	760	607	40	27350
GO:BP	anatomical structure homeostasis	GO:0060249	0.00136889	2.86363	333	607	24	27350
GO:BP	lipid metabolic process	GO:0006629	0.00139806	2.85447	1441	607	62	27350
GO:BP	cell projection organization	GO:0030030	0.00144116	2.84129	1640	607	68	27350
GO:BP	intracellular receptor signaling pathway	GO:0030522	0.00145194	2.83805	242	607	20	27350
GO:BP	cellular component morphogenesis	GO:0032989	0.00163709	2.78593	824	607	42	27350
GO:BP	intracellular protein transport	GO:0006886	0.00165982	2.77994	854	607	43	27350
GO:BP	carboxylic acid metabolic process	GO:0019752	0.00166582	2.77837	944	607	46	27350
GO:BP	cell communication	GO:0007154	0.00183175	2.73713	7590	607	223	27350
GO:BP	response to decreased oxygen levels	GO:0036293	0.00184775	2.73336	363	607	25	27350
GO:BP	blood vessel development	GO:0001568	0.00196013	2.70771	742	607	39	27350
GO:BP	positive regulation of protein serine/threonine kinase activity	GO:0071902	0.00200451	2.69799	225	607	19	27350
GO:BP	regulation of DNA binding	GO:0051101	0.00203726	2.69095	125	607	14	27350
GO:BP	organonitrogen compound biosynthetic process	GO:1901566	0.00207043	2.68394	1724	607	70	27350
GO:BP	cellular homeostasis	GO:0019725	0.00213727	2.67014	803	607	41	27350
GO:BP	vasculature development	GO:0001944	0.00222926	2.65184	775	607	40	27350
GO:BP	regulation of hormone levels	GO:0010817	0.00223705	2.65032	604	607	34	27350
GO:BP	regulation of cellular catabolic process	GO:0031329	0.00230541	2.63725	718	607	38	27350
GO:BP	negative regulation of developmental process	GO:0051093	0.00234116	2.63057	1079	607	50	27350
GO:BP	cellular response to DNA damage stimulus	GO:0006974	0.00238016	2.62339	836	607	42	27350
GO:BP	lipid homeostasis	GO:0055088	0.00241171	2.61768	165	607	16	27350
GO:BP	negative regulation of protein metabolic process	GO:0051248	0.00245285	2.61033	1112	607	51	27350
GO:BP	actin cytoskeleton organization	GO:0030036	0.0024654	2.60811	720	607	38	27350
GO:BP	positive regulation of proteolysis	GO:0045862	0.00262039	2.58163	370	607	25	27350
GO:BP	oxoacid metabolic process	GO:0043436	0.00279485	2.55364	962	607	46	27350
GO:BP	generation of neurons	GO:0048699	0.00285598	2.54424	1605	607	66	27350
GO:BP	neuron development	GO:0048666	0.00287376	2.54155	1245	607	55	27350
GO:BP	cell morphogenesis	GO:0000902	0.00297271	2.52685	1088	607	50	27350
GO:BP	rhythmic process	GO:0048511	0.00300243	2.52253	348	607	24	27350
GO:BP	peptidyl-amino acid modification	GO:0018193	0.00300856	2.52164	1279	607	56	27350
GO:BP	intrinsic apoptotic signaling pathway	GO:0097193	0.00321644	2.49263	301	607	22	27350
GO:BP	positive regulation of developmental process	GO:0051094	0.0033941	2.46927	1480	607	62	27350
GO:BP	protein K63-linked ubiquitination	GO:0070534	0.00365431	2.4372	64	607	10	27350
GO:BP	organic acid metabolic process	GO:0006082	0.00369833	2.43199	972	607	46	27350
GO:BP	cellular response to oxidative stress	GO:0034599	0.00392649	2.406	281	607	21	27350
GO:BP	response to peptide hormone	GO:0043434	0.00397496	2.40067	456	607	28	27350
GO:BP	response to hypoxia	GO:0001666	0.00418373	2.37844	330	607	23	27350
GO:BP	cellular lipid metabolic process	GO:0044255	0.00435915	2.3606	1040	607	48	27350
GO:BP	regulation of neuron death	GO:1901214	0.00445111	2.35153	381	607	25	27350
GO:BP	immune system process	GO:0002376	0.00448082	2.34864	2897	607	102	27350
GO:BP	cellular response to ketone	GO:1901655	0.00457474	2.33963	194	607	17	27350
GO:BP	positive regulation of catabolic process	GO:0009896	0.00459312	2.33789	513	607	30	27350
GO:BP	intrinsic apoptotic signaling pathway in response to endoplasmic reticulum stress	GO:0070059	0.00489147	2.31056	66	607	10	27350
GO:BP	negative regulation of neuron death	GO:1901215	0.00501957	2.29933	262	607	20	27350
GO:BP	cellular response to glucocorticoid stimulus	GO:0071385	0.00520522	2.28356	82	607	11	27350
GO:BP	positive regulation of cellular catabolic process	GO:0031331	0.00544677	2.26386	411	607	26	27350
GO:BP	actin filament-based process	GO:0030029	0.0056872	2.2451	805	607	40	27350
GO:BP	ossification	GO:0001503	0.00595321	2.22525	413	607	26	27350
GO:BP	cellular response to oxygen levels	GO:0071453	0.00605437	2.21793	198	607	17	27350
GO:BP	regulation of cytoskeleton organization	GO:0051493	0.00615589	2.21071	548	607	31	27350
GO:BP	regulation of supramolecular fiber organization	GO:1902903	0.00616371	2.21016	388	607	25	27350
GO:BP	mitotic cell cycle phase transition	GO:0044772	0.00672428	2.17235	442	607	27	27350
GO:BP	regulation of apoptotic signaling pathway	GO:2001233	0.00675364	2.17046	390	607	25	27350
GO:BP	G1/S transition of mitotic cell cycle	GO:0000082	0.00697233	2.15662	222	607	18	27350
GO:BP	cellular response to hexose stimulus	GO:0071331	0.00708835	2.14945	179	607	16	27350
GO:BP	regulation of actin filament-based process	GO:0032970	0.00709799	2.14886	417	607	26	27350
GO:BP	export from cell	GO:0140352	0.00730364	2.13646	966	607	45	27350
GO:BP	ribonucleotide metabolic process	GO:0009259	0.00741611	2.12982	471	607	28	27350
GO:BP	cellular response to metal ion	GO:0071248	0.00743348	2.12881	201	607	17	27350
GO:BP	glycerolipid biosynthetic process	GO:0045017	0.00791649	2.10147	224	607	18	27350
GO:BP	positive regulation of cell population proliferation	GO:0008284	0.00813166	2.08982	1064	607	48	27350
GO:BP	cellular response to monosaccharide stimulus	GO:0071326	0.00819345	2.08653	181	607	16	27350
GO:BP	response to glucocorticoid	GO:0051384	0.00819345	2.08653	181	607	16	27350
GO:BP	regulation of DNA metabolic process	GO:0051052	0.00827985	2.08198	556	607	31	27350
GO:BP	regulation of actin cytoskeleton organization	GO:0032956	0.0087256	2.0592	370	607	24	27350
GO:BP	cell cycle process	GO:0022402	0.00881463	2.0548	1195	607	52	27350
GO:BP	cellular response to peptide hormone stimulus	GO:0071375	0.00922581	2.035	321	607	22	27350
GO:BP	cellular response to corticosteroid stimulus	GO:0071384	0.00941978	2.02596	87	607	11	27350
GO:BP	purine ribonucleoside triphosphate metabolic process	GO:0009205	0.00962855	2.01644	250	607	19	27350
GO:BP	cellular response to glucose starvation	GO:0042149	0.00968979	2.01369	56	607	9	27350
GO:BP	purine ribonucleotide metabolic process	GO:0009150	0.00978208	2.00957	451	607	27	27350
GO:BP	positive regulation of cell differentiation	GO:0045597	0.009796	2.00895	977	607	45	27350
GO:BP	signal transduction	GO:0007165	0.00995197	2.00209	6926	607	203	27350
GO:BP	actin filament organization	GO:0007015	0.0106152	1.97407	453	607	27	27350
GO:BP	ribose phosphate metabolic process	GO:0019693	0.0106257	1.97364	480	607	28	27350
GO:BP	signaling	GO:0023052	0.010808	1.96625	7515	607	217	27350
GO:BP	regulation of I-kappaB kinase/NF-kappaB signaling	GO:0043122	0.0125975	1.89971	209	607	17	27350
GO:BP	regulation of MAPK cascade	GO:0043408	0.0129353	1.88822	713	607	36	27350
GO:BP	purine nucleoside triphosphate metabolic process	GO:0009144	0.0135888	1.86682	256	607	19	27350
GO:BP	carbohydrate metabolic process	GO:0005975	0.0139547	1.85528	599	607	32	27350
GO:BP	epithelium development	GO:0060429	0.0142694	1.8456	1281	607	54	27350
GO:BP	cell surface receptor signaling pathway	GO:0007166	0.0148504	1.82826	2829	607	98	27350
GO:BP	ribonucleoside triphosphate metabolic process	GO:0009199	0.0152041	1.81804	258	607	19	27350
GO:BP	negative regulation of molecular function	GO:0044092	0.0169194	1.77162	1158	607	50	27350
GO:BP	cellular response to carbohydrate stimulus	GO:0071322	0.0175222	1.75641	192	607	16	27350
GO:BP	response to xenobiotic stimulus	GO:0009410	0.0175397	1.75598	493	607	28	27350
GO:BP	circadian rhythm	GO:0007623	0.0184696	1.73354	238	607	18	27350
GO:BP	protein-containing complex disassembly	GO:0032984	0.0195696	1.70842	239	607	18	27350
GO:BP	cellular response to topologically incorrect protein	GO:0035967	0.0217105	1.66333	113	607	12	27350
GO:BP	positive regulation of osteoblast differentiation	GO:0045669	0.0229867	1.63852	78	607	10	27350
GO:BP	establishment of protein localization to organelle	GO:0072594	0.0236185	1.62675	446	607	26	27350
GO:BP	blood vessel morphogenesis	GO:0048514	0.0260723	1.58382	647	607	33	27350
GO:BP	negative regulation of multicellular organismal process	GO:0051241	0.0262285	1.58123	1112	607	48	27350
GO:BP	response to iron ion	GO:0010039	0.0264194	1.57808	35	607	7	27350
GO:BP	purine nucleotide metabolic process	GO:0006163	0.0271411	1.56637	477	607	27	27350
GO:BP	cellular response to glucose stimulus	GO:0071333	0.0276318	1.55859	177	607	15	27350
GO:BP	protein localization to nucleus	GO:0034504	0.0283233	1.54786	319	607	21	27350
GO:BP	positive regulation of protein transport	GO:0051222	0.0283233	1.54786	319	607	21	27350
GO:BP	protein autoubiquitination	GO:0051865	0.0289078	1.53898	80	607	10	27350
GO:BP	I-kappaB kinase/NF-kappaB signaling	GO:0007249	0.0290682	1.53658	246	607	18	27350
GO:BP	negative regulation of cell population proliferation	GO:0008285	0.0291416	1.53549	740	607	36	27350
GO:BP	response to corticosteroid	GO:0031960	0.0293759	1.53201	200	607	16	27350
GO:BP	ATP metabolic process	GO:0046034	0.0297584	1.52639	223	607	17	27350
GO:BP	cell cycle phase transition	GO:0044770	0.0302646	1.51906	536	607	29	27350
GO:BP	cellular chemical homeostasis	GO:0055082	0.0309845	1.50886	712	607	35	27350
GO:BP	positive regulation of response to external stimulus	GO:0032103	0.0334737	1.4753	455	607	26	27350
GO:BP	cellular response to decreased oxygen levels	GO:0036294	0.0338065	1.471	180	607	15	27350
GO:BP	localization within membrane	GO:0051668	0.034835	1.45798	686	607	34	27350
GO:BP	purine-containing compound metabolic process	GO:0072521	0.0351746	1.45377	512	607	28	27350
GO:BP	transmembrane transport	GO:0055085	0.0361416	1.44199	1561	607	61	27350
GO:BP	cell cycle G1/S phase transition	GO:0044843	0.0381932	1.41801	251	607	18	27350
GO:BP	heart development	GO:0007507	0.0385212	1.4143	630	607	32	27350
GO:BP	positive regulation of ATP metabolic process	GO:1903580	0.0389235	1.40979	37	607	7	27350
GO:BP	response to radiation	GO:0009314	0.0389502	1.40949	459	607	26	27350
GO:BP	nucleoside triphosphate metabolic process	GO:0009141	0.0416904	1.37996	277	607	19	27350
GO:BP	response to molecule of bacterial origin	GO:0002237	0.0419829	1.37693	461	607	26	27350
GO:BP	regulation of protein modification by small protein conjugation or removal	GO:1903320	0.0425086	1.37152	253	607	18	27350
GO:BP	response to topologically incorrect protein	GO:0035966	0.0433686	1.36282	141	607	13	27350
GO:BP	triglyceride biosynthetic process	GO:0019432	0.0468046	1.32971	38	607	7	27350
GO:BP	regulation of DNA-templated transcription in response to stress	GO:0043620	0.0470967	1.32701	52	607	8	27350
GO:BP	response to insulin	GO:0032868	0.0484469	1.31473	280	607	19	27350
GO:BP	protein acylation	GO:0043543	0.0484469	1.31473	280	607	19	27350
GO:BP	relaxation of cardiac muscle	GO:0055119	0.0497065	1.30359	16	607	5	27350
GO:BP	regulation of protein K63-linked ubiquitination	GO:1900044	0.0497065	1.30359	16	607	5	27350
GO:BP	endothelial cell migration	GO:0043542	0.0497536	1.30318	232	607	17	27350
GO:BP	cell part morphogenesis	GO:0032990	0.050779	1.29432	729	607	35	27350
GO:BP	regulation of actin filament organization	GO:0110053	0.0509078	1.29322	281	607	19	27350
GO:BP	regulation of RNA splicing	GO:0043484	0.0566488	1.24681	188	607	15	27350
GO:BP	acylglycerol metabolic process	GO:0006639	0.0585014	1.23283	145	607	13	27350
GO:BP	positive regulation of establishment of protein localization	GO:1904951	0.0588972	1.22991	335	607	21	27350
GO:BP	embryonic morphogenesis	GO:0048598	0.0611182	1.21383	645	607	32	27350
GO:BP	anion transmembrane transport	GO:0098656	0.061909	1.20825	285	607	19	27350
GO:BP	response to toxic substance	GO:0009636	0.0619665	1.20784	236	607	17	27350
GO:BP	negative regulation of apoptotic signaling pathway	GO:2001234	0.0619665	1.20784	236	607	17	27350
GO:BP	regulation of DNA-binding transcription factor activity	GO:0051090	0.063787	1.19527	417	607	24	27350
GO:BP	response to lipopolysaccharide	GO:0032496	0.0649185	1.18763	445	607	25	27350
GO:BP	epithelial cell migration	GO:0010631	0.0668632	1.17481	312	607	20	27350
GO:BP	neutral lipid metabolic process	GO:0006638	0.0676695	1.16961	147	607	13	27350
GO:BP	regulation of response to external stimulus	GO:0032101	0.0680552	1.16714	959	607	42	27350
GO:BP	smooth muscle cell migration	GO:0014909	0.0699116	1.15545	107	607	11	27350
GO:BP	response to growth factor	GO:0070848	0.0711032	1.14811	741	607	35	27350
GO:BP	response to reactive oxygen species	GO:0000302	0.0719749	1.14282	215	607	16	27350
GO:BP	positive regulation of autophagy	GO:0010508	0.0727075	1.13842	148	607	13	27350
GO:BP	cellular response to growth factor stimulus	GO:0071363	0.0742997	1.12901	712	607	34	27350
GO:BP	DNA metabolic process	GO:0006259	0.0756203	1.12136	1028	607	44	27350
GO:BP	positive regulation of endothelial cell migration	GO:0010595	0.0763036	1.11745	108	607	11	27350
GO:BP	epithelium migration	GO:0090132	0.0766025	1.11576	315	607	20	27350
GO:BP	positive regulation of peptidase activity	GO:0010952	0.0770523	1.11321	193	607	15	27350
GO:BP	response to progesterone	GO:0032570	0.0787112	1.10396	41	607	7	27350
GO:BP	heart morphogenesis	GO:0003007	0.0788427	1.10324	265	607	18	27350
GO:BP	behavior	GO:0007610	0.0793763	1.10031	745	607	35	27350
GO:BP	positive regulation of hormone secretion	GO:0046887	0.0795285	1.09948	171	607	14	27350
GO:BP	response to cadmium ion	GO:0046686	0.0822445	1.08489	56	607	8	27350
GO:BP	monocarboxylic acid metabolic process	GO:0032787	0.0823041	1.08458	655	607	32	27350
GO:BP	autophagosome organization	GO:1905037	0.0831938	1.07991	109	607	11	27350
GO:BP	regulation of protein-containing complex disassembly	GO:0043244	0.0833814	1.07893	129	607	12	27350
GO:BP	cellular response to hypoxia	GO:0071456	0.0837754	1.07688	150	607	13	27350
GO:BP	hepaticobiliary system development	GO:0061008	0.0848441	1.07138	172	607	14	27350
GO:BP	hemopoiesis	GO:0030097	0.085719	1.06692	1001	607	43	27350
GO:BP	positive regulation of epithelial cell migration	GO:0010634	0.0898413	1.04652	151	607	13	27350
GO:BP	lamellipodium organization	GO:0097581	0.09074	1.0422	91	607	10	27350
GO:BP	regulation of endoplasmic reticulum stress-induced intrinsic apoptotic signaling pathway	GO:1902235	0.0943217	1.02539	29	607	6	27350
GO:BP	regulation of cellular component biogenesis	GO:0044087	0.0948431	1.02299	973	607	42	27350
GO:BP	tissue morphogenesis	GO:0048729	0.0980253	1.00866	661	607	32	27350
GO:BP	cell activation	GO:0001775	0.0986974	1.00569	1205	607	49	27350
GO:BP	tissue migration	GO:0090130	0.0999695	1.00013	321	607	20	27350
GO:CC	cytoplasm	GO:0005737	2.1131e-53	52.6751	11483	605	445	27145
GO:CC	intracellular anatomical structure	GO:0005622	1.02616e-32	31.9888	17400	605	522	27145
GO:CC	intracellular membrane-bounded organelle	GO:0043231	2.18413e-29	28.6607	14477	605	461	27145
GO:CC	membrane-bounded organelle	GO:0043227	4.7459e-27	26.3237	14940	605	465	27145
GO:CC	cellular anatomical entity	GO:0110165	1.84581e-24	23.7338	22747	605	588	27145
GO:CC	intracellular organelle	GO:0043229	5.33971e-24	23.2725	15810	605	475	27145
GO:CC	organelle	GO:0043226	6.97545e-24	23.1564	16136	605	481	27145
GO:CC	cytosol	GO:0005829	4.49615e-23	22.3472	4087	605	192	27145
GO:CC	organelle membrane	GO:0031090	3.35948e-17	16.4737	3266	605	153	27145
GO:CC	endomembrane system	GO:0012505	8.72943e-17	16.059	4239	605	181	27145
GO:CC	nucleoplasm	GO:0005654	2.19998e-16	15.6576	3831	605	168	27145
GO:CC	membrane	GO:0016020	1.53646e-11	10.8135	10323	605	320	27145
GO:CC	nucleus	GO:0005634	1.43296e-10	9.84376	10136	605	312	27145
GO:CC	bounding membrane of organelle	GO:0098588	1.82164e-10	9.73954	1686	605	86	27145
GO:CC	organelle subcompartment	GO:0031984	3.61736e-09	8.44161	1363	605	72	27145
GO:CC	nuclear body	GO:0016604	9.9513e-08	7.00212	916	605	53	27145
GO:CC	transferase complex	GO:1990234	1.24295e-07	6.90555	867	605	51	27145
GO:CC	vesicle	GO:0031982	1.38745e-07	6.85778	2210	605	95	27145
GO:CC	Golgi apparatus	GO:0005794	2.45848e-07	6.60933	1529	605	73	27145
GO:CC	catalytic complex	GO:1902494	7.87137e-07	6.10395	1729	605	78	27145
GO:CC	nuclear outer membrane-endoplasmic reticulum membrane network	GO:0042175	8.20185e-07	6.08609	1088	605	57	27145
GO:CC	endoplasmic reticulum membrane	GO:0005789	8.77999e-07	6.05651	1061	605	56	27145
GO:CC	intracellular vesicle	GO:0097708	9.90777e-07	6.00402	2063	605	88	27145
GO:CC	endoplasmic reticulum subcompartment	GO:0098827	1.10888e-06	5.95512	1068	605	56	27145
GO:CC	endoplasmic reticulum	GO:0005783	1.27086e-06	5.8959	1877	605	82	27145
GO:CC	cytoplasmic vesicle	GO:0031410	2.02301e-06	5.694	2061	605	87	27145
GO:CC	endosome	GO:0005768	2.60783e-06	5.58372	949	605	51	27145
GO:CC	perinuclear region of cytoplasm	GO:0048471	1.16542e-05	4.93352	793	605	44	27145
GO:CC	nuclear lumen	GO:0031981	2.13086e-05	4.67144	5814	605	185	27145
GO:CC	vacuole	GO:0005773	2.15677e-05	4.6662	644	605	38	27145
GO:CC	mitochondrion	GO:0005739	7.98949e-05	4.09748	1929	605	78	27145
GO:CC	lysosome	GO:0005764	8.94497e-05	4.04842	545	605	33	27145
GO:CC	lytic vacuole	GO:0000323	8.94497e-05	4.04842	545	605	33	27145
GO:CC	PML body	GO:0016605	0.000105937	3.97495	99	605	13	27145
GO:CC	protein-containing complex	GO:0032991	0.000118898	3.92483	7045	605	212	27145
GO:CC	envelope	GO:0031975	0.000124556	3.90464	1292	605	58	27145
GO:CC	organelle envelope	GO:0031967	0.000124556	3.90464	1292	605	58	27145
GO:CC	cytoplasmic vesicle membrane	GO:0030659	0.000132483	3.87784	865	605	44	27145
GO:CC	cell leading edge	GO:0031252	0.000168252	3.77404	455	605	29	27145
GO:CC	intracellular organelle lumen	GO:0070013	0.000171142	3.76664	6346	605	194	27145
GO:CC	membrane-enclosed lumen	GO:0031974	0.000173109	3.76168	6347	605	194	27145
GO:CC	organelle lumen	GO:0043233	0.000173109	3.76168	6347	605	194	27145
GO:CC	nuclear speck	GO:0016607	0.000192447	3.71569	458	605	29	27145
GO:CC	membrane protein complex	GO:0098796	0.000244093	3.61244	1192	605	54	27145
GO:CC	vesicle membrane	GO:0012506	0.000260408	3.58435	887	605	44	27145
GO:CC	intracellular protein-containing complex	GO:0140535	0.000492174	3.30788	939	605	45	27145
GO:CC	apical plasma membrane	GO:0016324	0.00062569	3.20364	407	605	26	27145
GO:CC	RNA polymerase II transcription regulator complex	GO:0090575	0.000672392	3.17238	239	605	19	27145
GO:CC	nuclear matrix	GO:0016363	0.00117931	2.92837	122	605	13	27145
GO:CC	cell periphery	GO:0071944	0.00126293	2.89862	6980	605	205	27145
GO:CC	vacuolar membrane	GO:0005774	0.0013213	2.879	322	605	22	27145
GO:CC	plasma membrane region	GO:0098590	0.001387	2.85792	1362	605	57	27145
GO:CC	lamellipodium	GO:0030027	0.00159089	2.79836	208	605	17	27145
GO:CC	euchromatin	GO:0000791	0.00165813	2.78038	73	605	10	27145
GO:CC	somatodendritic compartment	GO:0036477	0.0020023	2.69847	1086	605	48	27145
GO:CC	membrane raft	GO:0045121	0.00204161	2.69003	408	605	25	27145
GO:CC	membrane microdomain	GO:0098857	0.00212995	2.67163	409	605	25	27145
GO:CC	nuclear periphery	GO:0034399	0.00239879	2.62001	150	605	14	27145
GO:CC	endosome membrane	GO:0010008	0.002655	2.57594	441	605	26	27145
GO:CC	cell projection	GO:0042995	0.00312991	2.50447	2558	605	90	27145
GO:CC	apical part of cell	GO:0045177	0.0034972	2.45628	503	605	28	27145
GO:CC	plasma membrane bounded cell projection	GO:0120025	0.00377037	2.42362	2461	605	87	27145
GO:CC	phagocytic vesicle membrane	GO:0030670	0.00393273	2.40531	49	605	8	27145
GO:CC	cell junction	GO:0030054	0.00402345	2.3954	2141	605	78	27145
GO:CC	pigment granule	GO:0048770	0.00588551	2.23022	102	605	11	27145
GO:CC	melanosome	GO:0042470	0.00588551	2.23022	102	605	11	27145
GO:CC	early endosome	GO:0005769	0.00661201	2.17967	410	605	24	27145
GO:CC	microtubule cytoskeleton	GO:0015630	0.00779067	2.10843	1344	605	54	27145
GO:CC	ubiquitin ligase complex	GO:0000151	0.00992089	2.00345	340	605	21	27145
GO:CC	mitochondrial membrane	GO:0031966	0.0102083	1.99105	773	605	36	27145
GO:CC	lytic vacuole membrane	GO:0098852	0.0106124	1.97419	265	605	18	27145
GO:CC	lysosomal membrane	GO:0005765	0.0106124	1.97419	265	605	18	27145
GO:CC	phagocytic vesicle	GO:0045335	0.0120004	1.9208	110	605	11	27145
GO:CC	dendrite	GO:0030425	0.0126308	1.89857	781	605	36	27145
GO:CC	dendritic tree	GO:0097447	0.0133132	1.87572	783	605	36	27145
GO:CC	transport vesicle	GO:0030133	0.0134264	1.87204	401	605	23	27145
GO:CC	cytoskeleton	GO:0005856	0.0144934	1.83883	2332	605	81	27145
GO:CC	plasma membrane	GO:0005886	0.0163135	1.78745	6504	605	187	27145
GO:CC	microtubule organizing center	GO:0005815	0.0170796	1.76752	824	605	37	27145
GO:CC	neuron projection	GO:0043005	0.0192614	1.71531	1598	605	60	27145
GO:CC	transcription regulator complex	GO:0005667	0.0196703	1.70619	525	605	27	27145
GO:CC	mitochondrial envelope	GO:0005740	0.0213634	1.67033	833	605	37	27145
GO:CC	cell body	GO:0044297	0.0264579	1.57744	810	605	36	27145
GO:CC	centrosome	GO:0005813	0.0264783	1.57711	624	605	30	27145
GO:CC	endocytic vesicle membrane	GO:0030666	0.0322086	1.49203	65	605	8	27145
GO:CC	GID complex	GO:0034657	0.0357528	1.44669	5	605	3	27145
GO:CC	Golgi apparatus subcompartment	GO:0098791	0.0378553	1.42187	346	605	20	27145
GO:CC	early endosome membrane	GO:0031901	0.0428838	1.36771	171	605	13	27145
GO:CC	intrinsic component of organelle membrane	GO:0031300	0.0609521	1.21501	415	605	22	27145
GO:CC	endocytic vesicle	GO:0030139	0.0635918	1.1966	202	605	14	27145
GO:CC	neuronal cell body	GO:0043025	0.0738252	1.1318	725	605	32	27145
GO:CC	Golgi membrane	GO:0000139	0.0806787	1.09324	542	605	26	27145
GO:CC	recycling endosome	GO:0055037	0.0839265	1.0761	183	605	13	27145
KEGG	FoxO signaling pathway	KEGG:04068	1.27562e-05	4.89428	131	310	19	8875
KEGG	Hepatitis B	KEGG:05161	9.50112e-05	4.02223	163	310	20	8875
KEGG	Alcoholic liver disease	KEGG:04936	0.000805138	3.09413	141	310	17	8875
KEGG	Autophagy - animal	KEGG:04140	0.00088613	3.0525	142	310	17	8875
KEGG	IL-17 signaling pathway	KEGG:04657	0.00195717	2.70837	93	310	13	8875
KEGG	Mitophagy - animal	KEGG:04137	0.00213174	2.67127	68	310	11	8875
KEGG	Salmonella infection	KEGG:05132	0.00223575	2.65058	251	310	23	8875
KEGG	Viral carcinogenesis	KEGG:05203	0.0029892	2.52445	221	310	21	8875
KEGG	Epstein-Barr virus infection	KEGG:05169	0.00342046	2.46592	223	310	21	8875
KEGG	Fluid shear stress and atherosclerosis	KEGG:05418	0.00494176	2.30612	146	310	16	8875
KEGG	Colorectal cancer	KEGG:05210	0.00527079	2.27812	88	310	12	8875
KEGG	Pancreatic cancer	KEGG:05212	0.00620895	2.20698	76	310	11	8875
KEGG	Sphingolipid signaling pathway	KEGG:04071	0.0106187	1.97393	124	310	14	8875
KEGG	Measles	KEGG:05162	0.0177015	1.75199	146	310	15	8875
KEGG	Lipid and atherosclerosis	KEGG:05417	0.020084	1.69715	216	310	19	8875
KEGG	AGE-RAGE signaling pathway in diabetic complications	KEGG:04933	0.0203933	1.69051	101	310	12	8875
KEGG	MAPK signaling pathway	KEGG:04010	0.0253136	1.59665	294	310	23	8875
KEGG	Neurotrophin signaling pathway	KEGG:04722	0.0307829	1.51169	121	310	13	8875
KEGG	Osteoclast differentiation	KEGG:04380	0.0391869	1.40686	124	310	13	8875
KEGG	Toxoplasmosis	KEGG:05145	0.041788	1.37895	109	310	12	8875
KEGG	TNF signaling pathway	KEGG:04668	0.0581904	1.23515	113	310	12	8875
KEGG	Choline metabolism in cancer	KEGG:05231	0.0613969	1.21185	98	310	11	8875
KEGG	Toll-like receptor signaling pathway	KEGG:04620	0.0729531	1.13696	100	310	11	8875
KEGG	Proximal tubule bicarbonate reclamation	KEGG:04964	0.0845911	1.07268	22	310	5	8875
KEGG	Apoptosis	KEGG:04210	0.0950162	1.0222	136	310	13	8875
KEGG	Protein processing in endoplasmic reticulum	KEGG:04141	0.0966534	1.01478	171	310	15	8875
KEGG	PD-L1 expression and PD-1 checkpoint pathway in cancer	KEGG:05235	0.0982601	1.00762	88	310	10	8875
REAC	Death Receptor Signalling	REAC:R-MMU-73887	0.0353982	1.45102	115	316	14	8384
WP	Transcriptional activation by Nfe2l2 in response to phytochemicals	WP:WP1245	0.000928405	3.03226	14	203	6	4471
WP	Toll-like receptor signaling	WP:WP88	0.0033241	2.47833	32	203	8	4471
WP	Mapk signaling pathway	WP:WP493	0.00437202	2.35932	159	203	19	4471
WP	EGFR1 signaling pathway	WP:WP572	0.00533546	2.27283	175	203	20	4471
WP	Exercise-induced circadian regulation	WP:WP544	0.0149311	1.82591	49	203	9	4471
WP	IL-6 signaling pathway	WP:WP387	0.0238502	1.62251	99	203	13	4471
WP	Mechanisms associated with pluripotency	WP:WP1763	0.0280166	1.55258	290	203	26	4471
WP	Mapk cascade	WP:WP251	0.0682597	1.16584	28	203	6	4471
TF	Factor: E2F-1; motif: GNGGGCGGGRMN; match class: 1	TF:M10209_1	4.09338e-45	44.3879	10651	624	480	21828
TF	Factor: Kaiso; motif: SARNYCTCGCGAGAN; match class: 1	TF:M10276_1	1.40424e-43	42.8526	9999	624	460	21828
TF	Factor: ZF5; motif: GSGCGCGR; match class: 1	TF:M00716_1	1.92478e-42	41.7156	12090	624	511	21828
TF	Factor: E2F; motif: GGCGSG; match class: 1	TF:M00803_1	4.85866e-41	40.3135	7059	624	369	21828
TF	Factor: E2F; motif: GGCGSG	TF:M00803	7.34064e-40	39.1343	10451	624	465	21828
TF	Factor: FOXN4; motif: NNWANNCGWMCGCGTCNNNNMT; match class: 1	TF:M04662_1	1.17807e-39	38.9288	12809	624	523	21828
TF	Factor: ZF5; motif: GSGCGCGR	TF:M00716	1.61622e-37	36.7915	14878	624	564	21828
TF	Factor: E2F-3; motif: GGCGGGN; match class: 1	TF:M02089_1	1.66797e-37	36.7778	6910	624	357	21828
TF	Factor: E2F-1; motif: GNGGGCGGGRMN	TF:M10209	7.45319e-36	35.1277	14278	624	549	21828
TF	Factor: ZF5; motif: NRNGNGCGCGCWN; match class: 1	TF:M00333_1	1.01455e-35	34.9937	11224	624	477	21828
TF	Factor: Kaiso; motif: SARNYCTCGCGAGAN	TF:M10276	2.14511e-35	34.6686	13535	624	532	21828
TF	Factor: FOXN4; motif: NNWANNCGWMCGCGTCNNNNMT	TF:M04662	3.56556e-34	33.4479	16025	624	581	21828
TF	Factor: BEN; motif: CAGCGRNV; match class: 1	TF:M01240_1	1.12368e-33	32.9494	12021	624	493	21828
TF	Factor: RNF96; motif: BCCCGCRGCC	TF:M01199	1.45843e-33	32.8361	6369	624	331	21828
TF	Factor: ZF5; motif: NRNGNGCGCGCWN	TF:M00333	5.17986e-33	32.2857	14505	624	549	21828
TF	Factor: ZAC; motif: KGGGCCR	TF:M05547	8.95072e-32	31.0481	6707	624	338	21828
TF	Factor: Sp1; motif: NNGGGGCGGGGNN	TF:M00932	2.1011e-31	30.6776	8963	624	406	21828
TF	Factor: E2F-3; motif: GGCGGGN	TF:M02089	6.70723e-31	30.1735	11302	624	469	21828
TF	Factor: AP2; motif: GCCYGSGGSN	TF:M08867	8.69316e-31	30.0608	7282	624	354	21828
TF	Factor: ZF5; motif: GYCGCGCARNGCNN	TF:M02933	1.58923e-30	29.7988	9523	624	420	21828
TF	Factor: AP-2; motif: MKCCCSCNGGCG	TF:M00189	4.85861e-29	28.3135	8066	624	374	21828
TF	Factor: MOVO-B; motif: GNGGGGG	TF:M01104	1.10257e-28	27.9576	7667	624	361	21828
TF	Factor: Sp1; motif: NGGGGCGGGGN	TF:M07395	3.00905e-28	27.5216	9148	624	404	21828
TF	Factor: Egr-2; motif: GCGTGGGCGG	TF:M05494	6.24834e-28	27.2042	7242	624	346	21828
TF	Factor: BCL6B; motif: NNNNCCGCCCCWNNNN; match class: 1	TF:M02844_1	1.29732e-27	26.887	8549	624	385	21828
TF	Factor: AP-2; motif: GSCCSCRGGCNRNRNN	TF:M00800	2.60929e-27	26.5835	6753	624	329	21828
TF	Factor: Sp1; motif: NGGGGGCGGGGYN	TF:M00196	7.02354e-27	26.1534	8814	624	391	21828
TF	Factor: Sp1; motif: GGGGCGGGGC	TF:M00931	1.96129e-26	25.7075	8681	624	386	21828
TF	Factor: AP-2; motif: MKCCCSCNGGCG; match class: 1	TF:M00189_1	2.11163e-26	25.6754	3679	624	220	21828
TF	Factor: Sp1; motif: GGNGGGGGNGGGGGMGGGGCNGGG	TF:M10375	2.14848e-26	25.6679	10781	624	445	21828
TF	Factor: BCL6B; motif: NNNNCCGCCCCWNNNN	TF:M02844	5.09428e-26	25.2929	13716	624	518	21828
TF	Factor: Sp1; motif: GGNGGGGGNGGGGGMGGGGCNGGG; match class: 1	TF:M10375_1	9.6645e-26	25.0148	7415	624	346	21828
TF	Factor: WT1; motif: CGCCCCCNCN	TF:M02036	2.08261e-25	24.6814	7539	624	349	21828
TF	Factor: BEN; motif: CAGCGRNV	TF:M01240	2.62534e-24	23.5808	16266	624	570	21828
TF	Factor: ELK-1; motif: ACCGGAWRTN	TF:M01981	3.78385e-24	23.4221	14719	624	537	21828
TF	Factor: CTCF; motif: NAGGGGGCGCNNKNNNN; match class: 1	TF:M08995_1	1.1904e-23	22.9243	9372	624	399	21828
TF	Factor: WT1; motif: GNGGGGGCGGGG	TF:M03893	1.28009e-23	22.8928	6668	624	317	21828
TF	Factor: RNF96; motif: BCCCGCRGCC; match class: 1	TF:M01199_1	2.42946e-23	22.6145	2732	624	176	21828
TF	Factor: ZBED6; motif: NRRGCTCGCCNN	TF:M01598	5.75693e-23	22.2398	5563	624	279	21828
TF	Factor: AP-2alpha; motif: NGCCYSNNGSN	TF:M01857	6.18564e-23	22.2086	6198	624	300	21828
TF	Factor: SP6; motif: WGGGCGG	TF:M05455	6.48719e-23	22.1879	7264	624	334	21828
TF	Factor: LKLF; motif: NGGGCGG	TF:M05391	6.48719e-23	22.1879	7264	624	334	21828
TF	Factor: CPBP; motif: NGGGCGG	TF:M05301	6.48719e-23	22.1879	7264	624	334	21828
TF	Factor: Sp3; motif: AGGGCGG	TF:M05665	6.48719e-23	22.1879	7264	624	334	21828
TF	Factor: IRF6; motif: NNNACTCYCGGKNNN	TF:M02874	7.32632e-23	22.1351	13421	624	504	21828
TF	Factor: SP1:SP3; motif: CCSCCCCCYCC	TF:M01219	9.22656e-23	22.035	6707	624	316	21828
TF	Factor: Sp1; motif: NGGGGCGGGGN; match class: 1	TF:M07395_1	1.06008e-22	21.9747	4542	624	243	21828
TF	Factor: Egr-1; motif: GCGGGGGCGG	TF:M07354	1.74785e-22	21.7575	6112	624	296	21828
TF	Factor: Sp1; motif: CCCCGCCCCN	TF:M00933	3.22839e-22	21.491	8779	624	378	21828
TF	Factor: Sp1; motif: GGGGCGGGGC; match class: 1	TF:M00931_1	4.60155e-22	21.3371	4196	624	229	21828
TF	Factor: IRF6; motif: NNNACTCYCGGKNNN; match class: 1	TF:M02874_1	4.8632e-22	21.3131	7147	624	328	21828
TF	Factor: Foxn1; motif: RGAMGC	TF:M12470	5.5331e-22	21.257	9737	624	405	21828
TF	Factor: Egr-1; motif: GCGGGGGCGG	TF:M01873	5.56246e-22	21.2547	5022	624	258	21828
TF	Factor: KLF3; motif: NNNNNNGGGCGGGGCNNGN	TF:M10278	6.14918e-22	21.2112	7348	624	334	21828
TF	Factor: BTEB2; motif: RGGGNGKGGN	TF:M07277	6.53576e-22	21.1847	7609	624	342	21828
TF	Factor: Egr-2; motif: GCGTGGGCGG; match class: 1	TF:M05494_1	1.40464e-21	20.8524	2804	624	175	21828
TF	Factor: Sp1; motif: GGGGCGGGGT	TF:M00008	1.4469e-21	20.8396	8366	624	364	21828
TF	Factor: AP2; motif: GCCYGSGGSN; match class: 1	TF:M08867_1	4.67367e-21	20.3303	2684	624	169	21828
TF	Factor: Sp1; motif: NGGGGGCGGGGYN; match class: 1	TF:M00196_1	7.10939e-21	20.1482	4251	624	228	21828
TF	Factor: Kaiso; motif: GCMGGGRGCRGS; match class: 1	TF:M03876_1	8.95981e-21	20.0477	5856	624	283	21828
TF	Factor: ZF5; motif: GYCGCGCARNGCNN; match class: 1	TF:M02933_1	1.76721e-20	19.7527	5850	624	282	21828
TF	Factor: AP-2alpha; motif: GCCNNNRGS	TF:M00469	1.85508e-20	19.7316	3280	624	191	21828
TF	Factor: Sp1; motif: NNGGGGCGGGGNN; match class: 1	TF:M00932_1	2.83564e-20	19.5473	4378	624	231	21828
TF	Factor: SP2; motif: GNNGGGGGCGGGGSN	TF:M03807	2.88155e-20	19.5404	7111	624	322	21828
TF	Factor: SP100; motif: NNCGTCGNNTAAWNN	TF:M02913	5.15071e-20	19.2881	8511	624	364	21828
TF	Factor: AP-2alpha; motif: NSCCNCRGGSN	TF:M07348	6.83778e-20	19.1651	6235	624	293	21828
TF	Factor: ELK-1; motif: ACCGGAWRTN; match class: 1	TF:M01981_1	7.221e-20	19.1414	9035	624	379	21828
TF	Factor: CTCF; motif: NAGGGGGCGCNNKNNNN	TF:M08995	8.58632e-20	19.0662	14353	624	519	21828
TF	Factor: ZAC; motif: KGGGCCR; match class: 1	TF:M05547_1	1.15837e-19	18.9362	2515	624	159	21828
TF	Factor: E2F-1; motif: NNNSSCGCSAANN	TF:M07250	1.18536e-19	18.9262	9056	624	379	21828
TF	Factor: Sp1; motif: CCCCGCCCCN; match class: 1	TF:M00933_1	1.2125e-19	18.9163	4006	624	216	21828
TF	Factor: SP2; motif: GGGCGGGAC	TF:M01783	1.87656e-19	18.7266	8130	624	351	21828
TF	Factor: WT1; motif: GNGGGGGCGGGG; match class: 1	TF:M03893_1	2.65432e-19	18.576	2560	624	160	21828
TF	Factor: E2F-4; motif: NTTTCSCGCC	TF:M07380	3.87771e-19	18.4114	10590	624	421	21828
TF	Factor: AP-2gamma; motif: GCCYNNGGS	TF:M00470	8.87329e-19	18.0519	7023	624	315	21828
TF	Factor: EGR; motif: CGCCCCCGCNN	TF:M08878	9.21297e-19	18.0356	5843	624	277	21828
TF	Factor: Sp2; motif: NYSGCCCCGCCCCCY	TF:M03567	1.05867e-18	17.9752	6432	624	296	21828
TF	Factor: E2F-4; motif: NGGGGGCGGGRMNN	TF:M10211	1.16257e-18	17.9346	7002	624	314	21828
TF	Factor: KROX; motif: CCCGCCCCCRCCCC	TF:M00982	2.22268e-18	17.6531	5998	624	281	21828
TF	Factor: AP-2gamma; motif: GCCYNNGGS; match class: 1	TF:M00470_1	2.32436e-18	17.6337	3417	624	191	21828
TF	Factor: AP-2; motif: GSCCSCRGGCNRNRNN; match class: 1	TF:M00800_1	2.60603e-18	17.584	2370	624	150	21828
TF	Factor: Kaiso; motif: GCMGGGRGCRGS	TF:M03876	2.72645e-18	17.5644	11154	624	434	21828
TF	Factor: KLF3; motif: NNNNNNGGGCGGGGCNNGN; match class: 1	TF:M10278_1	3.48883e-18	17.4573	3138	624	180	21828
TF	Factor: WT1; motif: NGCGGGGGGGTSMMCYN	TF:M05599	5.13417e-18	17.2895	5336	624	258	21828
TF	Factor: PEA3; motif: RCCGGAAGYN	TF:M01991	1.00678e-17	16.9971	9984	624	400	21828
TF	Factor: Pax-5; motif: RRMSWGANWYCTNRAGCGKRACSRYNSM	TF:M00144	1.12298e-17	16.9496	12007	624	455	21828
TF	Factor: SP1; motif: GGGGYGGGGNS	TF:M01303	3.60147e-17	16.4435	7175	624	315	21828
TF	Factor: AP-2alpha; motif: GCCNNNRGS; match class: 1	TF:M00469_1	4.9649e-17	16.3041	2030	624	133	21828
TF	Factor: Zfp536; motif: NCGGAKG	TF:M05541	1.25364e-16	15.9018	6342	624	287	21828
TF	Factor: MOVO-B; motif: GNGGGGG; match class: 1	TF:M01104_1	5.71544e-16	15.243	3289	624	180	21828
TF	Factor: CNOT3; motif: GGCCGCGSSS	TF:M01253	6.59125e-16	15.181	2690	624	157	21828
TF	Factor: E2F-7; motif: GRGGCGGGAANNN	TF:M10212	7.14598e-16	15.1459	8122	624	340	21828
TF	Factor: Hes1; motif: NNCACGYGNN; match class: 1	TF:M07991_1	9.35481e-16	15.029	11393	624	433	21828
TF	Factor: Egr-1; motif: NNGCGKGGGCGGGG	TF:M10213	9.41272e-16	15.0263	4416	624	220	21828
TF	Factor: AP-2beta; motif: GCNNNGGSCNGVGGGN	TF:M01858	1.10914e-15	14.955	5122	624	244	21828
TF	Factor: WT1; motif: CGCCCCCNCN; match class: 1	TF:M02036_1	1.33982e-15	14.873	3155	624	174	21828
TF	Factor: Tcfl5; motif: NNCNCGNGNN	TF:M08005	1.97226e-15	14.705	6363	624	284	21828
TF	Factor: Tcfl5; motif: NNCNCGNGNN; match class: 1	TF:M08005_1	1.97226e-15	14.705	6363	624	284	21828
TF	Factor: Pax-5; motif: RRMSWGANWYCTNRAGCGKRACSRYNSM; match class: 1	TF:M00144_1	2.55093e-15	14.5933	5544	624	257	21828
TF	Factor: Osx; motif: CCNCCCCCNNN	TF:M07329	3.80867e-15	14.4192	6173	624	277	21828
TF	Factor: TEL1; motif: CNCGGAANNN	TF:M01993	4.29284e-15	14.3673	10449	624	405	21828
TF	Factor: E2F-2; motif: NNNANGGCGCGCNNN	TF:M02742	1.03593e-14	13.9847	3545	624	186	21828
TF	Factor: Foxn1; motif: RGAMGC; match class: 1	TF:M12470_1	1.25923e-14	13.8999	4367	624	215	21828
TF	Factor: Pax-3; motif: NNNNNNCGTCACGSTYNNNNN	TF:M00327	1.46198e-14	13.8351	12933	624	470	21828
TF	Factor: SP2; motif: GNNGGGGGCGGGGSN; match class: 1	TF:M03807_1	3.64959e-14	13.4378	2965	624	163	21828
TF	Factor: Hes1; motif: NNCACGYGNN	TF:M07991	4.32672e-14	13.3638	15520	624	532	21828
TF	Factor: Egr1; motif: NCCGCCCCCGCANN	TF:M02744	5.04029e-14	13.2975	3461	624	181	21828
TF	Factor: Sp2; motif: NYSGCCCCGCCCCCY; match class: 1	TF:M03567_1	8.16243e-14	13.0882	2494	624	144	21828
TF	Factor: EGR-1; motif: NGCGKGGGCGKNN	TF:M08996	1.24976e-13	12.9032	3995	624	199	21828
TF	Factor: Zic1; motif: NNCCCCCGGGGGGG	TF:M02835	1.84664e-13	12.7336	9545	624	374	21828
TF	Factor: SP2; motif: GGGCGGGAC; match class: 1	TF:M01783_1	2.39833e-13	12.6201	3295	624	173	21828
TF	Factor: IRF4; motif: NNNAYTCTCGGWNNN; match class: 1	TF:M02872_1	3.19818e-13	12.4951	8145	624	332	21828
TF	Factor: ERG; motif: ACCGGAART	TF:M01752	3.77886e-13	12.4226	9547	624	373	21828
TF	Factor: E2F-1; motif: NTTSGCGG	TF:M00430	4.84505e-13	12.3147	6989	624	296	21828
TF	Factor: AP-2; motif: SNNNCCNCAGGCN	TF:M00915	5.10046e-13	12.2924	7120	624	300	21828
TF	Factor: Egr-1; motif: GCGGGGGCGG; match class: 1	TF:M01873_1	5.38697e-13	12.2687	1517	624	102	21828
TF	Factor: Sp1; motif: GGGGCGGGGT; match class: 1	TF:M00008_1	7.95948e-13	12.0991	3391	624	175	21828
TF	Factor: MAZ; motif: NKGGGAGGGGRGGR	TF:M02023	9.36122e-13	12.0287	7966	624	325	21828
TF	Factor: CPBP; motif: NGGGCGG; match class: 1	TF:M05301_1	1.06431e-12	11.9729	2364	624	136	21828
TF	Factor: SP6; motif: WGGGCGG; match class: 1	TF:M05455_1	1.06431e-12	11.9729	2364	624	136	21828
TF	Factor: LKLF; motif: NGGGCGG; match class: 1	TF:M05391_1	1.06431e-12	11.9729	2364	624	136	21828
TF	Factor: Sp3; motif: AGGGCGG; match class: 1	TF:M05665_1	1.06431e-12	11.9729	2364	624	136	21828
TF	Factor: Elk-1; motif: NNNNCCGGAARTNN	TF:M00025	1.10523e-12	11.9565	9847	624	380	21828
TF	Factor: GKLF; motif: GCCMCRCCCNNN	TF:M01588	1.85503e-12	11.7316	7868	624	321	21828
TF	Factor: BTEB2; motif: RGGGNGKGGN; match class: 1	TF:M07277_1	2.04741e-12	11.6888	3123	624	164	21828
TF	Factor: Egr-1; motif: WTGCGTGGGCGK	TF:M00243	2.607e-12	11.5839	4370	624	208	21828
TF	Factor: Pax-3; motif: NNNNNNCGTCACGSTYNNNNN; match class: 1	TF:M00327_1	3.6447e-12	11.4383	6197	624	268	21828
TF	Factor: Ets2; motif: ACCGGAWRYN	TF:M01989	5.93849e-12	11.2263	7927	624	321	21828
TF	Factor: E2F-4; motif: NTTTCSCGCC; match class: 1	TF:M07380_1	7.18055e-12	11.1438	5395	624	241	21828
TF	Factor: ZBP89; motif: CCCCKCCCCCNN	TF:M07397	7.51763e-12	11.1239	8105	624	326	21828
TF	Factor: Zic1; motif: NNCCCCCGGGGGGG; match class: 1	TF:M02835_1	7.88945e-12	11.103	6612	624	280	21828
TF	Factor: GKLF; motif: WGGGYGKGGCCN	TF:M09692	1.15811e-11	10.9363	9004	624	352	21828
TF	Factor: CREB,; motif: NTGACGTNA	TF:M00981	1.19286e-11	10.9234	8129	624	326	21828
TF	Factor: E2F-1; motif: NKTSSCGC	TF:M00428	1.45043e-11	10.8385	7940	624	320	21828
TF	Factor: Tfap2a; motif: TGCCCYNRGGGCA	TF:M04157	1.64715e-11	10.7833	8683	624	342	21828
TF	Factor: SP100; motif: NNCGTCGNNTAAWNN; match class: 1	TF:M02913_1	2.37933e-11	10.6235	3072	624	159	21828
TF	Factor: c-Ets-1; motif: NNNRCCGGAWRYNNNN	TF:M01078	2.40206e-11	10.6194	7310	624	300	21828
TF	Factor: c-ets-1; motif: ACCGGAWRYN	TF:M01986	3.247e-11	10.4885	8416	624	333	21828
TF	Factor: E2F-1; motif: NNNSSCGCSAANN; match class: 1	TF:M07250_1	5.0222e-11	10.2991	4142	624	196	21828
TF	Factor: E2F; motif: NNTTTCGCGCN	TF:M08875	5.45652e-11	10.2631	5183	624	231	21828
TF	Factor: GKLF; motif: NNRRGRRNGNSNNN	TF:M07040	7.63134e-11	10.1174	12970	624	459	21828
TF	Factor: Sp4; motif: SCCCCKCCCCCSN	TF:M07617	8.22872e-11	10.0847	2710	624	144	21828
TF	Factor: Sp4; motif: NNNNMCGCCCCCTNNNN	TF:M02810	8.69085e-11	10.0609	4020	624	191	21828
TF	Factor: GKLF; motif: NNNRGGNGNGGSN	TF:M07289	9.15955e-11	10.0381	15325	624	518	21828
TF	Factor: GABP-alpha; motif: CTTCCK	TF:M01660	1.1719e-10	9.93111	10777	624	399	21828
TF	Factor: Osx; motif: CCNCCCCCNNN; match class: 1	TF:M07329_1	1.20345e-10	9.91957	2020	624	117	21828
TF	Factor: Klf17; motif: NGGGCGG	TF:M05407	1.32137e-10	9.87897	6561	624	274	21828
TF	Factor: CPBP; motif: SNCCCNN; match class: 1	TF:M01822_1	2.19496e-10	9.65857	19937	624	613	21828
TF	Factor: IRF4; motif: NNNAYTCTCGGWNNN	TF:M02872	2.33773e-10	9.63121	14561	624	498	21828
TF	Factor: Klf7; motif: NNNRCCMCGCCCNNNN	TF:M02773	2.42207e-10	9.61581	4208	624	196	21828
TF	Factor: Egr-1; motif: GCGGGGGCGG; match class: 1	TF:M07354_1	4.58146e-10	9.339	2111	624	119	21828
TF	Factor: Zfx; motif: SNSCAGGCCKCGSCSS	TF:M01593	7.71041e-10	9.11292	2680	624	140	21828
TF	Factor: ELF4; motif: CCCGGAARTN	TF:M01979	8.01114e-10	9.09631	7202	624	291	21828
TF	Factor: E2F; motif: TTTSGCGC	TF:M00050	1.13162e-09	8.9463	6196	624	259	21828
TF	Factor: GKLF; motif: WGGGYGKGGCCN; match class: 1	TF:M09692_1	1.17807e-09	8.92883	3611	624	173	21828
TF	Factor: CREM; motif: TGACGTCASYN	TF:M01820	1.25711e-09	8.90063	5763	624	245	21828
TF	Factor: KROX; motif: CCCGCCCCCRCCCC; match class: 1	TF:M00982_1	1.4426e-09	8.84085	2044	624	115	21828
TF	Factor: E2F-4; motif: GCGGGAAANA	TF:M02090	1.72934e-09	8.76212	10366	624	383	21828
TF	Factor: Tax/CREB; motif: GGGGGTTGACGYANA	TF:M00114	1.7466e-09	8.75781	5347	624	231	21828
TF	Factor: GKLF; motif: GCCMCRCCCNNN; match class: 1	TF:M01588_1	1.79281e-09	8.74647	2983	624	150	21828
TF	Factor: E2F-1; motif: TTGGCGCGRAANNGNM	TF:M00938	2.25191e-09	8.64745	5237	624	227	21828
TF	Factor: ZBED6; motif: NRRGCTCGCCNN; match class: 1	TF:M01598_1	2.2797e-09	8.64212	1366	624	87	21828
TF	Factor: E2F-1; motif: TTTSGCGS	TF:M00431	3.1195e-09	8.50591	5997	624	251	21828
TF	Factor: GABP-alpha; motif: CTTCCK; match class: 1	TF:M01660_1	4.60454e-09	8.33681	4696	624	208	21828
TF	Factor: MAZ; motif: NKGGGAGGGGRGGR; match class: 1	TF:M02023_1	4.96871e-09	8.30376	4165	624	190	21828
TF	Factor: TEL1; motif: CNCGGAANNN; match class: 1	TF:M01993_1	7.44728e-09	8.128	4420	624	198	21828
TF	Factor: Egr-3; motif: NTGCGTGGGCGK	TF:M00245	8.76426e-09	8.05728	6083	624	252	21828
TF	Factor: GKLF; motif: NNNRGGNGNGGSN; match class: 1	TF:M07289_1	9.22427e-09	8.03507	11003	624	398	21828
TF	Factor: NGFI-C; motif: WTGCGTGGGYGG	TF:M00244	9.98353e-09	8.00072	5036	624	218	21828
TF	Factor: EGR-1; motif: TGCGTGGGCGK	TF:M01972	1.03481e-08	7.98514	4169	624	189	21828
TF	Factor: CREB; motif: NNGNTGACGTNN	TF:M00113	1.42133e-08	7.84731	4600	624	203	21828
TF	Factor: AP-2gamma; motif: GCCYNCRGSN	TF:M03811	1.57856e-08	7.80174	7108	624	283	21828
TF	Factor: BTEB2; motif: GNAGGGGGNGGGSSNN	TF:M03814	1.90545e-08	7.72	4977	624	215	21828
TF	Factor: E2F-4; motif: NGGGGGCGGGRMNN; match class: 1	TF:M10211_1	2.36882e-08	7.62547	2426	624	126	21828
TF	Factor: E2F-4; motif: GNNGGCGGGAAN	TF:M09682	6.48989e-08	7.18776	5940	624	244	21828
TF	Factor: Atf-1; motif: RTGACGTA	TF:M07980	1.05661e-07	6.97609	8819	624	331	21828
TF	Factor: E2F1; motif: NNNNNGCGSSAAAN	TF:M08874	1.22585e-07	6.91156	5881	624	241	21828
TF	Factor: AP-2beta; motif: GCNNNGGSCNGVGGGN; match class: 1	TF:M01858_1	1.27739e-07	6.89368	1524	624	89	21828
TF	Factor: AP-2alpha; motif: NSCCNCRGGSN; match class: 1	TF:M07348_1	1.48862e-07	6.82722	1679	624	95	21828
TF	Factor: ESE-1; motif: NSMGGAARYN	TF:M01977	1.7101e-07	6.76698	7676	624	296	21828
TF	Factor: Egr1; motif: NNMCGCCCMCTCAMWN	TF:M04506	3.0005e-07	6.52281	4361	624	190	21828
TF	Factor: BEN; motif: CWGCGAYA	TF:M01241	3.48446e-07	6.45786	6578	624	261	21828
TF	Factor: WT1; motif: NGCGGGGGGGTSMMCYN; match class: 1	TF:M05599_1	4.70706e-07	6.32725	1690	624	94	21828
TF	Factor: HIC1; motif: NSNNNNTGCCCSSNN	TF:M01072	5.08511e-07	6.2937	2875	624	138	21828
TF	Factor: CKROX; motif: SCCCTCCCC	TF:M01175	5.34361e-07	6.27216	6347	624	253	21828
TF	Factor: Tfap2a; motif: TGCCCYNRGGCA	TF:M04155	6.68832e-07	6.17468	6553	624	259	21828
TF	Factor: GKLF; motif: NNRRGRRNGNSNNN; match class: 1	TF:M07040_1	8.1118e-07	6.09088	8477	624	317	21828
TF	Factor: Elk-1; motif: NCCGGAAGTGN; match class: 1	TF:M10219_1	8.62585e-07	6.0642	7712	624	294	21828
TF	Factor: CREB; motif: NSTGACGTMANN	TF:M00178	9.10005e-07	6.04096	5182	624	215	21828
TF	Factor: SP1:SP3; motif: CCSCCCCCYCC; match class: 1	TF:M01219_1	1.06609e-06	5.97221	3392	624	155	21828
TF	Factor: PLAG1; motif: CCCCCKWNNNGGSCCC	TF:M01973	1.21875e-06	5.91408	4283	624	185	21828
TF	Factor: SP4; motif: SCCCCGCCCCS	TF:M01273	1.22127e-06	5.91319	2358	624	118	21828
TF	Factor: Tfap2a; motif: TGCCCYNRGGGCA; match class: 1	TF:M04157_1	1.4077e-06	5.85149	4745	624	200	21828
TF	Factor: Pax-3; motif: TCGTCACRCTTHM; match class: 1	TF:M00360_1	1.46718e-06	5.83352	5458	624	223	21828
TF	Factor: AhR:Arnt; motif: GRGKATYGCGTGMCWNSCC	TF:M00237	1.47568e-06	5.83101	5867	624	236	21828
TF	Factor: CREB; motif: NSTGACGTAANN	TF:M00177	1.53935e-06	5.81266	5057	624	210	21828
TF	Factor: ctcf; motif: CCNCNAGRKGGCRSTN	TF:M07249	1.79351e-06	5.7463	5595	624	227	21828
TF	Factor: Elk-1; motif: NCCGGAAGTGN	TF:M10219	1.86275e-06	5.72985	14567	624	484	21828
TF	Factor: ATF-1; motif: TNACGTCAN	TF:M01861	2.38592e-06	5.62234	6278	624	248	21828
TF	Factor: Zfp536; motif: NCGGAKG; match class: 1	TF:M05541_1	2.39027e-06	5.62155	1718	624	93	21828
TF	Factor: AP-2alpha; motif: NGCCYSNNGSN; match class: 1	TF:M01857_1	3.31457e-06	5.47957	2207	624	111	21828
TF	Factor: Atf-1; motif: RTGACGTA; match class: 1	TF:M07980_1	4.52789e-06	5.3441	3114	624	143	21828
TF	Factor: CREB,; motif: NTGACGTNA; match class: 1	TF:M00981_1	6.69899e-06	5.17399	2762	624	130	21828
TF	Factor: Elk-1; motif: RACCGGAAGTR	TF:M01165	6.74945e-06	5.17073	8893	624	325	21828
TF	Factor: GABPalpha; motif: ACCGGAARYN	TF:M02039	7.17731e-06	5.14404	6187	624	243	21828
TF	Factor: Elf-1; motif: AWCCCGGAAGTN	TF:M07415	7.35619e-06	5.13335	8357	624	309	21828
TF	Factor: XBP-1; motif: WNNGMCACGTC	TF:M01770	8.4901e-06	5.07109	10539	624	372	21828
TF	Factor: SP1; motif: GGGGYGGGGNS; match class: 1	TF:M01303_1	8.56351e-06	5.06735	2773	624	130	21828
TF	Factor: ZNF151; motif: GGSGGNGGGGGAGGGGMGG	TF:M10412	8.99714e-06	5.0459	3820	624	166	21828
TF	Factor: FKLF; motif: BGGGNGGVMD	TF:M01837	1.08316e-05	4.96531	4984	624	204	21828
TF	Factor: Zfx; motif: SNSCAGGCCKCGSCSS; match class: 1	TF:M01593_1	1.12248e-05	4.94982	505	624	40	21828
TF	Factor: MAZ; motif: GGGGAGGG	TF:M00649	1.16419e-05	4.93397	8423	624	310	21828
TF	Factor: WT1; motif: SMCNCCNSC	TF:M01118	1.19224e-05	4.92364	8122	624	301	21828
TF	Factor: Zic3; motif: NMCCCCCGGGGGGGN	TF:M02837	1.34559e-05	4.87109	3311	624	148	21828
TF	Factor: E2F-1; motif: TTGGCGCGRAANNGNM; match class: 1	TF:M00938_1	1.51467e-05	4.81968	1497	624	82	21828
TF	Factor: EGR; motif: CGCCCCCGCNN; match class: 1	TF:M08878_1	1.53138e-05	4.81492	1863	624	96	21828
TF	Factor: Egr-2; motif: NTGCGTRGGCGK	TF:M00246	1.55863e-05	4.80726	5380	624	216	21828
TF	Factor: GKLF; motif: NNNRNWGGGTGKGGC	TF:M10279	2.00924e-05	4.69697	9314	624	335	21828
TF	Factor: Tfap2a; motif: NGCCYSAGGCN	TF:M04156	2.02202e-05	4.69422	7825	624	291	21828
TF	Factor: MAX; motif: NNGNCACGCGACNN	TF:M02881	2.2428e-05	4.64921	5434	624	217	21828
TF	Factor: Egr1; motif: NCCGCCCCCGCANN; match class: 1	TF:M02744_1	2.51665e-05	4.59918	670	624	47	21828
TF	Factor: ERG; motif: ACCGGAART; match class: 1	TF:M01752_1	2.63913e-05	4.57854	3669	624	159	21828
TF	Factor: E2F-1; motif: TTTSGCGCGMNR	TF:M00516	2.76158e-05	4.55884	6018	624	235	21828
TF	Factor: Fli-1; motif: GNNRCCGGAAGYGS	TF:M10234	2.80538e-05	4.55201	6469	624	249	21828
TF	Factor: ERF; motif: ACCGGAARTN	TF:M01984	3.36618e-05	4.47286	6031	624	235	21828
TF	Factor: ATF2; motif: VGTGACGTMACN	TF:M00179	3.91562e-05	4.4072	6009	624	234	21828
TF	Factor: ctcf; motif: YGGCCASCAGRGGGCGCYNN	TF:M10203	4.11254e-05	4.38589	6657	624	254	21828
TF	Factor: CREB; motif: NSTGACGTAANN; match class: 1	TF:M00177_1	4.16227e-05	4.38067	1352	624	75	21828
TF	Factor: E2F; motif: TTTSGCGSG	TF:M00939	4.22067e-05	4.37462	5474	624	217	21828
TF	Factor: PEA3; motif: RCCGGAAGYN; match class: 1	TF:M01991_1	4.46896e-05	4.34979	4178	624	175	21828
TF	Factor: Mitf; motif: NRTCACGNGN	TF:M07996	4.48548e-05	4.34819	2850	624	130	21828
TF	Factor: ctcf; motif: YGGCCASCAGRGGGCGCYNN; match class: 1	TF:M10203_1	4.93285e-05	4.3069	1642	624	86	21828
TF	Factor: E2F-7; motif: GRGGCGGGAANNN; match class: 1	TF:M10212_1	5.11071e-05	4.29152	3087	624	138	21828
TF	Factor: ATF1; motif: NNATGACGANYANN	TF:M02842	6.16045e-05	4.21039	6555	624	250	21828
TF	Factor: Pax-5; motif: BCNNNRNGCANBGNTGNRTAGCSGCHNB	TF:M00143	6.78708e-05	4.16832	10873	624	377	21828
TF	Factor: E2F-4; motif: GCGGGAAANA; match class: 1	TF:M02090_1	6.87936e-05	4.16245	4724	624	192	21828
TF	Factor: c-Ets-1(p54); motif: NCMGGAWGYN	TF:M00032	6.90714e-05	4.1607	8519	624	309	21828
TF	Factor: CREB; motif: NNTKACGTCANNNS	TF:M00916	8.63881e-05	4.06355	5902	624	229	21828
TF	Factor: Kid3; motif: CCACN; match class: 1	TF:M01160_1	9.98659e-05	4.00058	21162	624	623	21828
TF	Factor: E2F; motif: TTTSGCGSG	TF:M00918	0.000119009	3.92442	4820	624	194	21828
TF	Factor: BTEB2; motif: NGGGSWGGGNGGGGC	TF:M10280	0.000129293	3.88843	3047	624	135	21828
TF	Factor: TAFII250; motif: NAARAWGGCGGMGG	TF:M10388	0.000135262	3.86882	6125	624	235	21828
TF	Factor: Elk-1; motif: NNNNCCGGAARTNN; match class: 1	TF:M00025_1	0.000150419	3.8227	4097	624	170	21828
TF	Factor: ATF-2; motif: NNTGACGTCAN	TF:M07312	0.000161346	3.79224	4162	624	172	21828
TF	Factor: Zic2; motif: NMCCCCCGGGGGGGN	TF:M02836	0.000161654	3.79141	3799	624	160	21828
TF	Factor: Egr-1; motif: NNGCGKGGGCGGGG; match class: 1	TF:M10213_1	0.000167426	3.77618	1170	624	66	21828
TF	Factor: E2F; motif: NCSCGCSAAAN	TF:M00919	0.000167448	3.77612	5217	624	206	21828
TF	Factor: LRF; motif: GGGGKYNNB	TF:M01100	0.000168895	3.77238	5092	624	202	21828
TF	Factor: Pet-1; motif: GCNGGAAGYG	TF:M10233	0.000170377	3.76859	13305	624	442	21828
TF	Factor: Pax-4; motif: NNNNNYCACCCB	TF:M00378	0.000204879	3.6885	18730	624	577	21828
TF	Factor: BTEB3; motif: BNRNGGGAGGNGT	TF:M01865	0.000222545	3.65258	8949	624	319	21828
TF	Factor: Egr1; motif: NNMCGCCCMCTCAMWN; match class: 1	TF:M04506_1	0.000255171	3.59317	817	624	51	21828
TF	Factor: ESE-1; motif: NSMGGAARYN; match class: 1	TF:M01977_1	0.000258569	3.58742	2365	624	110	21828
TF	Factor: AP-2; motif: SNNNCCNCAGGCN; match class: 1	TF:M00915_1	0.000261805	3.58202	2422	624	112	21828
TF	Factor: E2F-3; motif: NNNANGGCGCGCSNW	TF:M02743	0.000274546	3.56138	1815	624	90	21828
TF	Factor: CPBP; motif: SNCCCNN	TF:M01822	0.000280685	3.55178	21113	624	622	21828
TF	Factor: Stra13; motif: NYSTCACGTGABNN	TF:M00985	0.000290195	3.53731	727	624	47	21828
TF	Factor: ESE-1; motif: NSMGGAARTN	TF:M01214	0.000291978	3.53465	7855	624	286	21828
TF	Factor: Sp4; motif: NNNNMCGCCCCCTNNNN; match class: 1	TF:M02810_1	0.000296538	3.52792	774	624	49	21828
TF	Factor: USF2; motif: NGTCACGTGRNSN; match class: 1	TF:M09722_1	0.00031467	3.50214	571	624	40	21828
TF	Factor: Klf15; motif: RGGGMGGRGNNGGGGGNGG	TF:M10277	0.000319297	3.4958	3271	624	141	21828
TF	Factor: HES-1; motif: GSCACGMGMC	TF:M02011	0.000347608	3.45891	3603	624	152	21828
TF	Factor: Erm; motif: NCCGGAWGTN	TF:M01992	0.000348925	3.45727	5266	624	206	21828
TF	Factor: SAP-1a; motif: NRRCCGGAAGYRN	TF:M10220	0.000368218	3.43389	9126	624	323	21828
TF	Factor: GABP-alpha; motif: GGNRCCGGAAGTGN	TF:M10247	0.000388984	3.41007	4002	624	165	21828
TF	Factor: MITF; motif: NCNYGTGACY; match class: 1	TF:M10295_1	0.000446988	3.3497	880	624	53	21828
TF	Factor: CREB; motif: TGACGTMA	TF:M00039	0.00049117	3.30877	5416	624	210	21828
TF	Factor: ZFP740; motif: NNNTWCCCCCCGGNRNN	TF:M02938	0.000536094	3.27076	3152	624	136	21828
TF	Factor: E2F-2; motif: NNNWYGGCGCCAANNNN	TF:M02846	0.000574434	3.24076	1983	624	95	21828
TF	Factor: Mitf; motif: NRTCACGNGN; match class: 1	TF:M07996_1	0.000592437	3.22736	519	624	37	21828
TF	Factor: Fli-1; motif: GNNRCCGGAAGYGS; match class: 1	TF:M10234_1	0.000694192	3.15852	1637	624	82	21828
TF	Factor: E2F; motif: NKCGCGCSAAAN	TF:M00920	0.000699802	3.15502	4873	624	192	21828
TF	Factor: Irf-4; motif: NNNANCGAAACYNNA	TF:M02768	0.000732762	3.13504	5033	624	197	21828
TF	Factor: ER81; motif: RCCGGAWRYN	TF:M01987	0.000794151	3.1001	4046	624	165	21828
TF	Factor: ATF-3; motif: SNTGACGYNATN	TF:M07313	0.000902475	3.04456	2887	624	126	21828
TF	Factor: SAP-1a; motif: NRRCCGGAAGYRN; match class: 1	TF:M10220_1	0.000955038	3.01998	3303	624	140	21828
TF	Factor: USF2; motif: NGTCACGTGRNSN	TF:M09722	0.000985212	3.00647	1869	624	90	21828
TF	Factor: NGFI-C; motif: WTGCGTGGGYGG; match class: 1	TF:M00244_1	0.0010027	2.99883	1153	624	63	21828
TF	Factor: Tfap2a; motif: NGCCYSAGGCN; match class: 1	TF:M04156_1	0.00100682	2.99705	5658	624	216	21828
TF	Factor: SREBP-1; motif: NATCACGTGAY; match class: 1	TF:M00220_1	0.00109815	2.95934	645	624	42	21828
TF	Factor: Egr; motif: GTGGGSGCRRS	TF:M00807	0.0011263	2.94835	2987	624	129	21828
TF	Factor: ATF4; motif: CVTGACGYMABG	TF:M00514	0.00118814	2.92513	5383	624	207	21828
TF	Factor: Ehf; motif: NNNANCCGGAAGTNN	TF:M02745	0.00123885	2.90698	3830	624	157	21828
TF	Factor: E2F-1; motif: NKTSSCGC; match class: 1	TF:M00428_1	0.00127205	2.8955	2935	624	127	21828
TF	Factor: CREB1; motif: NNNNACGTCANN	TF:M03544	0.0013597	2.86656	4203	624	169	21828
TF	Factor: DRRS; motif: GNNGGGWGGG	TF:M10363	0.00137144	2.86282	4731	624	186	21828
TF	Factor: WT1; motif: NNGGGNGGGSGN	TF:M07436	0.00141432	2.84945	7746	624	279	21828
TF	Factor: CREB1; motif: NRRTGACGTMA	TF:M10200	0.00142211	2.84707	4671	624	184	21828
TF	Factor: CNOT3; motif: GGCCGCGSSS; match class: 1	TF:M01253_1	0.00150619	2.82212	607	624	40	21828
TF	Factor: CREB; motif: CNNTGACGTMA	TF:M00917	0.00162451	2.78928	5629	624	214	21828
TF	Factor: Wt1; motif: NNCCTCCCCCACNN	TF:M12438	0.00163545	2.78636	5983	624	225	21828
TF	Factor: Elf5; motif: CSMGGAARTN	TF:M01980	0.00166937	2.77745	6211	624	232	21828
TF	Factor: GKLF; motif: NNNRNWGGGTGKGGC; match class: 1	TF:M10279_1	0.00168417	2.77361	3456	624	144	21828
TF	Factor: MECP2; motif: CCGGNNTTWA	TF:M01299	0.00171054	2.76687	5029	624	195	21828
TF	Factor: AhR,; motif: NRCGTGNGN	TF:M00976	0.0017484	2.75736	4035	624	163	21828
TF	Factor: Plagl1; motif: NNNGGGGSSCCCCNNN	TF:M02786	0.00176509	2.75323	2006	624	94	21828
TF	Factor: ZBP89; motif: CCCCKCCCCCNN; match class: 1	TF:M07397_1	0.00185858	2.73082	3886	624	158	21828
TF	Factor: Pax-3; motif: TCGTCACRCTTHM	TF:M00360	0.00190127	2.72096	12916	624	426	21828
TF	Factor: EGR-1; motif: NGCGKGGGCGKNN; match class: 1	TF:M08996_1	0.0019138	2.7181	923	624	53	21828
TF	Factor: ER71; motif: ACCGGAARYN	TF:M01988	0.00193944	2.71232	4319	624	172	21828
TF	Factor: Pet-1; motif: GCNGGAAGYG; match class: 1	TF:M10233_1	0.00194221	2.7117	6093	624	228	21828
TF	Factor: WT1; motif: NNGGGNGGGSGN; match class: 1	TF:M07436_1	0.00222586	2.6525	4020	624	162	21828
TF	Factor: E2F-1; motif: NTTSGCGG; match class: 1	TF:M00430_1	0.00246466	2.60824	1827	624	87	21828
TF	Factor: E2F-4; motif: GNNGGCGGGAAN; match class: 1	TF:M09682_1	0.00250431	2.60131	1636	624	80	21828
TF	Factor: ctcf; motif: CCNCNAGRKGGCRSTN; match class: 1	TF:M07249_1	0.00291622	2.53518	1321	624	68	21828
TF	Factor: TCFAP2B; motif: NTWGCCKSMGGCRNN	TF:M02924	0.00392478	2.40619	5921	624	221	21828
TF	Factor: Fli-1; motif: NNNRCCGGAAGTGGN	TF:M09685	0.00404851	2.39271	4650	624	181	21828
TF	Factor: Klf7; motif: NNNRCCMCGCCCNNNN; match class: 1	TF:M02773_1	0.00416578	2.3803	998	624	55	21828
TF	Factor: YY1; motif: CAARATGGCGGC	TF:M10408	0.00421925	2.37476	5126	624	196	21828
TF	Factor: Tcfap2b; motif: NYGCCYNARGGCAN	TF:M02820	0.00429928	2.3666	7906	624	281	21828
TF	Factor: YY1; motif: CAARATGGCGGC; match class: 1	TF:M10408_1	0.00478563	2.32006	755	624	45	21828
TF	Factor: E2F; motif: NNTTTCGCGCN; match class: 1	TF:M08875_1	0.00483948	2.3152	1209	624	63	21828
TF	Factor: Arntl; motif: NGTCACGTGN	TF:M07979	0.00533878	2.27256	856	624	49	21828
TF	Factor: MAZ; motif: GGGGAGGG; match class: 1	TF:M00649_1	0.00535061	2.2716	3047	624	128	21828
TF	Factor: Arntl; motif: NGTCACGTGN; match class: 1	TF:M07979_1	0.0058666	2.23161	178	624	18	21828
TF	Factor: ELF1; motif: NCCGGAARTN	TF:M01975	0.00589118	2.2298	3023	624	127	21828
TF	Factor: E2F-1; motif: TWSGCGCGAAAAYKR	TF:M00024	0.00592566	2.22726	8610	624	301	21828
TF	Factor: CREB1; motif: NNNNTGACGTNANNN	TF:M07248	0.00623304	2.2053	4337	624	170	21828
TF	Factor: nerf; motif: NCCGGAARTN	TF:M01976	0.00651065	2.18638	2792	624	119	21828
TF	Factor: Elf-1; motif: NNANCCGGAAGTGN	TF:M10216	0.00655127	2.18367	3089	624	129	21828
TF	Factor: Egr-1; motif: WTGCGTGGGCGK; match class: 1	TF:M00243_1	0.00667342	2.17565	863	624	49	21828
TF	Factor: Tfap2a; motif: TGCCCYNRGGCA; match class: 1	TF:M04155_1	0.00679875	2.16757	3181	624	132	21828
TF	Factor: c-ets-1; motif: ACCGGAWRYN; match class: 1	TF:M01986_1	0.00713766	2.14644	2886	624	122	21828
TF	Factor: Bhlhe40; motif: NKCACGTGMN	TF:M04167	0.00715642	2.1453	146	624	16	21828
TF	Factor: GMEB1; motif: NGNNCRACGTYGTYNN; match class: 1	TF:M02865_1	0.007177	2.14406	1518	624	74	21828
TF	Factor: Elk-1; motif: AACCGGAAGTR	TF:M01163	0.00791479	2.10156	6074	624	224	21828
TF	Factor: Ets2; motif: ACCGGAWRYN; match class: 1	TF:M01989_1	0.00791923	2.10132	2715	624	116	21828
TF	Factor: Plagl1; motif: NNNGGGGSSCCCCNNN; match class: 1	TF:M02786_1	0.00835682	2.07796	1800	624	84	21828
TF	Factor: ATF-2; motif: TTACGTAA; match class: 1	TF:M00040_1	0.00921856	2.03534	7071	624	254	21828
TF	Factor: SREBP-1; motif: ATCACGTGAY	TF:M04189	0.00925516	2.03362	259	624	22	21828
TF	Factor: SREBP-1; motif: ATCACGTGAY; match class: 1	TF:M04189_1	0.00925516	2.03362	259	624	22	21828
TF	Factor: Egr-1; motif: GCGTGGGCGT	TF:M07597	0.00943252	2.02537	4743	624	182	21828
TF	Factor: Elk-1; motif: RACCGGAAGTR; match class: 1	TF:M01165_1	0.00944358	2.02486	2520	624	109	21828
TF	Factor: Stra13; motif: NYSTCACGTGABNN; match class: 1	TF:M00985_1	0.00948875	2.02279	584	624	37	21828
TF	Factor: Sp3; motif: ASMCTTGGGSRGGG	TF:M00665	0.00972138	2.01227	7308	624	261	21828
TF	Factor: CREM; motif: TGACGTCASYN; match class: 1	TF:M01820_1	0.0105334	1.97743	1811	624	84	21828
TF	Factor: AP-2gamma; motif: GCCYNCRGSN; match class: 1	TF:M03811_1	0.0118	1.92812	2329	624	102	21828
TF	Factor: AhR; motif: CCYCNRRSTNGCGTGASA	TF:M00139	0.0119877	1.92127	3489	624	141	21828
TF	Factor: AP-2alphaA; motif: ANMGCCTNAGGCKNT	TF:M01047	0.0121169	1.91661	7294	624	260	21828
TF	Factor: AP-2alphaA; motif: ANMGCCTNAGGCKNT; match class: 1	TF:M01047_1	0.0121169	1.91661	7294	624	260	21828
TF	Factor: ATF-2; motif: NNNTGACGTNAN	TF:M01862	0.0123545	1.90817	3309	624	135	21828
TF	Factor: Pax-5; motif: BCNNNRNGCANBGNTGNRTAGCSGCHNB; match class: 1	TF:M00143_1	0.0129366	1.88818	4016	624	158	21828
TF	Factor: GABPalpha_GABPbeta; motif: CTTCCKGY	TF:M03791	0.0146037	1.83554	2959	624	123	21828
TF	Factor: TAFII250; motif: NAARAWGGCGGMGG; match class: 1	TF:M10388_1	0.0152369	1.8171	1174	624	60	21828
TF	Factor: ATF4; motif: CVTGACGYMABG; match class: 1	TF:M00514_1	0.015555	1.80813	1281	624	64	21828
TF	Factor: LKLF; motif: GGGGTGGKSN	TF:M07261	0.0156908	1.80436	9212	624	316	21828
TF	Factor: usf1; motif: NNGTCACGTGRCS	TF:M10409	0.0166253	1.77923	2261	624	99	21828
TF	Factor: WT1; motif: SMCNCCNSC; match class: 1	TF:M01118_1	0.0176479	1.75331	4601	624	176	21828
TF	Factor: BEN; motif: CWGCGAYA; match class: 1	TF:M01241_1	0.0179196	1.74667	1586	624	75	21828
TF	Factor: EHF; motif: CSCGGAARTN	TF:M01974	0.0180911	1.74254	6898	624	247	21828
TF	Factor: GMEB1; motif: NGNNCRACGTYGTYNN	TF:M02865	0.0216851	1.66384	4053	624	158	21828
TF	Factor: Zic2; motif: NMCCCCCGGGGGGGN; match class: 1	TF:M02836_1	0.0229433	1.63934	2483	624	106	21828
TF	Factor: YY1; motif: GCCGCCATTTTG	TF:M02044	0.0261037	1.5833	6436	624	232	21828
TF	Factor: ERG; motif: ACCGGAARYN	TF:M01985	0.026145	1.58261	2638	624	111	21828
TF	Factor: AhR:Arnt; motif: GRGKATYGCGTGMCWNSCC; match class: 1	TF:M00237_1	0.0283309	1.54774	1306	624	64	21828
TF	Factor: SREBP-2; motif: NNGYCACNNSMN; match class: 1	TF:M01177_1	0.0284141	1.54647	2146	624	94	21828
TF	Factor: ATF-1; motif: NNNTGACGTNNN	TF:M07034	0.0284866	1.54536	4323	624	166	21828
TF	Factor: DEAF1; motif: RNNNRTTCGGGNRTTTCCGGRRNKN	TF:M01002	0.0292912	1.53326	938	624	50	21828
TF	Factor: ELF4; motif: CCCGGAARTN; match class: 1	TF:M01979_1	0.0311641	1.50635	2267	624	98	21828
TF	Factor: Zic3; motif: CCCGCTGGG	TF:M04594	0.0312501	1.50515	1018	624	53	21828
TF	Factor: Crem; motif: NATGACGTMA	TF:M07985	0.036352	1.43947	1129	624	57	21828
TF	Factor: Net; motif: CACTTCCKGK	TF:M03832	0.0367106	1.43521	998	624	52	21828
TF	Factor: USF; motif: GYCACGTGNC	TF:M00187	0.0368363	1.43372	3535	624	140	21828
TF	Factor: PLAG1; motif: CCCCCKWNNNGGSCCC; match class: 1	TF:M01973_1	0.0383132	1.41665	1319	624	64	21828
TF	Factor: MITF; motif: NCNYGTGACY	TF:M10295	0.0401774	1.39602	5207	624	193	21828
TF	Factor: Zfp281; motif: NNCCCCCCCCCCMYC	TF:M02831	0.0418309	1.3785	3977	624	154	21828
TF	Factor: TFEA; motif: RGTCACGTGA; match class: 1	TF:M10403_1	0.0435618	1.36089	626	624	37	21828
TF	Factor: ETV3; motif: ANCGGAARYN	TF:M01990	0.0464166	1.33333	3215	624	129	21828
TF	Factor: Elf-1; motif: AWCCCGGAAGTN; match class: 1	TF:M07415_1	0.0500065	1.30097	2500	624	105	21828
TF	Factor: Irf-4; motif: NNNANCGAAACYNNA; match class: 1	TF:M02768_1	0.0504786	1.29689	804	624	44	21828
TF	Factor: ATF-3; motif: RTKRCGTCANN	TF:M01863	0.05112	1.29141	2063	624	90	21828
TF	Factor: usf1; motif: NNGTCACGTGRCS; match class: 1	TF:M10409_1	0.0514174	1.28889	375	624	26	21828
TF	Factor: E2F-1; motif: TTTSGCGS; match class: 1	TF:M00431_1	0.0554383	1.25619	1584	624	73	21828
TF	Factor: ATF-2; motif: TTACGTAA	TF:M00040	0.0594692	1.22571	7742	624	269	21828
TF	Factor: HIC1; motif: NNNGGKTGCCCSNNNNNN	TF:M01073	0.0606198	1.21739	2870	624	117	21828
TF	Factor: Egr-2; motif: NNNMCRCCCACRCNN	TF:M07086	0.0607546	1.21642	3540	624	139	21828
TF	Factor: GLI; motif: MCVNNGACCACCCAV	TF:M03871	0.0613527	1.21217	2365	624	100	21828
TF	Factor: Sp5; motif: RNGGRGGNGGRGNNGGGGGAGGRG	TF:M10376	0.0626192	1.20329	4860	624	181	21828
TF	Factor: Egr-2; motif: NGNGTGGGNGGGGG	TF:M10214	0.0641472	1.19282	3329	624	132	21828
TF	Factor: Pax-4; motif: NNNNNYCACCCB; match class: 1	TF:M00378_1	0.0685478	1.16401	14471	624	459	21828
TF	Factor: c-Ets-1; motif: NNNRCCGGAWRYNNNN; match class: 1	TF:M01078_1	0.0705501	1.1515	2344	624	99	21828
TF	Factor: DEC2; motif: SNTCACGTGS; match class: 1	TF:M01843_1	0.0727614	1.1381	998	624	51	21828
TF	Factor: SP4; motif: NNWAGGCGTGNCNNN	TF:M02914	0.075909	1.11971	4940	624	183	21828
TF	Factor: ATF-3; motif: SNTGACGYNATN; match class: 1	TF:M07313_1	0.0791219	1.1017	547	624	33	21828
TF	Factor: CKROX; motif: SCCCTCCCC; match class: 1	TF:M01175_1	0.08513	1.06992	1976	624	86	21828
TF	Factor: p53; motif: RGRCWWGYCYNGRCWWGYYY	TF:M01652	0.0852541	1.06928	7811	624	270	21828
TF	Factor: BTEB2; motif: NGGGSWGGGNGGGGC; match class: 1	TF:M10280_1	0.0870918	1.06002	598	624	35	21828
TF	Factor: REX-1; motif: GGCMGCCATTTT	TF:M10415	0.0877712	1.05665	574	624	34	21828
TF	Factor: SP4; motif: NNKGGGCGKGNCN	TF:M09005	0.087994	1.05555	1949	624	85	21828
TF	Factor: SREBP-2; motif: NNGYCACNNSMN	TF:M01177	0.0914888	1.03863	7717	624	267	21828
TF	Factor: YY1; motif: NYNKCCATNTT; match class: 1	TF:M01035_1	0.0997172	1.00123	1171	624	57	21828
MIRNA	mmu-miR-425-5p	MIRNA:mmu-miR-425-5p	0.000112956	3.94709	403	417	49	7131
MIRNA	mmu-miR-155-5p	MIRNA:mmu-miR-155-5p	0.000781696	3.10696	82	417	17	7131
HP	Increased level of L-fucose in urine	HP:0410067	0.0187004	1.72815	15	192	6	4909
HP	Pes cavus	HP:0001761	0.0446276	1.3504	333	192	29	4909
HP	Osteolysis	HP:0002797	0.0801216	1.09625	80	192	12	4909

## Sheet: Table S4
Table S4: Downregulated differential expressed miRNA (DEmiRs) targets geneset enrichment analysis.
source	term_name	term_id	adjusted_p_value	negative_log10_of_adjusted_p_value	term_size	query_size	intersection_size	effective_domain_size	intersections
GO:MF	binding	GO:0005488	9.32427e-10	9.03039	16247	369	298	25299
GO:MF	ion binding	GO:0043167	3.53346e-07	6.4518	5904	369	138	25299
GO:MF	DNA-binding transcription factor activity	GO:0003700	2.47732e-06	5.60602	1360	369	49	25299
GO:MF	metal ion binding	GO:0046872	5.65714e-06	5.2474	4075	369	102	25299
GO:MF	transcription regulator activity	GO:0140110	6.55875e-06	5.18318	1815	369	58	25299
GO:MF	protein binding	GO:0005515	7.44988e-06	5.12785	10491	369	206	25299
GO:MF	cation binding	GO:0043169	1.03754e-05	4.984	4178	369	103	25299
GO:MF	cis-regulatory region sequence-specific DNA binding	GO:0000987	1.45076e-05	4.8384	1130	369	42	25299
GO:MF	DNA binding	GO:0003677	1.93592e-05	4.71311	2413	369	69	25299
GO:MF	RNA polymerase II transcription regulatory region sequence-specific DNA binding	GO:0000977	2.42835e-05	4.61469	1327	369	46	25299
GO:MF	DNA-binding transcription factor activity, RNA polymerase II-specific	GO:0000981	2.80967e-05	4.55134	1289	369	45	25299
GO:MF	RNA polymerase II cis-regulatory region sequence-specific DNA binding	GO:0000978	6.5341e-05	4.18481	1106	369	40	25299
GO:MF	heterocyclic compound binding	GO:1901363	0.000168307	3.7739	6853	369	144	25299
GO:MF	transcription cis-regulatory region binding	GO:0000976	0.000188115	3.72558	1425	369	46	25299
GO:MF	organic cyclic compound binding	GO:0097159	0.000200787	3.69726	6934	369	145	25299
GO:MF	transcription regulatory region nucleic acid binding	GO:0001067	0.000203477	3.69148	1429	369	46	25299
GO:MF	sequence-specific DNA binding	GO:0043565	0.000399929	3.39802	1607	369	49	25299
GO:MF	sequence-specific double-stranded DNA binding	GO:1990837	0.00081394	3.08941	1503	369	46	25299
GO:MF	double-stranded DNA binding	GO:0003690	0.000854149	3.06847	1602	369	48	25299
GO:MF	transferase activity	GO:0016740	0.0202267	1.69407	2281	369	57	25299
GO:MF	connexin binding	GO:0071253	0.0495852	1.30465	7	369	3	25299
GO:BP	cellular biosynthetic process	GO:0044249	3.28087e-12	11.484	5786	370	145	27350
GO:BP	organic substance biosynthetic process	GO:1901576	9.85235e-12	11.0065	5860	370	145	27350
GO:BP	biosynthetic process	GO:0009058	1.96841e-11	10.7059	5968	370	146	27350
GO:BP	macromolecule biosynthetic process	GO:0009059	5.91411e-10	9.22811	4836	370	123	27350
GO:BP	regulation of cellular biosynthetic process	GO:0031326	3.88779e-09	8.4103	4158	370	109	27350
GO:BP	regulation of macromolecule biosynthetic process	GO:0010556	7.24385e-09	8.14003	3973	370	105	27350
GO:BP	regulation of RNA metabolic process	GO:0051252	8.27418e-09	8.08228	3814	370	102	27350
GO:BP	regulation of biosynthetic process	GO:0009889	1.45256e-08	7.83787	4245	370	109	27350
GO:BP	regulation of nucleobase-containing compound metabolic process	GO:0019219	3.53338e-08	7.45181	4134	370	106	27350
GO:BP	cellular nitrogen compound biosynthetic process	GO:0044271	5.41806e-08	7.26616	4861	370	118	27350
GO:BP	regulation of cellular metabolic process	GO:0031323	1.08344e-07	6.9652	5698	370	131	27350
GO:BP	regulation of gene expression	GO:0010468	2.29434e-07	6.63934	5453	370	126	27350
GO:BP	regulation of transcription by RNA polymerase II	GO:0006357	2.92895e-07	6.53329	2522	370	74	27350
GO:BP	transcription by RNA polymerase II	GO:0006366	8.92183e-07	6.04955	2585	370	74	27350
GO:BP	regulation of RNA biosynthetic process	GO:2001141	9.54154e-07	6.02038	3511	370	91	27350
GO:BP	nucleobase-containing compound biosynthetic process	GO:0034654	1.22716e-06	5.9111	4040	370	100	27350
GO:BP	heterocycle biosynthetic process	GO:0018130	1.40984e-06	5.85083	4108	370	101	27350
GO:BP	regulation of DNA-templated transcription	GO:0006355	1.89661e-06	5.72202	3502	370	90	27350
GO:BP	regulation of nucleic acid-templated transcription	GO:1903506	1.92427e-06	5.71573	3503	370	90	27350
GO:BP	RNA biosynthetic process	GO:0032774	2.60454e-06	5.58427	3637	370	92	27350
GO:BP	organic cyclic compound biosynthetic process	GO:1901362	2.64712e-06	5.57723	4272	370	103	27350
GO:BP	aromatic compound biosynthetic process	GO:0019438	3.5341e-06	5.45172	4119	370	100	27350
GO:BP	regulation of nitrogen compound metabolic process	GO:0051171	4.43979e-06	5.35264	5829	370	128	27350
GO:BP	DNA-templated transcription	GO:0006351	4.54002e-06	5.34294	3620	370	91	27350
GO:BP	nucleic acid-templated transcription	GO:0097659	4.60351e-06	5.33691	3621	370	91	27350
GO:BP	regulation of cellular process	GO:0050794	6.12015e-06	5.21324	12348	370	223	27350
GO:BP	regulation of primary metabolic process	GO:0080090	7.89709e-06	5.10253	6007	370	130	27350
GO:BP	regulation of cellular component organization	GO:0051128	1.95978e-05	4.70779	2453	370	68	27350
GO:BP	cellular process	GO:0009987	2.18549e-05	4.66045	20933	370	326	27350
GO:BP	negative regulation of cellular process	GO:0048523	3.14642e-05	4.50218	5016	370	112	27350
GO:BP	regulation of metabolic process	GO:0019222	3.15916e-05	4.50043	7368	370	149	27350
GO:BP	biological regulation	GO:0065007	4.52607e-05	4.34428	14096	370	243	27350
GO:BP	regulation of macromolecule metabolic process	GO:0060255	0.000128934	3.88963	6862	370	139	27350
GO:BP	regulation of biological process	GO:0050789	0.000357941	3.44619	13379	370	230	27350
GO:BP	positive regulation of biological process	GO:0048518	0.000656229	3.18294	6714	370	134	27350
GO:BP	multicellular organism development	GO:0007275	0.000908673	3.04159	5088	370	108	27350
GO:BP	system development	GO:0048731	0.00101722	2.99259	4543	370	99	27350
GO:BP	anatomical structure morphogenesis	GO:0009653	0.00126689	2.89726	2794	370	69	27350
GO:BP	positive regulation of cellular process	GO:0048522	0.0014948	2.82542	6028	370	122	27350
GO:BP	negative regulation of biological process	GO:0048519	0.00169511	2.7708	6042	370	122	27350
GO:BP	cellular macromolecule metabolic process	GO:0044260	0.00174518	2.75816	3162	370	75	27350
GO:BP	generation of neurons	GO:0048699	0.00277206	2.5572	1605	370	46	27350
GO:BP	pattern specification process	GO:0007389	0.00312355	2.50535	460	370	21	27350
GO:BP	protein O-linked glycosylation	GO:0006493	0.00341587	2.4665	61	370	8	27350
GO:BP	macromolecule modification	GO:0043412	0.00376377	2.42438	3819	370	85	27350
GO:BP	cell projection organization	GO:0030030	0.00494829	2.30554	1640	370	46	27350
GO:BP	cell communication by chemical coupling	GO:0010643	0.00511694	2.29099	3	370	3	27350
GO:BP	plasma membrane bounded cell projection organization	GO:0120036	0.0060979	2.21482	1601	370	45	27350
GO:BP	negative regulation of cellular metabolic process	GO:0031324	0.00618568	2.20861	2355	370	59	27350
GO:BP	localization	GO:0051179	0.00733697	2.13448	5438	370	110	27350
GO:BP	cellular localization	GO:0051641	0.00901853	2.04486	3423	370	77	27350
GO:BP	cellular metabolic process	GO:0044237	0.00956497	2.01932	12507	370	212	27350
GO:BP	cell development	GO:0048468	0.0101391	1.994	2449	370	60	27350
GO:BP	neuron differentiation	GO:0030182	0.0101879	1.99192	1529	370	43	27350
GO:BP	nervous system development	GO:0007399	0.0104802	1.97963	2508	370	61	27350
GO:BP	skeletal system development	GO:0001501	0.0117633	1.92947	542	370	22	27350
GO:BP	protein modification process	GO:0036211	0.0119709	1.92187	3629	370	80	27350
GO:BP	brain development	GO:0007420	0.0162749	1.78848	772	370	27	27350
GO:BP	head development	GO:0060322	0.0179506	1.74592	822	370	28	27350
GO:BP	negative regulation of macromolecule biosynthetic process	GO:0010558	0.0193665	1.71295	1622	370	44	27350
GO:BP	negative regulation of biosynthetic process	GO:0009890	0.0199027	1.70109	1730	370	46	27350
GO:BP	neurogenesis	GO:0022008	0.0218635	1.66028	1844	370	48	27350
GO:BP	negative regulation of cellular biosynthetic process	GO:0031327	0.0228433	1.64124	1686	370	45	27350
GO:BP	organonitrogen compound metabolic process	GO:1901564	0.0234871	1.62917	6554	370	125	27350
GO:BP	anatomical structure development	GO:0048856	0.0247291	1.60679	6166	370	119	27350
GO:BP	embryo development	GO:0009790	0.0358826	1.44512	1246	370	36	27350
GO:BP	positive regulation of nucleobase-containing compound metabolic process	GO:0045935	0.0391175	1.40763	2107	370	52	27350
GO:BP	organic substance catabolic process	GO:1901575	0.0391175	1.40763	2107	370	52	27350
GO:BP	organonitrogen compound biosynthetic process	GO:1901566	0.0396385	1.40188	1724	370	45	27350
GO:BP	developmental process	GO:0032502	0.050915	1.29315	6790	370	127	27350
GO:BP	positive regulation of nitrogen compound metabolic process	GO:0051173	0.0515731	1.28758	3232	370	71	27350
GO:BP	positive regulation of macromolecule metabolic process	GO:0010604	0.0526747	1.2784	3657	370	78	27350
GO:BP	cell differentiation	GO:0030154	0.0534527	1.27203	4652	370	94	27350
GO:BP	cellular macromolecule catabolic process	GO:0044265	0.0570024	1.24411	973	370	30	27350
GO:BP	regulation of cellular component biogenesis	GO:0044087	0.0570024	1.24411	973	370	30	27350
GO:BP	positive regulation of metabolic process	GO:0009893	0.0589876	1.22924	3976	370	83	27350
GO:BP	establishment of localization	GO:0051234	0.0608606	1.21566	4794	370	96	27350
GO:BP	embryonic organ morphogenesis	GO:0048562	0.0608874	1.21547	315	370	15	27350
GO:BP	positive regulation of synaptic plasticity	GO:0031915	0.061736	1.20946	14	370	4	27350
GO:BP	regionalization	GO:0003002	0.0625683	1.20365	354	370	16	27350
GO:BP	cellular developmental process	GO:0048869	0.0700489	1.1546	4684	370	94	27350
GO:BP	metabolic process	GO:0008152	0.0721673	1.14166	14703	370	237	27350
GO:BP	animal organ morphogenesis	GO:0009887	0.0791536	1.10153	1090	370	32	27350
GO:BP	positive regulation of RNA metabolic process	GO:0051254	0.0877169	1.05692	1892	370	47	27350
GO:CC	intracellular anatomical structure	GO:0005622	3.12947e-15	14.5045	17400	369	310	27145
GO:CC	cytoplasm	GO:0005737	3.26987e-15	14.4855	11483	369	237	27145
GO:CC	organelle	GO:0043226	5.06139e-14	13.2957	16136	369	293	27145
GO:CC	intracellular organelle	GO:0043229	1.55627e-13	12.8079	15810	369	288	27145
GO:CC	membrane-bounded organelle	GO:0043227	8.68334e-12	11.0613	14940	369	273	27145
GO:CC	intracellular membrane-bounded organelle	GO:0043231	1.25264e-10	9.90217	14477	369	264	27145
GO:CC	cellular anatomical entity	GO:0110165	4.46091e-07	6.35058	22747	369	347	27145
GO:CC	endomembrane system	GO:0012505	2.31816e-05	4.63486	4239	369	97	27145
GO:CC	organelle membrane	GO:0031090	5.98256e-05	4.22311	3266	369	79	27145
GO:CC	nucleoplasm	GO:0005654	0.000695538	3.15768	3831	369	85	27145
GO:CC	centrosome	GO:0005813	0.00160732	2.7939	624	369	24	27145
GO:CC	microtubule cytoskeleton	GO:0015630	0.00213486	2.67063	1344	369	39	27145
GO:CC	microtubule organizing center	GO:0005815	0.00275864	2.5593	824	369	28	27145
GO:CC	organelle subcompartment	GO:0031984	0.0029436	2.53112	1363	369	39	27145
GO:CC	ciliary basal body	GO:0036064	0.00750361	2.12473	173	369	11	27145
GO:CC	intracellular protein-containing complex	GO:0140535	0.0110703	1.95584	939	369	29	27145
GO:CC	nucleus	GO:0005634	0.0186354	1.72966	10136	369	174	27145
GO:CC	nuclear outer membrane-endoplasmic reticulum membrane network	GO:0042175	0.0265923	1.57524	1088	369	31	27145
GO:CC	endoplasmic reticulum membrane	GO:0005789	0.0394257	1.40422	1061	369	30	27145
GO:CC	endoplasmic reticulum subcompartment	GO:0098827	0.044165	1.35492	1068	369	30	27145
GO:CC	organelle envelope	GO:0031967	0.0553944	1.25653	1292	369	34	27145
GO:CC	envelope	GO:0031975	0.0553944	1.25653	1292	369	34	27145
GO:CC	cytoskeleton	GO:0005856	0.0784379	1.10547	2332	369	52	27145
GO:CC	mitochondrion	GO:0005739	0.0800801	1.09648	1929	369	45	27145
GO:CC	endoplasmic reticulum	GO:0005783	0.0847028	1.0721	1877	369	44	27145
KEGG	Herpes simplex virus 1 infection	KEGG:05168	0.0210654	1.67643	443	141	18	8875
KEGG	Pantothenate and CoA biosynthesis	KEGG:00770	0.0288613	1.53968	21	141	4	8875
TF	Factor: ZF5; motif: GSGCGCGR	TF:M00716	9.13306e-23	22.0394	14878	383	347	21828
TF	Factor: E2F-1; motif: GNGGGCGGGRMN	TF:M10209	1.89952e-22	21.7214	14278	383	339	21828
TF	Factor: ZF5; motif: GSGCGCGR; match class: 1	TF:M00716_1	1.32623e-21	20.8774	12090	383	307	21828
TF	Factor: FOXN4; motif: NNWANNCGWMCGCGTCNNNNMT	TF:M04662	3.65085e-21	20.4376	16025	383	358	21828
TF	Factor: FOXN4; motif: NNWANNCGWMCGCGTCNNNNMT; match class: 1	TF:M04662_1	3.15957e-18	17.5004	12809	383	311	21828
TF	Factor: ZF5; motif: NRNGNGCGCGCWN	TF:M00333	9.32104e-17	16.0305	14505	383	332	21828
TF	Factor: Hes1; motif: NNCACGYGNN	TF:M07991	4.36307e-16	15.3602	15520	383	344	21828
TF	Factor: E2F-3; motif: GGCGGGN	TF:M02089	4.82194e-16	15.3168	11302	383	283	21828
TF	Factor: E2F-1; motif: GNGGGCGGGRMN; match class: 1	TF:M10209_1	1.8051e-15	14.7435	10651	383	271	21828
TF	Factor: BEN; motif: CAGCGRNV	TF:M01240	2.04865e-15	14.6885	16266	383	352	21828
TF	Factor: ZF5; motif: NRNGNGCGCGCWN; match class: 1	TF:M00333_1	1.76722e-14	13.7527	11224	383	278	21828
TF	Factor: BEN; motif: CAGCGRNV; match class: 1	TF:M01240_1	3.59236e-14	13.4446	12021	383	290	21828
TF	Factor: Kaiso; motif: SARNYCTCGCGAGAN	TF:M10276	1.90077e-12	11.7211	13535	383	309	21828
TF	Factor: Sp1; motif: NGGGGCGGGGN	TF:M07395	5.7262e-12	11.2421	9148	383	236	21828
TF	Factor: Hes1; motif: NNCACGYGNN; match class: 1	TF:M07991_1	7.51358e-12	11.1242	11393	383	274	21828
TF	Factor: Sp1; motif: NGGGGGCGGGGYN	TF:M00196	1.31275e-11	10.8818	8814	383	229	21828
TF	Factor: Sp1; motif: NNGGGGCGGGGNN	TF:M00932	2.39269e-10	9.62111	8963	383	228	21828
TF	Factor: Sp1; motif: GGGGCGGGGC	TF:M00931	4.80353e-10	9.31844	8681	383	222	21828
TF	Factor: Kaiso; motif: GCMGGGRGCRGS	TF:M03876	2.22628e-09	8.65242	11154	383	263	21828
TF	Factor: ELK-1; motif: ACCGGAWRTN	TF:M01981	1.02991e-08	7.9872	14719	383	317	21828
TF	Factor: E2F-4; motif: NGGGGGCGGGRMNN	TF:M10211	1.48829e-08	7.82731	7002	383	186	21828
TF	Factor: SP2; motif: GNNGGGGGCGGGGSN	TF:M03807	1.58451e-08	7.8001	7111	383	188	21828
TF	Factor: Sp1; motif: CCCCGCCCCN	TF:M00933	1.5902e-08	7.79855	8779	383	219	21828
TF	Factor: GKLF; motif: NNRRGRRNGNSNNN; match class: 1	TF:M07040_1	4.57802e-08	7.33932	8477	383	212	21828
TF	Factor: E2F-4; motif: NTTTCSCGCC	TF:M07380	5.8098e-08	7.23584	10590	383	249	21828
TF	Factor: CTCF; motif: NAGGGGGCGCNNKNNNN	TF:M08995	8.67744e-08	7.06161	14353	383	309	21828
TF	Factor: BCL6B; motif: NNNNCCGCCCCWNNNN; match class: 1	TF:M02844_1	1.12485e-07	6.94891	8549	383	212	21828
TF	Factor: WT1; motif: CGCCCCCNCN	TF:M02036	1.38418e-07	6.85881	7539	383	193	21828
TF	Factor: GKLF; motif: NNRRGRRNGNSNNN	TF:M07040	1.4009e-07	6.85359	12970	383	287	21828
TF	Factor: E2F-3; motif: GGCGGGN; match class: 1	TF:M02089_1	1.43123e-07	6.84429	6910	383	181	21828
TF	Factor: ZF5; motif: GYCGCGCARNGCNN	TF:M02933	1.55982e-07	6.80693	9523	383	229	21828
TF	Factor: Kaiso; motif: SARNYCTCGCGAGAN; match class: 1	TF:M10276_1	1.98896e-07	6.70137	9999	383	237	21828
TF	Factor: BCL6B; motif: NNNNCCGCCCCWNNNN	TF:M02844	2.33769e-07	6.63121	13716	383	298	21828
TF	Factor: Klf17; motif: NGGGCGG	TF:M05407	3.3771e-07	6.47146	6561	383	173	21828
TF	Factor: E2F; motif: GGCGSG	TF:M00803	3.47924e-07	6.45852	10451	383	244	21828
TF	Factor: c-Myc:Max; motif: GCCAYGYGSN	TF:M00322	3.96463e-07	6.4018	7357	383	188	21828
TF	Factor: E2F-1; motif: NNNSSCGCSAANN	TF:M07250	4.76381e-07	6.32205	9056	383	219	21828
TF	Factor: Egr1; motif: NNMCGCCCMCTCAMWN	TF:M04506	4.89657e-07	6.31011	4361	383	128	21828
TF	Factor: CPBP; motif: SNCCCNN; match class: 1	TF:M01822_1	5.84759e-07	6.23302	19937	383	378	21828
TF	Factor: GKLF; motif: NNNRGGNGNGGSN	TF:M07289	5.8581e-07	6.23224	15325	383	321	21828
TF	Factor: SP1:SP3; motif: CCSCCCCCYCC	TF:M01219	5.86514e-07	6.23172	6707	383	175	21828
TF	Factor: AP-2alpha; motif: NGCCYSNNGSN	TF:M01857	6.25752e-07	6.2036	6198	383	165	21828
TF	Factor: BTEB2; motif: RGGGNGKGGN	TF:M07277	6.46238e-07	6.18961	7609	383	192	21828
TF	Factor: Egr1; motif: NCCGCCCCCGCANN	TF:M02744	7.40873e-07	6.13026	3461	383	108	21828
TF	Factor: Sp4; motif: NNNNMCGCCCCCTNNNN	TF:M02810	8.40314e-07	6.07556	4020	383	120	21828
TF	Factor: WT1; motif: GNGGGGGCGGGG	TF:M03893	1.33281e-06	5.87523	6668	383	173	21828
TF	Factor: ELK-1; motif: ACCGGAWRTN; match class: 1	TF:M01981_1	1.36042e-06	5.86633	9035	383	217	21828
TF	Factor: Sp2; motif: NYSGCCCCGCCCCCY	TF:M03567	1.76471e-06	5.75333	6432	383	168	21828
TF	Factor: E2F-4; motif: GCGGGAAANA	TF:M02090	1.82571e-06	5.73857	10366	383	240	21828
TF	Factor: Foxn1; motif: RGAMGC	TF:M12470	1.85106e-06	5.73258	9737	383	229	21828
TF	Factor: Sp1; motif: GGNGGGGGNGGGGGMGGGGCNGGG	TF:M10375	1.99398e-06	5.70028	10781	383	247	21828
TF	Factor: CTCF; motif: NAGGGGGCGCNNKNNNN; match class: 1	TF:M08995_1	2.60151e-06	5.58477	9372	383	222	21828
TF	Factor: E2F-4; motif: GCGGGAAANA; match class: 1	TF:M02090_1	3.02193e-06	5.51972	4724	383	133	21828
TF	Factor: KLF3; motif: NNNNNNGGGCGGGGCNNGN	TF:M10278	4.66029e-06	5.33159	7348	383	184	21828
TF	Factor: KROX; motif: CCCGCCCCCRCCCC	TF:M00982	4.69528e-06	5.32834	5998	383	158	21828
TF	Factor: ZBP89; motif: CCCCKCCCCCNN	TF:M07397	4.99566e-06	5.30141	8105	383	198	21828
TF	Factor: Egr-1; motif: GCGGGGGCGG	TF:M07354	5.46776e-06	5.26219	6112	383	160	21828
TF	Factor: Elk-1; motif: NNNNCCGGAARTNN	TF:M00025	6.20465e-06	5.20728	9847	383	229	21828
TF	Factor: Egr-2; motif: GCGTGGGCGG	TF:M05494	8.65008e-06	5.06298	7242	383	181	21828
TF	Factor: Thap11; motif: KGCMTNCTGGGARWTGTAGTYY	TF:M10405	1.07301e-05	4.9694	506	383	30	21828
TF	Factor: GKLF; motif: NNNRGGNGNGGSN; match class: 1	TF:M07289_1	1.15017e-05	4.93924	11003	383	248	21828
TF	Factor: AP2; motif: GCCYGSGGSN	TF:M08867	1.37111e-05	4.86293	7282	383	181	21828
TF	Factor: EGR; motif: CGCCCCCGCNN	TF:M08878	1.61074e-05	4.79298	5843	383	153	21828
TF	Factor: Kaiso; motif: GCMGGGRGCRGS; match class: 1	TF:M03876_1	1.8893e-05	4.7237	5856	383	153	21828
TF	Factor: Pax-5; motif: RRMSWGANWYCTNRAGCGKRACSRYNSM	TF:M00144	1.98801e-05	4.70158	12007	383	264	21828
TF	Factor: SP2; motif: GGGCGGGAC	TF:M01783	2.21185e-05	4.65524	8130	383	196	21828
TF	Factor: SP1; motif: GGGGYGGGGNS	TF:M01303	4.46483e-05	4.3502	7175	383	177	21828
TF	Factor: MAZ; motif: GGGGAGGG	TF:M00649	4.92781e-05	4.30735	8423	383	200	21828
TF	Factor: CKROX; motif: SCCCTCCCC	TF:M01175	4.94927e-05	4.30546	6347	383	161	21828
TF	Factor: E2F-7; motif: GRGGCGGGAANNN	TF:M10212	6.50607e-05	4.18668	8122	383	194	21828
TF	Factor: Osx; motif: CCNCCCCCNNN	TF:M07329	7.17674e-05	4.14407	6173	383	157	21828
TF	Factor: E2F-4; motif: GNNGGCGGGAAN	TF:M09682	9.406e-05	4.0266	5940	383	152	21828
TF	Factor: ctcf; motif: CCNCNAGRKGGCRSTN	TF:M07249	0.000106938	3.97087	5595	383	145	21828
TF	Factor: ZF5; motif: GYCGCGCARNGCNN; match class: 1	TF:M02933_1	0.000108224	3.96568	5850	383	150	21828
TF	Factor: AP-2alpha; motif: NGCCYSNNGSN; match class: 1	TF:M01857_1	0.000110061	3.95837	2207	383	73	21828
TF	Factor: IRF4; motif: NNNAYTCTCGGWNNN	TF:M02872	0.000130927	3.88297	14561	383	302	21828
TF	Factor: PEA3; motif: RCCGGAAGYN	TF:M01991	0.000147708	3.8306	9984	383	226	21828
TF	Factor: LRF; motif: GGGGKYNNB	TF:M01100	0.000192138	3.71639	5092	383	134	21828
TF	Factor: SP6; motif: WGGGCGG	TF:M05455	0.000206445	3.6852	7264	383	176	21828
TF	Factor: CPBP; motif: NGGGCGG	TF:M05301	0.000206445	3.6852	7264	383	176	21828
TF	Factor: LKLF; motif: NGGGCGG	TF:M05391	0.000206445	3.6852	7264	383	176	21828
TF	Factor: Sp3; motif: AGGGCGG	TF:M05665	0.000206445	3.6852	7264	383	176	21828
TF	Factor: LRF; motif: GGGGKYNNB; match class: 1	TF:M01100_1	0.00024518	3.61052	1150	383	46	21828
TF	Factor: IRF4; motif: NNNAYTCTCGGWNNN; match class: 1	TF:M02872_1	0.000252806	3.59721	8145	383	192	21828
TF	Factor: MOVO-B; motif: GNGGGGG	TF:M01104	0.000277146	3.55729	7667	383	183	21828
TF	Factor: NRF-1; motif: GCGCMTGCGCN	TF:M07052	0.000283553	3.54737	1919	383	65	21828
TF	Factor: N-Myc; motif: NNCCACGTGNNN	TF:M00055	0.000314018	3.50305	4296	383	117	21828
TF	Factor: Sp1; motif: GGNGGGGGNGGGGGMGGGGCNGGG; match class: 1	TF:M10375_1	0.000326838	3.48567	7415	383	178	21828
TF	Factor: RNF96; motif: BCCCGCRGCC	TF:M01199	0.000356941	3.4474	6369	383	158	21828
TF	Factor: Myc; motif: CACGTGS	TF:M00799	0.000408894	3.38839	5106	383	133	21828
TF	Factor: WT1; motif: SMCNCCNSC	TF:M01118	0.000592251	3.22749	8122	383	190	21828
TF	Factor: NRF-1; motif: CGCATGCGCR	TF:M00652	0.00059777	3.22347	1503	383	54	21828
TF	Factor: Sp1; motif: NGGGGGCGGGGYN; match class: 1	TF:M00196_1	0.000602888	3.21976	4251	383	115	21828
TF	Factor: ARNTLIKE; motif: NNNSCACGTG	TF:M08868	0.000609161	3.21527	5241	383	135	21828
TF	Factor: E2F-4; motif: NTTTCSCGCC; match class: 1	TF:M07380_1	0.00062781	3.20217	5395	383	138	21828
TF	Factor: GABP-alpha; motif: CTTCCK	TF:M01660	0.000679917	3.16754	10777	383	237	21828
TF	Factor: IRF6; motif: NNNACTCYCGGKNNN	TF:M02874	0.000767552	3.11489	13421	383	281	21828
TF	Factor: NRF-1; motif: YGCGCMTGCGC	TF:M02102	0.00078136	3.10715	2060	383	67	21828
TF	Factor: TEL1; motif: CNCGGAANNN	TF:M01993	0.00080421	3.09463	10449	383	231	21828
TF	Factor: Zfp536; motif: NCGGAKG	TF:M05541	0.000807109	3.09307	6342	383	156	21828
TF	Factor: Egr-1; motif: GCGGGGGCGG	TF:M01873	0.000874913	3.05804	5022	383	130	21828
TF	Factor: WT1; motif: CGCCCCCNCN; match class: 1	TF:M02036_1	0.00107245	2.96962	3155	383	91	21828
TF	Factor: WT1; motif: SMCNCCNSC; match class: 1	TF:M01118_1	0.00118479	2.92636	4601	383	121	21828
TF	Factor: Pax-4; motif: NNNNNYCACCCB; match class: 1	TF:M00378_1	0.00119079	2.92416	14471	383	297	21828
TF	Factor: E2F-3; motif: GGGCGGGARN	TF:M10210	0.00120271	2.91984	2525	383	77	21828
TF	Factor: Sp1; motif: GGGGCGGGGT	TF:M00008	0.0012759	2.89418	8366	383	193	21828
TF	Factor: ERG; motif: ACCGGAART	TF:M01752	0.00145636	2.83673	9547	383	214	21828
TF	Factor: Zic1; motif: KGGGTGGTC	TF:M00448	0.00146791	2.8333	10862	383	237	21828
TF	Factor: Sp1; motif: NNGGGGCGGGGNN; match class: 1	TF:M00932_1	0.00155229	2.80903	4378	383	116	21828
TF	Factor: N-Myc; motif: GSSCACGYGS	TF:M03834	0.00170588	2.76805	1392	383	50	21828
TF	Factor: Sp1; motif: NGGGGCGGGGN; match class: 1	TF:M07395_1	0.00187826	2.72624	4542	383	119	21828
TF	Factor: E2F; motif: GGCGSG; match class: 1	TF:M00803_1	0.00191347	2.71818	7059	383	168	21828
TF	Factor: c-ets-1; motif: ACCGGAWRYN	TF:M01986	0.0020323	2.69201	8416	383	193	21828
TF	Factor: E2F-4; motif: NGGGGGCGGGRMNN; match class: 1	TF:M10211_1	0.00206106	2.68591	2426	383	74	21828
TF	Factor: Mxi1; motif: NCACGTGGSNGNNNN	TF:M09695	0.0020838	2.68114	3064	383	88	21828
TF	Factor: HES-1; motif: NNCKYGTGNNN	TF:M07042	0.00223351	2.65101	4067	383	109	21828
TF	Factor: ZIC3; motif: NNNCACAGCAKGNNN; match class: 1	TF:M02941_1	0.00237373	2.62457	14357	383	294	21828
TF	Factor: Klf15; motif: RGGGMGGRGNNGGGGGNGG	TF:M10277	0.00273726	2.56268	3271	383	92	21828
TF	Factor: HES-1; motif: GSCACGMGMC	TF:M02011	0.00276167	2.55883	3603	383	99	21828
TF	Factor: WT1; motif: NNGGGNGGGSGN	TF:M07436	0.00289548	2.53828	7746	383	180	21828
TF	Factor: MAZ; motif: NKGGGAGGGGRGGR	TF:M02023	0.00298084	2.52566	7966	383	184	21828
TF	Factor: WT1; motif: NGCGGGGGGGTSMMCYN	TF:M05599	0.00299934	2.52297	5336	383	134	21828
TF	Factor: Sp1; motif: CCCCGCCCCN; match class: 1	TF:M00933_1	0.00343548	2.46401	4006	383	107	21828
TF	Factor: USF2; motif: CASGYG	TF:M00726	0.00374733	2.42628	6285	383	152	21828
TF	Factor: USF2; motif: CASGYG; match class: 1	TF:M00726_1	0.00374733	2.42628	6285	383	152	21828
TF	Factor: CPBP; motif: SNCCCNN	TF:M01822	0.00378352	2.4221	21113	383	383	21828
TF	Factor: Zic1; motif: NNCCCCCGGGGGGG	TF:M02835	0.00389885	2.40906	9545	383	212	21828
TF	Factor: GABPalpha; motif: ACCGGAARYN	TF:M02039	0.0039863	2.39943	6187	383	150	21828
TF	Factor: Foxn1; motif: RGAMGC; match class: 1	TF:M12470_1	0.00425383	2.37122	4367	383	114	21828
TF	Factor: Tcfap2b; motif: NYGCCYNARGGCAN; match class: 1	TF:M02820_1	0.00462599	2.33479	5225	383	131	21828
TF	Factor: E2F-1; motif: TTTSGCGS	TF:M00431	0.00475461	2.32288	5997	383	146	21828
TF	Factor: C-Myc; motif: NGCCACGTGNN	TF:M07601	0.00485057	2.31421	6207	383	150	21828
TF	Factor: XBP-1; motif: WNNGMCACGTC	TF:M01770	0.00492177	2.30788	10539	383	229	21828
TF	Factor: E2F-1; motif: TTGGCGCGRAANNGNM	TF:M00938	0.00524164	2.28053	5237	383	131	21828
TF	Factor: Sp1; motif: GGGGCGGGGC; match class: 1	TF:M00931_1	0.00569123	2.24479	4196	383	110	21828
TF	Factor: MAZ; motif: GGGGAGGG; match class: 1	TF:M00649_1	0.00578266	2.23787	3047	383	86	21828
TF	Factor: E2F-1; motif: TTTSGCGCGMNR	TF:M00516	0.00584635	2.23311	6018	383	146	21828
TF	Factor: E2F-1; motif: NKTSSCGC	TF:M00428	0.0063076	2.20014	7940	383	182	21828
TF	Factor: LKLF; motif: GGGGTGGKSN	TF:M07261	0.00653084	2.18503	9212	383	205	21828
TF	Factor: ZBP89; motif: CCCCKCCCCCNN; match class: 1	TF:M07397_1	0.00819379	2.08652	3886	383	103	21828
TF	Factor: Ets2; motif: ACCGGAWRYN	TF:M01989	0.00909541	2.04118	7927	383	181	21828
TF	Factor: c-Myc:Max; motif: NNNNNNNCACGTGNNNNNNN; match class: 1	TF:M00615_1	0.00914293	2.03891	7226	383	168	21828
TF	Factor: c-Myc:Max; motif: NNNNNNNCACGTGNNNNNNN	TF:M00615	0.00914293	2.03891	7226	383	168	21828
TF	Factor: Kid3; motif: CCACN; match class: 1	TF:M01160_1	0.00926858	2.03299	21162	383	383	21828
TF	Factor: EGR; motif: CGCCCCCGCNN; match class: 1	TF:M08878_1	0.00956928	2.01912	1863	383	59	21828
TF	Factor: ER81; motif: RCCGGAWRYN	TF:M01987	0.00957324	2.01894	4046	383	106	21828
TF	Factor: HIF1; motif: GNNKACGTGCGGNN	TF:M00797	0.0096923	2.01357	3134	383	87	21828
TF	Factor: RREB-1; motif: CCCCAAACMMCCCC	TF:M00257	0.0100159	1.99931	10739	383	231	21828
TF	Factor: Tbx5; motif: SNAGGTGTGRNGGSS; match class: 1	TF:M07475_1	0.0103625	1.98453	1039	383	39	21828
TF	Factor: USF; motif: NCACGTGN	TF:M00217	0.0104528	1.98077	4152	383	108	21828
TF	Factor: Zic1; motif: NNCCCCCGGGGGGG; match class: 1	TF:M02835_1	0.0113864	1.94361	6612	383	156	21828
TF	Factor: AP-2; motif: MKCCCSCNGGCG	TF:M00189	0.0118113	1.9277	8066	383	183	21828
TF	Factor: GLI; motif: MCVNNGACCACCCAV	TF:M03871	0.0119961	1.92096	2365	383	70	21828
TF	Factor: Tcfl5; motif: NNCNCGNGNN; match class: 1	TF:M08005_1	0.0129905	1.88637	6363	383	151	21828
TF	Factor: Tcfl5; motif: NNCNCGNGNN	TF:M08005	0.0129905	1.88637	6363	383	151	21828
TF	Factor: CKROX; motif: SCCCTCCCC; match class: 1	TF:M01175_1	0.0144113	1.8413	1976	383	61	21828
TF	Factor: Myc; motif: CACGTGS; match class: 1	TF:M00799_1	0.0149924	1.82413	2563	383	74	21828
TF	Factor: Tfap2a; motif: NGCCYSAGGCN	TF:M04156	0.0154509	1.81105	7825	383	178	21828
TF	Factor: AP-2gamma; motif: GCCYNNGGS	TF:M00470	0.0162326	1.78961	7023	383	163	21828
TF	Factor: ZAC; motif: KGGGCCR	TF:M05547	0.0166842	1.7777	6707	383	157	21828
TF	Factor: E2F-7; motif: GRGGCGGGAANNN; match class: 1	TF:M10212_1	0.017505	1.75684	3087	383	85	21828
TF	Factor: BTEB3; motif: BNRNGGGAGGNGT	TF:M01865	0.0190207	1.72077	8949	383	198	21828
TF	Factor: c-Myc; motif: KACCACGTGSYY; match class: 1	TF:M01154_1	0.0191316	1.71825	3766	383	99	21828
TF	Factor: Pet-1; motif: GCNGGAAGYG	TF:M10233	0.0192813	1.71486	13305	383	273	21828
TF	Factor: MOVO-B; motif: GNGGGGG; match class: 1	TF:M01104_1	0.0202707	1.69313	3289	383	89	21828
TF	Factor: KROX; motif: CCCGCCCCCRCCCC; match class: 1	TF:M00982_1	0.02073	1.6834	2044	383	62	21828
TF	Factor: SP1:SP3; motif: CCSCCCCCYCC; match class: 1	TF:M01219_1	0.0220921	1.65576	3392	383	91	21828
TF	Factor: BTEB2; motif: GNAGGGGGNGGGSSNN	TF:M03814	0.0229604	1.63902	4977	383	123	21828
TF	Factor: VDR; motif: GGGKNARNRRGGWSA	TF:M00444	0.0246278	1.60857	10049	383	217	21828
TF	Factor: Arnt; motif: NNNNNRTCACGTGAYNNNNN; match class: 1	TF:M00539_1	0.0251302	1.5998	7073	383	163	21828
TF	Factor: Arnt; motif: NNNNNRTCACGTGAYNNNNN	TF:M00539	0.0251302	1.5998	7073	383	163	21828
TF	Factor: c-Myc; motif: RACCACGTGCTC	TF:M01145	0.0268431	1.57117	5919	383	141	21828
TF	Factor: VDR; motif: GGGKNARNRRGGWSA; match class: 1	TF:M00444_1	0.0272841	1.56409	3798	383	99	21828
TF	Factor: Sp4; motif: NNNNMCGCCCCCTNNNN; match class: 1	TF:M02810_1	0.027716	1.55727	774	383	31	21828
TF	Factor: GKLF; motif: WGGGYGKGGCCN	TF:M09692	0.0297338	1.52675	9004	383	198	21828
TF	Factor: Egr-2; motif: GCGTGGGCGG; match class: 1	TF:M05494_1	0.0310478	1.50797	2804	383	78	21828
TF	Factor: C-Myc; motif: NGCCACGTGNN; match class: 1	TF:M07601_1	0.0315889	1.50047	4305	383	109	21828
TF	Factor: E2F-4; motif: GNNGGCGGGAAN; match class: 1	TF:M09682_1	0.0329673	1.48192	1636	383	52	21828
TF	Factor: GKLF; motif: GCCMCRCCCNNN	TF:M01588	0.0350259	1.45561	7868	383	177	21828
TF	Factor: c-Myc:Max; motif: NNACCACGTGGTNN	TF:M00118	0.0410866	1.3863	7942	383	178	21828
TF	Factor: c-Myc:Max; motif: NNACCACGTGGTNN; match class: 1	TF:M00118_1	0.0410866	1.3863	7942	383	178	21828
TF	Factor: c-Ets-1; motif: NNNRCCGGAWRYNNNN	TF:M01078	0.047747	1.32105	7310	383	166	21828
TF	Factor: E2F1; motif: NNNNNGCGSSAAAN	TF:M08874	0.0487648	1.31189	5881	383	139	21828
TF	Factor: Egr-1; motif: GCGGGGGCGG; match class: 1	TF:M07354_1	0.0546764	1.2622	2111	383	62	21828
TF	Factor: RREB-1; motif: CCCCAAACMMCCCC; match class: 1	TF:M00257_1	0.0578421	1.23776	4415	383	110	21828
TF	Factor: c-Myc; motif: CACGTGGC	TF:M03867	0.0582474	1.23472	7713	383	173	21828
TF	Factor: Pax-4; motif: NNNNNYCACCCB	TF:M00378	0.0584002	1.23359	18730	383	354	21828
TF	Factor: Egr-1; motif: NNGCGKGGGCGGGG	TF:M10213	0.0584148	1.23348	4416	383	110	21828
TF	Factor: HIF-1alpha; motif: NCACGT	TF:M02012	0.0598855	1.22268	6377	383	148	21828
TF	Factor: TEL1; motif: CNCGGAANNN; match class: 1	TF:M01993_1	0.0607587	1.21639	4420	383	110	21828
TF	Factor: AP-2; motif: GSCCSCRGGCNRNRNN	TF:M00800	0.0623332	1.20528	6753	383	155	21828
TF	Factor: DEC1; motif: CNCACRTGASC	TF:M03572	0.0623332	1.20528	6753	383	155	21828
TF	Factor: HIF-1alpha; motif: NCACGT; match class: 1	TF:M02012_1	0.0633997	1.19791	1590	383	50	21828
TF	Factor: Elk-1; motif: NCCGGAAGTGN	TF:M10219	0.0659024	1.1811	14567	383	291	21828
TF	Factor: CACD; motif: CCACRCCC	TF:M01113	0.0702501	1.15335	10872	383	229	21828
TF	Factor: BTEB2; motif: RGGGNGKGGN; match class: 1	TF:M07277_1	0.0823659	1.08425	3123	383	83	21828
TF	Factor: Sp5; motif: RNGGRGGNGGRGNNGGGGGAGGRG	TF:M10376	0.08522	1.06946	4860	383	118	21828
TF	Factor: c-Myc; motif: KACCACGTGSYY	TF:M01154	0.0864719	1.06313	5478	383	130	21828
TF	Factor: ZNF151; motif: GGSGGNGGGGGAGGGGMGG; match class: 1	TF:M10412_1	0.0911009	1.04048	1187	383	40	21828
MIRNA	mmu-miR-8118	MIRNA:mmu-miR-8118	0.0885676	1.05273	2	170	2	7131
CORUM	Nphp1-Nphp4-Rpgrip1l complex	CORUM:6677	0.0499913	1.30111	2	22	2	1078
HP	Dextrocardia	HP:0001651	0.0216852	1.66384	128	88	11	4909
HP	Abnormal anatomic location of the heart	HP:0004307	0.0233623	1.63148	129	88	11	4909
HP	Situs inversus totalis	HP:0001696	0.0494872	1.30551	115	88	10	4909
HP	Abnormal spatial orientation of the cardiac segments	HP:0011534	0.0619178	1.20818	118	88	10	4909

## Sheet: Table S5
Table S5: Upregulated differential methylated regions (DMRs) associated with promoter region geneset enrichment analysis.
source	term_name	term_id	highlighted	adjusted_p_value	negative_log10_of_adjusted_p_value	term_size	query_size	intersection_size	effective_domain_size	intersections
GO:MF	molecular_function	GO:0003674	true	2.40515e-20	19.6189	25177	77	74	57010	RPS24,MYH6,MANSC4,AGTR1B,RHPN2,ADORA2B,CSTDC2,OR14J5,CCT4,VMN1R79,ENDOV,GPHB5,SLC35F4,PTGER2,TAS2R103,SIM1,BC065403,TPP1,SNORD73A,RIT2,CLDN34C1,DCXR,GAL3ST2C,SLC35F5,ADAM20,OR9I1B,HPSE2,NUP35,STAG3,DHRS11,SHC4,LBP,DPH5,CLDN12,COMTD1,DEFB18,1700020N18RIK,A230077H06RIK,TAS2R140,SRRT,9330159F19RIK,PROCR,IL2RA,APOA5,SLCO6D1,RBFA,EML6,RDH19,MAP3K15,OR8K32,GM13279,SLC25A27,HSF2,ATP7B,2210408I21RIK,MRPS…
GO:MF	binding	GO:0005488	false	1.55906e-05	4.80714	16296	77	45	57010	RPS24,MYH6,AGTR1B,RHPN2,OR14J5,CCT4,ENDOV,GPHB5,SIM1,TPP1,RIT2,DCXR,ADAM20,OR9I1B,HPSE2,NUP35,STAG3,DHRS11,SHC4,LBP,CLDN12,SRRT,IL2RA,APOA5,SLCO6D1,EML6,MAP3K15,OR8K32,GM13279,HSF2,ATP7B,SPRR2A3,KIF19B,CADM2,XRRA1,GAK,TOX4,DOCK4,PGK1,SLITRK4,GM20716,CABLES1,SNCA,CLK4,TSSC4
GO:MF	protein binding	GO:0005515	false	0.00232126	2.63428	10491	77	31	57010	RPS24,MYH6,AGTR1B,RHPN2,CCT4,GPHB5,SIM1,TPP1,RIT2,DCXR,HPSE2,NUP35,STAG3,SHC4,LBP,CLDN12,SRRT,IL2RA,APOA5,SLCO6D1,EML6,GM13279,HSF2,KIF19B,CADM2,XRRA1,DOCK4,PGK1,SLITRK4,CABLES1,SNCA
GO:MF	molecular transducer activity	GO:0060089	false	0.00243391	2.6137	2534	77	14	57010	AGTR1B,ADORA2B,OR14J5,VMN1R79,PTGER2,TAS2R103,OR9I1B,LBP,TAS2R140,PROCR,IL2RA,OR8K32,VMN1R204,VMN1R177
GO:MF	signaling receptor activity	GO:0038023	false	0.00243391	2.6137	2534	77	14	57010	AGTR1B,ADORA2B,OR14J5,VMN1R79,PTGER2,TAS2R103,OR9I1B,LBP,TAS2R140,PROCR,IL2RA,OR8K32,VMN1R204,VMN1R177
GO:MF	carbohydrate derivative binding	GO:0097367	false	0.00384822	2.41474	2278	77	13	57010	MYH6,CCT4,TPP1,RIT2,HPSE2,LBP,APOA5,MAP3K15,ATP7B,KIF19B,GAK,PGK1,CLK4
GO:MF	small molecule binding	GO:0036094	false	0.0172501	1.76321	2631	77	13	57010	MYH6,CCT4,RIT2,DHRS11,APOA5,MAP3K15,ATP7B,KIF19B,GAK,PGK1,GM20716,SNCA,CLK4
GO:MF	catalytic activity	GO:0003824	false	0.0194081	1.71202	5729	77	20	57010	CCT4,ENDOV,TPP1,RIT2,DCXR,GAL3ST2C,ADAM20,HPSE2,DHRS11,DPH5,COMTD1,RDH19,MAP3K15,ATP7B,KIF19B,GAK,PGK1,GM20716,SNCA,CLK4
GO:MF	G protein-coupled receptor activity	GO:0004930	false	0.0234075	1.63064	1965	77	11	57010	AGTR1B,ADORA2B,OR14J5,VMN1R79,PTGER2,TAS2R103,OR9I1B,TAS2R140,OR8K32,VMN1R204,VMN1R177
GO:MF	transmembrane signaling receptor activity	GO:0004888	false	0.0249053	1.60371	2344	77	12	57010	AGTR1B,ADORA2B,OR14J5,VMN1R79,PTGER2,TAS2R103,OR9I1B,TAS2R140,IL2RA,OR8K32,VMN1R204,VMN1R177
GO:BP	biological_process	GO:0008150	true	6.59356e-16	15.1809	27205	77	73	57010	RPS24,MYH6,MANSC4,AGTR1B,RHPN2,ADORA2B,CSTDC2,OR14J5,CCT4,VMN1R79,ENDOV,GPHB5,SLC35F4,PTGER2,TAS2R103,SIM1,BC065403,TPP1,SNORD73A,RIT2,CLDN34C1,DCXR,GAL3ST2C,ADAM20,OR9I1B,HPSE2,NUP35,STAG3,DHRS11,SHC4,LBP,DPH5,CLDN12,COMTD1,DEFB18,1700020N18RIK,A230077H06RIK,TAS2R140,SRRT,9330159F19RIK,PROCR,IL2RA,APOA5,SLCO6D1,RBFA,EML6,RDH19,MAP3K15,OR8K32,GM13279,SLC25A27,HSF2,ATP7B,2210408I21RIK,MRPS34,VMN1R…
GO:BP	cellular process	GO:0009987	false	6.83437e-09	8.1653	20731	77	58	57010	RPS24,MYH6,AGTR1B,RHPN2,ADORA2B,OR14J5,CCT4,VMN1R79,ENDOV,GPHB5,SLC35F4,PTGER2,TAS2R103,SIM1,TPP1,SNORD73A,RIT2,CLDN34C1,DCXR,GAL3ST2C,OR9I1B,HPSE2,NUP35,STAG3,SHC4,LBP,DPH5,CLDN12,TAS2R140,SRRT,IL2RA,APOA5,SLCO6D1,RBFA,RDH19,MAP3K15,OR8K32,GM13279,SLC25A27,HSF2,ATP7B,MRPS34,VMN1R204,SPRR2A3,KIF19B,CADM2,GAK,VMN1R177,TOX4,DOCK4,PGK1,SLITRK4,SNORD49B,GM20716,CABLES1,SNCA,CLK4,TSSC4
GO:BP	biological regulation	GO:0065007	false	2.15866e-05	4.66582	13838	77	42	57010	MYH6,AGTR1B,RHPN2,ADORA2B,OR14J5,CCT4,VMN1R79,GPHB5,PTGER2,TAS2R103,SIM1,RIT2,DCXR,OR9I1B,HPSE2,DHRS11,SHC4,LBP,DPH5,TAS2R140,SRRT,PROCR,IL2RA,APOA5,RDH19,MAP3K15,OR8K32,GM13279,SLC25A27,HSF2,ATP7B,VMN1R204,SPRR2A3,GAK,VMN1R177,TOX4,DOCK4,PGK1,SLITRK4,CABLES1,SNCA,CLK4
GO:BP	multicellular organismal process	GO:0032501	false	4.12597e-05	4.38447	9152	77	33	57010	RPS24,MYH6,AGTR1B,RHPN2,ADORA2B,OR14J5,VMN1R79,PTGER2,TAS2R103,SIM1,TPP1,RIT2,ADAM20,OR9I1B,LBP,TAS2R140,SRRT,PROCR,IL2RA,APOA5,OR8K32,GM13279,HSF2,VMN1R204,SPRR2A3,CADM2,GAK,VMN1R177,DOCK4,PGK1,SLITRK4,CABLES1,SNCA
GO:BP	regulation of biological process	GO:0050789	false	0.000117623	3.92951	13424	77	40	57010	MYH6,AGTR1B,RHPN2,ADORA2B,OR14J5,CCT4,VMN1R79,GPHB5,PTGER2,TAS2R103,SIM1,RIT2,DCXR,OR9I1B,HPSE2,SHC4,LBP,DPH5,TAS2R140,SRRT,PROCR,IL2RA,APOA5,RDH19,MAP3K15,OR8K32,GM13279,SLC25A27,HSF2,VMN1R204,SPRR2A3,GAK,VMN1R177,TOX4,DOCK4,PGK1,SLITRK4,CABLES1,SNCA,CLK4
GO:BP	regulation of cellular process	GO:0050794	false	0.00152195	2.8176	12308	77	36	57010	AGTR1B,RHPN2,ADORA2B,OR14J5,CCT4,VMN1R79,GPHB5,PTGER2,TAS2R103,SIM1,RIT2,DCXR,OR9I1B,HPSE2,SHC4,LBP,DPH5,TAS2R140,SRRT,IL2RA,APOA5,RDH19,MAP3K15,OR8K32,GM13279,SLC25A27,HSF2,VMN1R204,GAK,VMN1R177,TOX4,DOCK4,SLITRK4,CABLES1,SNCA,CLK4
GO:BP	system process	GO:0003008	false	0.00350047	2.45587	3350	77	17	57010	MYH6,AGTR1B,RHPN2,ADORA2B,OR14J5,VMN1R79,PTGER2,TAS2R103,TPP1,OR9I1B,TAS2R140,APOA5,OR8K32,VMN1R204,VMN1R177,DOCK4,SNCA
GO:BP	response to stimulus	GO:0050896	false	0.00475527	2.32282	10596	77	32	57010	MYH6,AGTR1B,RHPN2,ADORA2B,CSTDC2,OR14J5,VMN1R79,ENDOV,GPHB5,PTGER2,TAS2R103,RIT2,OR9I1B,NUP35,SHC4,LBP,DEFB18,TAS2R140,PROCR,IL2RA,MAP3K15,OR8K32,GM13279,SLC25A27,ATP7B,VMN1R204,SPRR2A3,XRRA1,VMN1R177,DOCK4,PGK1,SNCA
GO:BP	G protein-coupled receptor signaling pathway	GO:0007186	true	0.00537626	2.26952	2352	77	14	57010	AGTR1B,ADORA2B,OR14J5,VMN1R79,GPHB5,PTGER2,TAS2R103,RIT2,OR9I1B,TAS2R140,OR8K32,VMN1R204,VMN1R177,SNCA
GO:BP	response to chemical	GO:0042221	false	0.0257786	1.58874	5676	77	21	57010	AGTR1B,ADORA2B,OR14J5,VMN1R79,GPHB5,PTGER2,TAS2R103,OR9I1B,NUP35,LBP,TAS2R140,IL2RA,OR8K32,GM13279,ATP7B,VMN1R204,SPRR2A3,VMN1R177,DOCK4,PGK1,SNCA
GO:BP	regulation of biological quality	GO:0065008	false	0.0467722	1.33001	3244	77	15	57010	MYH6,AGTR1B,ADORA2B,CCT4,PTGER2,DHRS11,LBP,PROCR,RDH19,SLC25A27,ATP7B,SPRR2A3,DOCK4,SLITRK4,SNCA
GO:CC	cellular_component	GO:0005575	true	4.34653e-18	17.3619	27262	77	74	57010	RPS24,MYH6,MANSC4,AGTR1B,RHPN2,ADORA2B,CSTDC2,OR14J5,CCT4,VMN1R79,ENDOV,GPHB5,SLC35F4,PTGER2,TAS2R103,SIM1,BC065403,TPP1,SNORD73A,RIT2,CLDN34C1,DCXR,GAL3ST2C,SLC35F5,ADAM20,OR9I1B,HPSE2,NUP35,STAG3,DHRS11,SHC4,LBP,DPH5,CLDN12,COMTD1,DEFB18,1700020N18RIK,A230077H06RIK,TAS2R140,SRRT,9330159F19RIK,PROCR,IL2RA,APOA5,SLCO6D1,RBFA,EML6,RDH19,OR8K32,GM13279,SLC25A27,HSF2,ATP7B,2210408I21RIK,MRPS34,VMN1R…
GO:CC	cellular anatomical entity	GO:0110165	false	3.23269e-15	14.4904	22796	77	67	57010	RPS24,MYH6,MANSC4,AGTR1B,RHPN2,ADORA2B,CSTDC2,OR14J5,CCT4,VMN1R79,ENDOV,GPHB5,SLC35F4,PTGER2,TAS2R103,SIM1,TPP1,SNORD73A,RIT2,CLDN34C1,DCXR,GAL3ST2C,SLC35F5,ADAM20,OR9I1B,HPSE2,NUP35,STAG3,DHRS11,SHC4,LBP,CLDN12,COMTD1,DEFB18,TAS2R140,SRRT,PROCR,IL2RA,APOA5,SLCO6D1,RBFA,EML6,RDH19,OR8K32,GM13279,SLC25A27,HSF2,ATP7B,MRPS34,VMN1R204,SPRR2A3,KIF19B,CADM2,XRRA1,GAK,VMN1R177,TOX4,DOCK4,TMEM265,PGK1,SL…
GO:CC	membrane	GO:0016020	false	2.65243e-11	10.5764	10310	77	43	57010	MANSC4,AGTR1B,RHPN2,ADORA2B,OR14J5,VMN1R79,SLC35F4,PTGER2,TAS2R103,SIM1,TPP1,RIT2,CLDN34C1,DCXR,GAL3ST2C,SLC35F5,ADAM20,OR9I1B,HPSE2,NUP35,SHC4,LBP,CLDN12,COMTD1,TAS2R140,PROCR,IL2RA,SLCO6D1,RDH19,OR8K32,SLC25A27,ATP7B,MRPS34,VMN1R204,SPRR2A3,CADM2,VMN1R177,DOCK4,TMEM265,PGK1,SLITRK4,GM20716,SNCA
GO:CC	plasma membrane	GO:0005886	false	0.000195155	3.70962	6567	77	25	57010	AGTR1B,RHPN2,ADORA2B,OR14J5,VMN1R79,PTGER2,RIT2,CLDN34C1,DCXR,ADAM20,OR9I1B,NUP35,SHC4,CLDN12,IL2RA,SLCO6D1,OR8K32,ATP7B,VMN1R204,SPRR2A3,CADM2,VMN1R177,DOCK4,SLITRK4,SNCA
GO:CC	cell periphery	GO:0071944	false	0.00019749	3.70446	7048	77	26	57010	AGTR1B,RHPN2,ADORA2B,OR14J5,VMN1R79,PTGER2,RIT2,CLDN34C1,DCXR,ADAM20,OR9I1B,HPSE2,NUP35,SHC4,CLDN12,IL2RA,SLCO6D1,OR8K32,ATP7B,VMN1R204,SPRR2A3,CADM2,VMN1R177,DOCK4,SLITRK4,SNCA
GO:CC	cytoplasm	GO:0005737	false	0.0115389	1.93784	11620	77	31	57010	RPS24,MYH6,RHPN2,CCT4,ENDOV,GPHB5,TPP1,RIT2,DCXR,COMTD1,SRRT,PROCR,APOA5,RBFA,EML6,RDH19,SLC25A27,HSF2,ATP7B,MRPS34,SPRR2A3,CADM2,XRRA1,GAK,TOX4,DOCK4,PGK1,GM20716,CABLES1,SNCA,TSSC4
KEGG	KEGG root term	KEGG:00000	false	0.000140634	3.85191	8947	77	29	57010	RPS24,MYH6,AGTR1B,ADORA2B,OR14J5,GPHB5,PTGER2,TAS2R103,TPP1,DCXR,OR9I1B,HPSE2,NUP35,STAG3,DHRS11,SHC4,LBP,TAS2R140,PROCR,IL2RA,APOA5,RDH19,OR8K32,ATP7B,DOCK4,PGK1,SLITRK4,SNCA,CLK4
REAC	REACTOME root term	REAC:0000000	false	0.00160529	2.79445	8362	77	27	57010	RPS24,MYH6,RHPN2,ADORA2B,CCT4,GPHB5,PTGER2,DCXR,HPSE2,NUP35,LBP,DPH5,DEFB18,TAS2R140,SRRT,PROCR,IL2RA,APOA5,SLC25A27,ATP7B,MRPS34,CADM2,DOCK4,PGK1,SLITRK4,GM20716,CABLES1
WP	GPCRs, non-odorant	WP:WP1396	false	0.000887433	3.05186	265	77	5	57010	AGTR1B,ADORA2B,PTGER2,TAS2R103,TAS2R140
WP	WIKIPATHWAYS	WP:000000	false	0.027434	1.56171	4531	77	15	57010	RPS24,AGTR1B,RHPN2,ADORA2B,PTGER2,TAS2R103,SHC4,LBP,TAS2R140,IL2RA,APOA5,SLC25A27,PGK1,SNCA,CLK4

## Sheet: Table S6
Table S6: Downregulated differential methylated regions (DMRs) associated with promoter region geneset enrichment analysis.
source	term_name	term_id	highlighted	adjusted_p_value	negative_log10_of_adjusted_p_value	term_size	query_size	intersection_size	effective_domain_size	intersections
GO:MF	molecular_function	GO:0003674	true	2.40515e-20	19.6189	25177	77	74	57010	RPS24,MYH6,MANSC4,AGTR1B,RHPN2,ADORA2B,CSTDC2,OR14J5,CCT4,VMN1R79,ENDOV,GPHB5,SLC35F4,PTGER2,TAS2R103,SIM1,BC065403,TPP1,SNORD73A,RIT2,CLDN34C1,DCXR,GAL3ST2C,SLC35F5,ADAM20,OR9I1B,HPSE2,NUP35,STAG3,DHRS11,SHC4,LBP,DPH5,CLDN12,COMTD1,DEFB18,1700020N18RIK,A230077H06RIK,TAS2R140,SRRT,9330159F19RIK,PROCR,IL2RA,APOA5,SLCO6D1,RBFA,EML6,RDH19,MAP3K15,OR8K32,GM13279,SLC25A27,HSF2,ATP7B,2210408I21RIK,MRPS…
GO:MF	binding	GO:0005488	false	1.55906e-05	4.80714	16296	77	45	57010	RPS24,MYH6,AGTR1B,RHPN2,OR14J5,CCT4,ENDOV,GPHB5,SIM1,TPP1,RIT2,DCXR,ADAM20,OR9I1B,HPSE2,NUP35,STAG3,DHRS11,SHC4,LBP,CLDN12,SRRT,IL2RA,APOA5,SLCO6D1,EML6,MAP3K15,OR8K32,GM13279,HSF2,ATP7B,SPRR2A3,KIF19B,CADM2,XRRA1,GAK,TOX4,DOCK4,PGK1,SLITRK4,GM20716,CABLES1,SNCA,CLK4,TSSC4
GO:MF	protein binding	GO:0005515	false	0.00232126	2.63428	10491	77	31	57010	RPS24,MYH6,AGTR1B,RHPN2,CCT4,GPHB5,SIM1,TPP1,RIT2,DCXR,HPSE2,NUP35,STAG3,SHC4,LBP,CLDN12,SRRT,IL2RA,APOA5,SLCO6D1,EML6,GM13279,HSF2,KIF19B,CADM2,XRRA1,DOCK4,PGK1,SLITRK4,CABLES1,SNCA
GO:MF	molecular transducer activity	GO:0060089	false	0.00243391	2.6137	2534	77	14	57010	AGTR1B,ADORA2B,OR14J5,VMN1R79,PTGER2,TAS2R103,OR9I1B,LBP,TAS2R140,PROCR,IL2RA,OR8K32,VMN1R204,VMN1R177
GO:MF	signaling receptor activity	GO:0038023	false	0.00243391	2.6137	2534	77	14	57010	AGTR1B,ADORA2B,OR14J5,VMN1R79,PTGER2,TAS2R103,OR9I1B,LBP,TAS2R140,PROCR,IL2RA,OR8K32,VMN1R204,VMN1R177
GO:MF	carbohydrate derivative binding	GO:0097367	false	0.00384822	2.41474	2278	77	13	57010	MYH6,CCT4,TPP1,RIT2,HPSE2,LBP,APOA5,MAP3K15,ATP7B,KIF19B,GAK,PGK1,CLK4
GO:MF	small molecule binding	GO:0036094	false	0.0172501	1.76321	2631	77	13	57010	MYH6,CCT4,RIT2,DHRS11,APOA5,MAP3K15,ATP7B,KIF19B,GAK,PGK1,GM20716,SNCA,CLK4
GO:MF	catalytic activity	GO:0003824	false	0.0194081	1.71202	5729	77	20	57010	CCT4,ENDOV,TPP1,RIT2,DCXR,GAL3ST2C,ADAM20,HPSE2,DHRS11,DPH5,COMTD1,RDH19,MAP3K15,ATP7B,KIF19B,GAK,PGK1,GM20716,SNCA,CLK4
GO:MF	G protein-coupled receptor activity	GO:0004930	false	0.0234075	1.63064	1965	77	11	57010	AGTR1B,ADORA2B,OR14J5,VMN1R79,PTGER2,TAS2R103,OR9I1B,TAS2R140,OR8K32,VMN1R204,VMN1R177
GO:MF	transmembrane signaling receptor activity	GO:0004888	false	0.0249053	1.60371	2344	77	12	57010	AGTR1B,ADORA2B,OR14J5,VMN1R79,PTGER2,TAS2R103,OR9I1B,TAS2R140,IL2RA,OR8K32,VMN1R204,VMN1R177
GO:BP	biological_process	GO:0008150	true	6.59356e-16	15.1809	27205	77	73	57010	RPS24,MYH6,MANSC4,AGTR1B,RHPN2,ADORA2B,CSTDC2,OR14J5,CCT4,VMN1R79,ENDOV,GPHB5,SLC35F4,PTGER2,TAS2R103,SIM1,BC065403,TPP1,SNORD73A,RIT2,CLDN34C1,DCXR,GAL3ST2C,ADAM20,OR9I1B,HPSE2,NUP35,STAG3,DHRS11,SHC4,LBP,DPH5,CLDN12,COMTD1,DEFB18,1700020N18RIK,A230077H06RIK,TAS2R140,SRRT,9330159F19RIK,PROCR,IL2RA,APOA5,SLCO6D1,RBFA,EML6,RDH19,MAP3K15,OR8K32,GM13279,SLC25A27,HSF2,ATP7B,2210408I21RIK,MRPS34,VMN1R…
GO:BP	cellular process	GO:0009987	false	6.83437e-09	8.1653	20731	77	58	57010	RPS24,MYH6,AGTR1B,RHPN2,ADORA2B,OR14J5,CCT4,VMN1R79,ENDOV,GPHB5,SLC35F4,PTGER2,TAS2R103,SIM1,TPP1,SNORD73A,RIT2,CLDN34C1,DCXR,GAL3ST2C,OR9I1B,HPSE2,NUP35,STAG3,SHC4,LBP,DPH5,CLDN12,TAS2R140,SRRT,IL2RA,APOA5,SLCO6D1,RBFA,RDH19,MAP3K15,OR8K32,GM13279,SLC25A27,HSF2,ATP7B,MRPS34,VMN1R204,SPRR2A3,KIF19B,CADM2,GAK,VMN1R177,TOX4,DOCK4,PGK1,SLITRK4,SNORD49B,GM20716,CABLES1,SNCA,CLK4,TSSC4
GO:BP	biological regulation	GO:0065007	false	2.15866e-05	4.66582	13838	77	42	57010	MYH6,AGTR1B,RHPN2,ADORA2B,OR14J5,CCT4,VMN1R79,GPHB5,PTGER2,TAS2R103,SIM1,RIT2,DCXR,OR9I1B,HPSE2,DHRS11,SHC4,LBP,DPH5,TAS2R140,SRRT,PROCR,IL2RA,APOA5,RDH19,MAP3K15,OR8K32,GM13279,SLC25A27,HSF2,ATP7B,VMN1R204,SPRR2A3,GAK,VMN1R177,TOX4,DOCK4,PGK1,SLITRK4,CABLES1,SNCA,CLK4
GO:BP	multicellular organismal process	GO:0032501	false	4.12597e-05	4.38447	9152	77	33	57010	RPS24,MYH6,AGTR1B,RHPN2,ADORA2B,OR14J5,VMN1R79,PTGER2,TAS2R103,SIM1,TPP1,RIT2,ADAM20,OR9I1B,LBP,TAS2R140,SRRT,PROCR,IL2RA,APOA5,OR8K32,GM13279,HSF2,VMN1R204,SPRR2A3,CADM2,GAK,VMN1R177,DOCK4,PGK1,SLITRK4,CABLES1,SNCA
GO:BP	regulation of biological process	GO:0050789	false	0.000117623	3.92951	13424	77	40	57010	MYH6,AGTR1B,RHPN2,ADORA2B,OR14J5,CCT4,VMN1R79,GPHB5,PTGER2,TAS2R103,SIM1,RIT2,DCXR,OR9I1B,HPSE2,SHC4,LBP,DPH5,TAS2R140,SRRT,PROCR,IL2RA,APOA5,RDH19,MAP3K15,OR8K32,GM13279,SLC25A27,HSF2,VMN1R204,SPRR2A3,GAK,VMN1R177,TOX4,DOCK4,PGK1,SLITRK4,CABLES1,SNCA,CLK4
GO:BP	regulation of cellular process	GO:0050794	false	0.00152195	2.8176	12308	77	36	57010	AGTR1B,RHPN2,ADORA2B,OR14J5,CCT4,VMN1R79,GPHB5,PTGER2,TAS2R103,SIM1,RIT2,DCXR,OR9I1B,HPSE2,SHC4,LBP,DPH5,TAS2R140,SRRT,IL2RA,APOA5,RDH19,MAP3K15,OR8K32,GM13279,SLC25A27,HSF2,VMN1R204,GAK,VMN1R177,TOX4,DOCK4,SLITRK4,CABLES1,SNCA,CLK4
GO:BP	system process	GO:0003008	false	0.00350047	2.45587	3350	77	17	57010	MYH6,AGTR1B,RHPN2,ADORA2B,OR14J5,VMN1R79,PTGER2,TAS2R103,TPP1,OR9I1B,TAS2R140,APOA5,OR8K32,VMN1R204,VMN1R177,DOCK4,SNCA
GO:BP	response to stimulus	GO:0050896	false	0.00475527	2.32282	10596	77	32	57010	MYH6,AGTR1B,RHPN2,ADORA2B,CSTDC2,OR14J5,VMN1R79,ENDOV,GPHB5,PTGER2,TAS2R103,RIT2,OR9I1B,NUP35,SHC4,LBP,DEFB18,TAS2R140,PROCR,IL2RA,MAP3K15,OR8K32,GM13279,SLC25A27,ATP7B,VMN1R204,SPRR2A3,XRRA1,VMN1R177,DOCK4,PGK1,SNCA
GO:BP	G protein-coupled receptor signaling pathway	GO:0007186	true	0.00537626	2.26952	2352	77	14	57010	AGTR1B,ADORA2B,OR14J5,VMN1R79,GPHB5,PTGER2,TAS2R103,RIT2,OR9I1B,TAS2R140,OR8K32,VMN1R204,VMN1R177,SNCA
GO:BP	response to chemical	GO:0042221	false	0.0257786	1.58874	5676	77	21	57010	AGTR1B,ADORA2B,OR14J5,VMN1R79,GPHB5,PTGER2,TAS2R103,OR9I1B,NUP35,LBP,TAS2R140,IL2RA,OR8K32,GM13279,ATP7B,VMN1R204,SPRR2A3,VMN1R177,DOCK4,PGK1,SNCA
GO:BP	regulation of biological quality	GO:0065008	false	0.0467722	1.33001	3244	77	15	57010	MYH6,AGTR1B,ADORA2B,CCT4,PTGER2,DHRS11,LBP,PROCR,RDH19,SLC25A27,ATP7B,SPRR2A3,DOCK4,SLITRK4,SNCA
GO:CC	cellular_component	GO:0005575	true	4.34653e-18	17.3619	27262	77	74	57010	RPS24,MYH6,MANSC4,AGTR1B,RHPN2,ADORA2B,CSTDC2,OR14J5,CCT4,VMN1R79,ENDOV,GPHB5,SLC35F4,PTGER2,TAS2R103,SIM1,BC065403,TPP1,SNORD73A,RIT2,CLDN34C1,DCXR,GAL3ST2C,SLC35F5,ADAM20,OR9I1B,HPSE2,NUP35,STAG3,DHRS11,SHC4,LBP,DPH5,CLDN12,COMTD1,DEFB18,1700020N18RIK,A230077H06RIK,TAS2R140,SRRT,9330159F19RIK,PROCR,IL2RA,APOA5,SLCO6D1,RBFA,EML6,RDH19,OR8K32,GM13279,SLC25A27,HSF2,ATP7B,2210408I21RIK,MRPS34,VMN1R…
GO:CC	cellular anatomical entity	GO:0110165	false	3.23269e-15	14.4904	22796	77	67	57010	RPS24,MYH6,MANSC4,AGTR1B,RHPN2,ADORA2B,CSTDC2,OR14J5,CCT4,VMN1R79,ENDOV,GPHB5,SLC35F4,PTGER2,TAS2R103,SIM1,TPP1,SNORD73A,RIT2,CLDN34C1,DCXR,GAL3ST2C,SLC35F5,ADAM20,OR9I1B,HPSE2,NUP35,STAG3,DHRS11,SHC4,LBP,CLDN12,COMTD1,DEFB18,TAS2R140,SRRT,PROCR,IL2RA,APOA5,SLCO6D1,RBFA,EML6,RDH19,OR8K32,GM13279,SLC25A27,HSF2,ATP7B,MRPS34,VMN1R204,SPRR2A3,KIF19B,CADM2,XRRA1,GAK,VMN1R177,TOX4,DOCK4,TMEM265,PGK1,SL…
GO:CC	membrane	GO:0016020	false	2.65243e-11	10.5764	10310	77	43	57010	MANSC4,AGTR1B,RHPN2,ADORA2B,OR14J5,VMN1R79,SLC35F4,PTGER2,TAS2R103,SIM1,TPP1,RIT2,CLDN34C1,DCXR,GAL3ST2C,SLC35F5,ADAM20,OR9I1B,HPSE2,NUP35,SHC4,LBP,CLDN12,COMTD1,TAS2R140,PROCR,IL2RA,SLCO6D1,RDH19,OR8K32,SLC25A27,ATP7B,MRPS34,VMN1R204,SPRR2A3,CADM2,VMN1R177,DOCK4,TMEM265,PGK1,SLITRK4,GM20716,SNCA
GO:CC	plasma membrane	GO:0005886	false	0.000195155	3.70962	6567	77	25	57010	AGTR1B,RHPN2,ADORA2B,OR14J5,VMN1R79,PTGER2,RIT2,CLDN34C1,DCXR,ADAM20,OR9I1B,NUP35,SHC4,CLDN12,IL2RA,SLCO6D1,OR8K32,ATP7B,VMN1R204,SPRR2A3,CADM2,VMN1R177,DOCK4,SLITRK4,SNCA
GO:CC	cell periphery	GO:0071944	false	0.00019749	3.70446	7048	77	26	57010	AGTR1B,RHPN2,ADORA2B,OR14J5,VMN1R79,PTGER2,RIT2,CLDN34C1,DCXR,ADAM20,OR9I1B,HPSE2,NUP35,SHC4,CLDN12,IL2RA,SLCO6D1,OR8K32,ATP7B,VMN1R204,SPRR2A3,CADM2,VMN1R177,DOCK4,SLITRK4,SNCA
GO:CC	cytoplasm	GO:0005737	false	0.0115389	1.93784	11620	77	31	57010	RPS24,MYH6,RHPN2,CCT4,ENDOV,GPHB5,TPP1,RIT2,DCXR,COMTD1,SRRT,PROCR,APOA5,RBFA,EML6,RDH19,SLC25A27,HSF2,ATP7B,MRPS34,SPRR2A3,CADM2,XRRA1,GAK,TOX4,DOCK4,PGK1,GM20716,CABLES1,SNCA,TSSC4
KEGG	KEGG root term	KEGG:00000	false	0.000140634	3.85191	8947	77	29	57010	RPS24,MYH6,AGTR1B,ADORA2B,OR14J5,GPHB5,PTGER2,TAS2R103,TPP1,DCXR,OR9I1B,HPSE2,NUP35,STAG3,DHRS11,SHC4,LBP,TAS2R140,PROCR,IL2RA,APOA5,RDH19,OR8K32,ATP7B,DOCK4,PGK1,SLITRK4,SNCA,CLK4
REAC	REACTOME root term	REAC:0000000	false	0.00160529	2.79445	8362	77	27	57010	RPS24,MYH6,RHPN2,ADORA2B,CCT4,GPHB5,PTGER2,DCXR,HPSE2,NUP35,LBP,DPH5,DEFB18,TAS2R140,SRRT,PROCR,IL2RA,APOA5,SLC25A27,ATP7B,MRPS34,CADM2,DOCK4,PGK1,SLITRK4,GM20716,CABLES1
WP	GPCRs, non-odorant	WP:WP1396	false	0.000887433	3.05186	265	77	5	57010	AGTR1B,ADORA2B,PTGER2,TAS2R103,TAS2R140
WP	WIKIPATHWAYS	WP:000000	false	0.027434	1.56171	4531	77	15	57010	RPS24,AGTR1B,RHPN2,ADORA2B,PTGER2,TAS2R103,SHC4,LBP,TAS2R140,IL2RA,APOA5,SLC25A27,PGK1,SNCA,CLK4

## Sheet: Table S7
Table S7: Gonet enrichment network based on 19 genes set from multi-omics integration.
	GO_term_ID	GO_term_def	NofGenes	Genes
1	GO:0006810	transport	7	Arl3|Atp11c|Atp6v0d1|Atp7b|Chm|Cul3|Rint1
2	GO:0048856	anatomical structure development	7	Arl3|Atp11c|Atp7b|Chm|Cul3|Man2a1|Pomk
3	GO:0006464	cellular protein modification process	6	Camkk1|Chm|Cul3|Klhl15|Man2a1|Pomk
4	GO:0007165	signal transduction	5	Arl3|Camkk1|Chm|Cul3|Klf6
5	GO:0030154	cell differentiation	5	Arl3|Atp11c|Cul3|Man2a1|Pomk
6	GO:0007049	cell cycle	4	Arl3|Cul3|Rint1|Stag2
7	GO:0016192	vesicle-mediated transport	4	Arl3|Chm|Cul3|Rint1
8	GO:0022607	cellular component assembly	4	Arl3|Chm|Cul3|Khdrbs3
9	GO:0065003	protein-containing complex assembly	3	Chm|Cul3|Khdrbs3
10	GO:0015031	protein transport	3	Arl3|Chm|Rint1
11	GO:0051301	cell division	3	Arl3|Cul3|Stag2
12	GO:0009790	embryo development	2	Cul3|Man2a1
13	GO:0000278	mitotic cell cycle	2	Arl3|Cul3
14	GO:0007059	chromosome segregation	2	Cul3|Stag2
15	GO:0006950	response to stress	2	Cul3|Klhl15
16	GO:0040011	locomotion	2	Cul3|Pomk
17	GO:0044281	small molecule metabolic process	2	Man2a1|Suox
18	GO:0042592	homeostatic process	2	Atp6v0d1|Atp7b
19	GO:0009056	catabolic process	2	Cul3|Klhl15
20	GO:0048870	cell motility	2	Cul3|Pomk
21	GO:0051276	chromosome organization	2	Cul3|Stag2
22	GO:0005975	carbohydrate metabolic process	2	Man2a1|Pomk
23	GO:0061024	membrane organization	2	Atp11c|Cul3
24	GO:0034641	cellular nitrogen compound metabolic process	1	Khdrbs3
25	GO:0048646	anatomical structure formation involved in morphogenesis	1	Cul3
26	GO:0030705	cytoskeleton-dependent intracellular transport	1	Arl3
27	GO:0050877	nervous system process	1	Pomk
28	GO:0051604	protein maturation	1	Atp7b
29	GO:0055085	transmembrane transport	1	Atp7b
30	GO:0071941	nitrogen cycle metabolic process	1	Suox
31	GO:0009058	biosynthetic process	1	Pomk
32	GO:0000003	reproduction	1	Stag2
33	GO:0140014	mitotic nuclear division	1	Cul3
34	GO:0007034	vacuolar transport	1	Atp6v0d1
35	GO:0008219	cell death	1	Cul3
36	GO:0006605	protein targeting	1	Chm
37	GO:0007005	mitochondrion organization	1	Man2a1
38	GO:0007010	cytoskeleton organization	1	Cul3
39	GO:0006397	mRNA processing	1	Khdrbs3
40	GO:0002376	immune system process	1	Atp11c
41	GO:0007267	cell-cell signaling	1	Cul3
42	GO:0000902	cell morphogenesis	1	Cul3
43	GO:0006790	sulfur compound metabolic process	1	Suox
44	GO:0003013	circulatory system process	0
45	GO:0006091	generation of precursor metabolites and energy	0
46	GO:0006259	DNA metabolic process	0
47	GO:0006629	lipid metabolic process	0
48	GO:0006399	tRNA metabolic process	0
49	GO:0071554	cell wall organization or biogenesis	0
50	GO:0051186	cofactor metabolic process	0
51	GO:0006412	translation	0
52	GO:0006457	protein folding	0
53	GO:0006520	cellular amino acid metabolic process	0
54	GO:0044403	symbiotic process	0
55	GO:0008283	cell population proliferation	0
56	GO:0043473	pigmentation	0
57	GO:0042254	ribosome biogenesis	0
58	GO:0040007	growth	0
59	GO:0034655	nucleobase-containing compound catabolic process	0
60	GO:0006914	autophagy	0
61	GO:0034330	cell junction organization	0
62	GO:0032196	transposition	0
63	GO:0030198	extracellular matrix organization	0
64	GO:0007009	plasma membrane organization	0
65	GO:0022618	ribonucleoprotein complex assembly	0
66	GO:0021700	developmental maturation	0
67	GO:0019748	secondary metabolic process	0
68	GO:0015979	photosynthesis	0
69	GO:0007155	cell adhesion	0
70	GO:0007568	aging	0
71	GO:0006913	nucleocytoplasmic transport	0

## Sheet: Table S8
Table S8: Cluego enrichment analysis for 19 genes and it's PPI network genes.
ID	Term	Ontology Source	Term PValue	Term PValue Corrected with Bonferroni step down	Group PValue	Group PValue Corrected with Bonferroni step down	GOLevels	GOGroups	% Associated Genes	Nr. Genes	Associated Genes Found
KEGG:00515	Mannose type O-glycan biosynthesis	KEGG_25.05.2022	9.34999e-06	0.000804099	9.34999e-06	7.47999e-05	[-1]	Group00	21.7391	5	[B3galnt2, Fkrp, Fktn, Pomgnt2, Pomk]
WP:1245	Keap1-Nrf2	WikiPathways_13.05.2021	0.00069015	0.0365779	0.00069015	0.00207045	[-1]	Group01	21.4286	3	[Keap1, Maf, Nfe2l2]
KEGG:05132	Salmonella infection	KEGG_25.05.2022	0.000106741	0.00768533	0.000106741	0.000747185	[-1]	Group02	4.74308	12	[Ctnnb1, Fbxo22, Fyco1, Ikbkb, Nfkbia, Plekhm1, Rab7, Rilp, Vps11, Vps16, Vps33a, Vps39]
KEGG:04130	SNARE interactions in vesicular transport	KEGG_25.05.2022	0.000814575	0.0415433	0.000915905	0.000915905	[-1]	Group03	12.1212	4	[Bnip1, Sec22b, Stx18, Use1]
R-MMU:6811434	COPI-dependent Golgi-to-ER retrograde traffic	REACTOME_Pathways_25.05.2022	0.000170124	0.0115685	0.000915905	0.000915905	[-1]	Group03	7.69231	7	[Bnip1, Nbas, Rint1, Sec22b, Stx18, Use1, Zw10]
R-MMU:193639	p75NTR signals via NF-kB	REACTOME_Pathways_25.05.2022	0.000854548	0.0427274	0.000854548	0.0017091	[-1]	Group04	20	3	[Ikbkb, Nfkbia, Sqstm1]
R-MMU:209560	NF-kB is activated and signals survival	REACTOME_Pathways_25.05.2022	0.000425115	0.0238064	0.000854548	0.0017091	[-1]	Group04	25	3	[Ikbkb, Nfkbia, Sqstm1]
R-MMU:5620920	Cargo trafficking to the periciliary membrane	REACTOME_Pathways_25.05.2022	0.000366873	0.0212786	0.000366873	0.00220124	[-1]	Group05	10.4167	5	[Arl13b, Arl3, Nphp3, Pde6d, Unc119b]
R-MMU:5624138	Trafficking of myristoylated proteins to the cilium	REACTOME_Pathways_25.05.2022	8.34077e-06	0.000725647	0.000366873	0.00220124	[-1]	Group05	75	3	[Arl3, Nphp3, Unc119b]
KEGG:00920	Sulfur metabolism	KEGG_25.05.2022	8.19509e-06	0.000721168	0.000562179	0.00224871	[-1]	Group06	36.3636	4	[Ethe1, Mpst, Suox, Tst]
R-MMU:1614558	Degradation of cysteine and homocysteine	REACTOME_Pathways_25.05.2022	1.21692e-05	0.00102221	0.000562179	0.00224871	[-1]	Group06	33.3333	4	[Ethe1, Mpst, Suox, Tst]
R-MMU:1614635	Sulfur amino acid metabolism	REACTOME_Pathways_25.05.2022	0.000231504	0.0148163	0.000562179	0.00224871	[-1]	Group06	16.6667	4	[Ethe1, Mpst, Suox, Tst]
KEGG:04110	Cell cycle	KEGG_25.05.2022	4.79107e-06	0.000426405	7.52947e-10	8.28242e-09	[-1]	Group07	8	10	[Cul1, Espl1, Rad21, Rbx1, Skp2, Smc1a, Smc1b, Smc3, Stag1, Stag2]
KEGG:04114	Oocyte meiosis	KEGG_25.05.2022	3.57199e-06	0.000332195	7.52947e-10	8.28242e-09	[-1]	Group07	8.26446	10	[Btrc, Cul1, Espl1, Fbxw11, Rbx1, Rec8, Smc1a, Smc1b, Smc3, Stag3]
KEGG:04340	Hedgehog signaling pathway	KEGG_25.05.2022	9.75056e-05	0.00721541	7.52947e-10	8.28242e-09	[-1]	Group07	10.3448	6	[Btrc, Cul1, Cul3, Fbxw11, Gli2, Spop]
KEGG:04710	Circadian rhythm	KEGG_25.05.2022	3.68117e-05	0.00298175	7.52947e-10	8.28242e-09	[-1]	Group07	16.6667	5	[Btrc, Cul1, Fbxl3, Fbxw11, Rbx1]
R-MMU:5684264	MAP3K8 (TPL2)-dependent MAPK1/3 activation	REACTOME_Pathways_25.05.2022	0.000321878	0.0193127	7.52947e-10	8.28242e-09	[-1]	Group07	27.2727	3	[Cul1, Fbxw11, Ikbkb]
R-MMU:9708530	Regulation of BACH1 activity	REACTOME_Pathways_25.05.2022	0.000236328	0.0148887	7.52947e-10	8.28242e-09	[-1]	Group07	30	3	[Cul1, Rbx1, Skp2]
R-MMU:9755511	KEAP1-NFE2L2 pathway	REACTOME_Pathways_25.05.2022	4.9562e-05	0.00391539	7.52947e-10	8.28242e-09	[-1]	Group07	9.33333	7	[Cul1, Cul3, Keap1, Nfe2l2, Rbx1, Skp2, Sqstm1]
KEGG:04120	Ubiquitin mediated proteolysis	KEGG_25.05.2022	3.22962e-25	4.06933e-23	2.70945e-25	3.52229e-24	[-1]	Group08	19.0476	28	[Btrc, Cdc34, Cul1, Cul2, Cul3, Cul4a, Cul4b, Cul5, Cul7, Ddb1, Ddb2, Fbxo2, Fbxo4, Fbxw11, Fbxw7, Fbxw8, Keap1, Klhl13, Klhl9, Rbx1, Skp2, Uba3, Ube2d1, Ube2d2a, Ube2d3, Ube2f, Ube2m, Vhl]
R-MMU:1280218	Adaptive Immune System	REACTOME_Pathways_25.05.2022	3.20508e-19	3.71789e-17	2.70945e-25	3.52229e-24	[-1]	Group08	6.48567	43	[Ccnf, Cdc34, Cul1, Cul2, Cul3, Cul5, Cul7, Fbxl3, Fbxl5, Fbxo11, Fbxo2, Fbxo22, Fbxo32, Fbxo4, Fbxo44, Fbxo7, Fbxo9, Fbxw11, Fbxw7, Glmn, Ikbkb, Keap1, Klhl11, Klhl13, Klhl2, Klhl20, Klhl21, Klhl22, Klhl9, Nfkbia, Osbpl1a, Rab7, Rbx1, Rilp, Sec22b, Skp2, Uba3, Ube2d1, Ube2d2a, Ube2d3, Ube2f, Ube2m, Vhl]
R-MMU:168249	Innate Immune System	REACTOME_Pathways_25.05.2022	1.67918e-10	1.79672e-08	2.70945e-25	3.52229e-24	[-1]	Group08	4.12027	37	[Atox1, Atp6ap2, Atp6v0a1, Atp6v0a2, Atp6v0a4, Atp6v0b, Atp6v0c, Atp6v0d1, Atp6v0d2, Atp6v0e2, Atp6v1a, Atp6v1b1, Atp6v1b2, Atp6v1c1, Atp6v1c2, Atp6v1d, Atp6v1e1, Atp6v1e2, Atp6v1f, Atp6v1g1, Atp6v1g2, Atp6v1h, Atp7a, Cand1, Cdc34, Ctnnb1, Cul1, Fbxw11, Ikbkb, Nfkbia, Rab7, Sugt1, Uba3, Ube2d1, Ube2d2a, Ube2d3, Ube2m]
R-MMU:168256	Immune System	REACTOME_Pathways_25.05.2022	5.75888e-23	7.02583e-21	2.70945e-25	3.52229e-24	[-1]	Group08	4.52196	70	[Atox1, Atp6ap2, Atp6v0a1, Atp6v0a2, Atp6v0a4, Atp6v0b, Atp6v0c, Atp6v0d1, Atp6v0d2, Atp6v0e2, Atp6v1a, Atp6v1b1, Atp6v1b2, Atp6v1c1, Atp6v1c2, Atp6v1d, Atp6v1e1, Atp6v1e2, Atp6v1f, Atp6v1g1, Atp6v1g2, Atp6v1h, Atp7a, Cand1, Ccnf, Cdc34, Ctnnb1, Cul1, Cul2, Cul3, Cul5, Cul7, Fbxl3, Fbxl5, Fbxo11, Fbxo2, Fbxo22, Fbxo32, Fbxo4, Fbxo44, Fbxo7, Fbxo9, Fbxw11, Fbxw7, Glmn, Ikbkb, Keap1, Klhl11, Klhl13…
R-MMU:392499	Metabolism of proteins	REACTOME_Pathways_25.05.2022	4.56334e-20	5.43038e-18	2.70945e-25	3.52229e-24	[-1]	Group08	4.20326	67	[Atp6ap2, B3galnt2, Cand1, Ccnf, Cdc34, Cops2, Cops4, Cops5, Cops6, Cops8, Cul1, Cul2, Cul3, Cul4a, Cul4b, Cul5, Cul7, Dcun1d1, Ddb1, Ddb2, Fbxl3, Fbxl5, Fbxo11, Fbxo2, Fbxo22, Fbxo32, Fbxo4, Fbxo44, Fbxo7, Fbxo9, Fbxw11, Fbxw7, Keap1, Klhl11, Klhl13, Klhl2, Klhl20, Klhl21, Klhl22, Klhl9, Man2a1, Nae1, Nedd8, Nfe2l2, Nfkbia, Nsmce1, Pomgnt2, Pomk, Rab7, Rad21, Rbx1, Sec22b, Skp2, Smc1a, Smc3, Smc…
R-MMU:597592	Post-translational protein modification	REACTOME_Pathways_25.05.2022	4.51887e-25	5.6034e-23	2.70945e-25	3.52229e-24	[-1]	Group08	5.24642	66	[B3galnt2, Cand1, Ccnf, Cdc34, Cops2, Cops4, Cops5, Cops6, Cops8, Cul1, Cul2, Cul3, Cul4a, Cul4b, Cul5, Cul7, Dcun1d1, Ddb1, Ddb2, Fbxl3, Fbxl5, Fbxo11, Fbxo2, Fbxo22, Fbxo32, Fbxo4, Fbxo44, Fbxo7, Fbxo9, Fbxw11, Fbxw7, Keap1, Klhl11, Klhl13, Klhl2, Klhl20, Klhl21, Klhl22, Klhl9, Man2a1, Nae1, Nedd8, Nfe2l2, Nfkbia, Nsmce1, Pomgnt2, Pomk, Rab7, Rad21, Rbx1, Sec22b, Skp2, Smc1a, Smc3, Smc5, Smc6, …
R-MMU:8951664	Neddylation	REACTOME_Pathways_25.05.2022	0	0	2.70945e-25	3.52229e-24	[-1]	Group08	22.6244	50	[Cand1, Ccnf, Cops2, Cops4, Cops5, Cops6, Cops8, Cul1, Cul2, Cul3, Cul4a, Cul4b, Cul5, Cul7, Dcun1d1, Ddb1, Ddb2, Fbxl3, Fbxl5, Fbxo11, Fbxo2, Fbxo22, Fbxo32, Fbxo4, Fbxo44, Fbxo7, Fbxo9, Fbxw11, Fbxw7, Keap1, Klhl11, Klhl13, Klhl2, Klhl20, Klhl21, Klhl22, Klhl9, Nae1, Nedd8, Nfe2l2, Rbx1, Skp2, Uba3, Ube2d1, Ube2d2a, Ube2d3, Ube2f, Ube2m, Uchl3, Vhl]
R-MMU:983168	Antigen processing: Ubiquitination & Proteasome degradation	REACTOME_Pathways_25.05.2022	4.44905e-27	5.65029e-25	2.70945e-25	3.52229e-24	[-1]	Group08	13.0742	37	[Ccnf, Cdc34, Cul1, Cul2, Cul3, Cul5, Cul7, Fbxl3, Fbxl5, Fbxo11, Fbxo2, Fbxo22, Fbxo32, Fbxo4, Fbxo44, Fbxo7, Fbxo9, Fbxw11, Fbxw7, Glmn, Keap1, Klhl11, Klhl13, Klhl2, Klhl20, Klhl21, Klhl22, Klhl9, Rbx1, Skp2, Uba3, Ube2d1, Ube2d2a, Ube2d3, Ube2f, Ube2m, Vhl]
R-MMU:983169	Class I MHC mediated antigen processing & presentation	REACTOME_Pathways_25.05.2022	3.51082e-25	4.38853e-23	2.70945e-25	3.52229e-24	[-1]	Group08	11.1111	38	[Ccnf, Cdc34, Cul1, Cul2, Cul3, Cul5, Cul7, Fbxl3, Fbxl5, Fbxo11, Fbxo2, Fbxo22, Fbxo32, Fbxo4, Fbxo44, Fbxo7, Fbxo9, Fbxw11, Fbxw7, Glmn, Keap1, Klhl11, Klhl13, Klhl2, Klhl20, Klhl21, Klhl22, Klhl9, Rbx1, Sec22b, Skp2, Uba3, Ube2d1, Ube2d2a, Ube2d3, Ube2f, Ube2m, Vhl]
KEGG:03420	Nucleotide excision repair	KEGG_25.05.2022	0.000217221	0.0141194	0.000542347	0.00271174	[-1]	Group09	11.6279	5	[Cul4a, Cul4b, Ddb1, Ddb2, Rbx1]
R-MMU:110314	Recognition of DNA damage by PCNA-containing replication complex	REACTOME_Pathways_25.05.2022	0.00037101	0.0211476	0.000542347	0.00271174	[-1]	Group09	14.8148	4	[Cul4a, Cul4b, Ddb1, Rbx1]
R-MMU:5696394	DNA Damage Recognition in GG-NER	REACTOME_Pathways_25.05.2022	6.91385e-12	7.60523e-10	0.000542347	0.00271174	[-1]	Group09	30.303	10	[Cops2, Cops4, Cops5, Cops6, Cops8, Cul4a, Cul4b, Ddb1, Ddb2, Rbx1]
R-MMU:5696395	Formation of Incision Complex in GG-NER	REACTOME_Pathways_25.05.2022	0.000135436	0.00934511	0.000542347	0.00271174	[-1]	Group09	12.8205	5	[Cul4a, Cul4b, Ddb1, Ddb2, Rbx1]
R-MMU:5696398	Nucleotide Excision Repair	REACTOME_Pathways_25.05.2022	5.6079e-07	5.38359e-05	0.000542347	0.00271174	[-1]	Group09	10.101	10	[Cops2, Cops4, Cops5, Cops6, Cops8, Cul4a, Cul4b, Ddb1, Ddb2, Rbx1]
R-MMU:5696399	Global Genome Nucleotide Excision Repair (GG-NER)	REACTOME_Pathways_25.05.2022	2.98117e-08	2.98117e-06	0.000542347	0.00271174	[-1]	Group09	13.6986	10	[Cops2, Cops4, Cops5, Cops6, Cops8, Cul4a, Cul4b, Ddb1, Ddb2, Rbx1]
R-MMU:5696400	Dual Incision in GG-NER	REACTOME_Pathways_25.05.2022	9.14892e-05	0.00686169	0.000542347	0.00271174	[-1]	Group09	13.8889	5	[Cul4a, Cul4b, Ddb1, Ddb2, Rbx1]
R-MMU:6781823	Formation of TC-NER Pre-Incision Complex	REACTOME_Pathways_25.05.2022	1.2597e-08	1.28489e-06	0.000542347	0.00271174	[-1]	Group09	18	9	[Cops2, Cops4, Cops5, Cops6, Cops8, Cul4a, Cul4b, Ddb1, Rbx1]
R-MMU:6781827	Transcription-Coupled Nucleotide Excision Repair (TC-NER)	REACTOME_Pathways_25.05.2022	2.62353e-07	2.59729e-05	0.000542347	0.00271174	[-1]	Group09	12.8571	9	[Cops2, Cops4, Cops5, Cops6, Cops8, Cul4a, Cul4b, Ddb1, Rbx1]
R-MMU:73894	DNA Repair	REACTOME_Pathways_25.05.2022	0.000496232	0.0267965	0.000542347	0.00271174	[-1]	Group09	4.01338	12	[Cops2, Cops4, Cops5, Cops6, Cops8, Cul4a, Cul4b, Ddb1, Ddb2, Neil2, Palb2, Rbx1]
KEGG:04110	Cell cycle	KEGG_25.05.2022	4.79107e-06	0.000426405	1.12454e-09	1.12454e-08	[-1]	Group10	8	10	[Cul1, Espl1, Rad21, Rbx1, Skp2, Smc1a, Smc1b, Smc3, Stag1, Stag2]
KEGG:04114	Oocyte meiosis	KEGG_25.05.2022	3.57199e-06	0.000332195	1.12454e-09	1.12454e-08	[-1]	Group10	8.26446	10	[Btrc, Cul1, Espl1, Fbxw11, Rbx1, Rec8, Smc1a, Smc1b, Smc3, Stag3]
R-MMU:2467813	Separation of Sister Chromatids	REACTOME_Pathways_25.05.2022	6.01573e-07	5.71494e-05	1.12454e-09	1.12454e-08	[-1]	Group10	7.18232	13	[Cdca5, Espl1, Hdac8, Kntc1, Pds5b, Rad21, Smc1a, Smc3, Stag1, Stag2, Ube2d1, Zw10, Zwilch]
R-MMU:2468052	Establishment of Sister Chromatid Cohesion	REACTOME_Pathways_25.05.2022	7.81503e-17	8.83098e-15	1.12454e-09	1.12454e-08	[-1]	Group10	90	9	[Cdca5, Esco1, Esco2, Pds5b, Rad21, Smc1a, Smc3, Stag1, Stag2]
R-MMU:2470946	Cohesin Loading onto Chromatin	REACTOME_Pathways_25.05.2022	5.73136e-15	6.41912e-13	1.12454e-09	1.12454e-08	[-1]	Group10	88.8889	8	[Mau2, Nipbl, Pds5b, Rad21, Smc1a, Smc3, Stag1, Stag2]
R-MMU:2500257	Resolution of Sister Chromatid Cohesion	REACTOME_Pathways_25.05.2022	3.12645e-07	3.06392e-05	1.12454e-09	1.12454e-08	[-1]	Group10	9.40171	11	[Cdca5, Hdac8, Kntc1, Pds5b, Rad21, Smc1a, Smc3, Stag1, Stag2, Zw10, Zwilch]
R-MMU:2555396	Mitotic Metaphase and Anaphase	REACTOME_Pathways_25.05.2022	3.94232e-06	0.000354809	1.12454e-09	1.12454e-08	[-1]	Group10	6.07477	13	[Cdca5, Espl1, Hdac8, Kntc1, Pds5b, Rad21, Smc1a, Smc3, Stag1, Stag2, Ube2d1, Zw10, Zwilch]
R-MMU:2990846	SUMOylation	REACTOME_Pathways_25.05.2022	4.40343e-05	0.00352274	1.12454e-09	1.12454e-08	[-1]	Group10	6.21118	10	[Nfkbia, Nsmce1, Rad21, Smc1a, Smc3, Smc5, Smc6, Stag1, Stag2, Vhl]
R-MMU:3108214	SUMOylation of DNA damage response and repair proteins	REACTOME_Pathways_25.05.2022	3.82525e-06	0.000348097	1.12454e-09	1.12454e-08	[-1]	Group10	11.1111	8	[Nsmce1, Rad21, Smc1a, Smc3, Smc5, Smc6, Stag1, Stag2]
R-MMU:3108232	SUMO E3 ligases SUMOylate target proteins	REACTOME_Pathways_25.05.2022	3.36243e-05	0.00275719	1.12454e-09	1.12454e-08	[-1]	Group10	6.41026	10	[Nfkbia, Nsmce1, Rad21, Smc1a, Smc3, Smc5, Smc6, Stag1, Stag2, Vhl]
R-MMU:68877	Mitotic Prometaphase	REACTOME_Pathways_25.05.2022	3.16516e-05	0.00262708	1.12454e-09	1.12454e-08	[-1]	Group10	5.85106	11	[Cdca5, Hdac8, Kntc1, Pds5b, Rad21, Smc1a, Smc3, Stag1, Stag2, Zw10, Zwilch]
R-MMU:68882	Mitotic Anaphase	REACTOME_Pathways_25.05.2022	3.74421e-06	0.000344467	1.12454e-09	1.12454e-08	[-1]	Group10	6.10329	13	[Cdca5, Espl1, Hdac8, Kntc1, Pds5b, Rad21, Smc1a, Smc3, Stag1, Stag2, Ube2d1, Zw10, Zwilch]
R-MMU:68884	Mitotic Telophase/Cytokinesis	REACTOME_Pathways_25.05.2022	3.05022e-13	3.38574e-11	1.12454e-09	1.12454e-08	[-1]	Group10	66.6667	8	[Mau2, Nipbl, Pds5b, Rad21, Smc1a, Smc3, Stag1, Stag2]
R-MMU:69242	S Phase	REACTOME_Pathways_25.05.2022	4.24517e-09	4.37253e-07	1.12454e-09	1.12454e-08	[-1]	Group10	9.79021	14	[Cdca5, Cks1b, Cul1, Esco1, Esco2, Pds5b, Rad21, Rbx1, Skp2, Smc1a, Smc3, Stag1, Stag2, Ube2d1]
R-MMU:69278	Cell Cycle, Mitotic	REACTOME_Pathways_25.05.2022	3.9754e-07	3.85614e-05	1.12454e-09	1.12454e-08	[-1]	Group10	4.43548	22	[Cdca5, Cks1b, Cul1, Esco1, Esco2, Espl1, Fbxw11, Hdac8, Kntc1, Mau2, Nipbl, Pds5b, Rad21, Rbx1, Skp2, Smc1a, Smc3, Stag1, Stag2, Ube2d1, Zw10, Zwilch]
R-MMU:9708530	Regulation of BACH1 activity	REACTOME_Pathways_25.05.2022	0.000236328	0.0148887	1.12454e-09	1.12454e-08	[-1]	Group10	30	3	[Cul1, Rbx1, Skp2]
KEGG:04340	Hedgehog signaling pathway	KEGG_25.05.2022	9.75056e-05	0.00721541	2.16233e-08	1.9461e-07	[-1]	Group11	10.3448	6	[Btrc, Cul1, Cul3, Fbxw11, Gli2, Spop]
KEGG:04710	Circadian rhythm	KEGG_25.05.2022	3.68117e-05	0.00298175	2.16233e-08	1.9461e-07	[-1]	Group11	16.6667	5	[Btrc, Cul1, Fbxl3, Fbxw11, Rbx1]
R-MMU:1234174	Cellular response to hypoxia	REACTOME_Pathways_25.05.2022	0.000256988	0.0156763	2.16233e-08	1.9461e-07	[-1]	Group11	8.69565	6	[Cul2, Rbx1, Ube2d1, Ube2d2a, Ube2d3, Vhl]
R-MMU:1234176	Oxygen-dependent proline hydroxylation of Hypoxia-inducible Factor Alpha	REACTOME_Pathways_25.05.2022	0.00018474	0.0123776	2.16233e-08	1.9461e-07	[-1]	Group11	9.23077	6	[Cul2, Rbx1, Ube2d1, Ube2d2a, Ube2d3, Vhl]
R-MMU:166016	Toll Like Receptor 4 (TLR4) Cascade	REACTOME_Pathways_25.05.2022	0.000253142	0.0156948	2.16233e-08	1.9461e-07	[-1]	Group11	7.2165	7	[Cul1, Fbxw11, Ikbkb, Nfkbia, Ube2d1, Ube2d2a, Ube2d3]
R-MMU:166166	MyD88-independent TLR4 cascade	REACTOME_Pathways_25.05.2022	8.80349e-05	0.00677869	2.16233e-08	1.9461e-07	[-1]	Group11	8.53659	7	[Cul1, Fbxw11, Ikbkb, Nfkbia, Ube2d1, Ube2d2a, Ube2d3]
R-MMU:202403	TCR signaling	REACTOME_Pathways_25.05.2022	0.00034487	0.0203474	2.16233e-08	1.9461e-07	[-1]	Group11	6.86275	7	[Cdc34, Cul1, Fbxw11, Ikbkb, Nfkbia, Ube2d1, Ube2d2a]
R-MMU:202424	Downstream TCR signaling	REACTOME_Pathways_25.05.2022	0.000102649	0.00749339	2.16233e-08	1.9461e-07	[-1]	Group11	8.33333	7	[Cdc34, Cul1, Fbxw11, Ikbkb, Nfkbia, Ube2d1, Ube2d2a]
R-MMU:2454202	Fc epsilon receptor (FCERI) signaling	REACTOME_Pathways_25.05.2022	0.000749337	0.0389655	2.16233e-08	1.9461e-07	[-1]	Group11	6.03448	7	[Cdc34, Cul1, Fbxw11, Ikbkb, Nfkbia, Ube2d1, Ube2d2a]
R-MMU:2871837	FCERI mediated NF-kB activation	REACTOME_Pathways_25.05.2022	4.9562e-05	0.00391539	2.16233e-08	1.9461e-07	[-1]	Group11	9.33333	7	[Cdc34, Cul1, Fbxw11, Ikbkb, Nfkbia, Ube2d1, Ube2d2a]
R-MMU:5607764	CLEC7A (Dectin-1) signaling	REACTOME_Pathways_25.05.2022	2.08063e-06	0.00019558	2.16233e-08	1.9461e-07	[-1]	Group11	10.1124	9	[Cdc34, Cul1, Fbxw11, Ikbkb, Nfkbia, Uba3, Ube2d1, Ube2d2a, Ube2m]
R-MMU:5621481	C-type lectin receptors (CLRs)	REACTOME_Pathways_25.05.2022	9.6306e-06	0.000818601	2.16233e-08	1.9461e-07	[-1]	Group11	8.41121	9	[Cdc34, Cul1, Fbxw11, Ikbkb, Nfkbia, Uba3, Ube2d1, Ube2d2a, Ube2m]
R-MMU:5684264	MAP3K8 (TPL2)-dependent MAPK1/3 activation	REACTOME_Pathways_25.05.2022	0.000321878	0.0193127	2.16233e-08	1.9461e-07	[-1]	Group11	27.2727	3	[Cul1, Fbxw11, Ikbkb]
R-MMU:8866652	Synthesis of active ubiquitin: roles of E1 and E2 enzymes	REACTOME_Pathways_25.05.2022	0.00049213	0.0270671	2.16233e-08	1.9461e-07	[-1]	Group11	13.7931	4	[Cdc34, Ube2d1, Ube2d2a, Uchl3]
R-MMU:937041	IKK complex recruitment mediated by RIP1	REACTOME_Pathways_25.05.2022	0.000109887	0.00780196	2.16233e-08	1.9461e-07	[-1]	Group11	20	4	[Ikbkb, Ube2d1, Ube2d2a, Ube2d3]
R-MMU:937061	TRIF(TICAM1)-mediated TLR4 signaling	REACTOME_Pathways_25.05.2022	8.80349e-05	0.00677869	2.16233e-08	1.9461e-07	[-1]	Group11	8.53659	7	[Cul1, Fbxw11, Ikbkb, Nfkbia, Ube2d1, Ube2d2a, Ube2d3]
R-MMU:9674555	Signaling by CSF3 (G-CSF)	REACTOME_Pathways_25.05.2022	0.000194868	0.0128613	2.16233e-08	1.9461e-07	[-1]	Group11	17.3913	4	[Cul5, Ube2d1, Ube2d2a, Ube2d3]
R-MMU:9705462	Inactivation of CSF3 (G-CSF) signaling	REACTOME_Pathways_25.05.2022	8.87985e-05	0.00674868	2.16233e-08	1.9461e-07	[-1]	Group11	21.0526	4	[Cul5, Ube2d1, Ube2d2a, Ube2d3]
KEGG:00190	Oxidative phosphorylation	KEGG_25.05.2022	3.34119e-17	3.80896e-15	8.2381e-11	9.88572e-10	[-1]	Group12	15.5556	21	[Atp6ap1, Atp6v0a1, Atp6v0a2, Atp6v0a4, Atp6v0b, Atp6v0c, Atp6v0d1, Atp6v0d2, Atp6v0e2, Atp6v1a, Atp6v1b1, Atp6v1b2, Atp6v1c1, Atp6v1c2, Atp6v1d, Atp6v1e1, Atp6v1e2, Atp6v1f, Atp6v1g1, Atp6v1g2, Atp6v1h]
KEGG:04142	Lysosome	KEGG_25.05.2022	6.17498e-05	0.00481648	8.2381e-11	9.88572e-10	[-1]	Group12	6.66667	9	[Atp6ap1, Atp6v0a1, Atp6v0a2, Atp6v0a4, Atp6v0b, Atp6v0c, Atp6v0d1, Atp6v0d2, Atp6v1h]
KEGG:04145	Phagosome	KEGG_25.05.2022	5.86784e-19	6.74802e-17	8.2381e-11	9.88572e-10	[-1]	Group12	13.7363	25	[Atp6ap1, Atp6v0a1, Atp6v0a2, Atp6v0a4, Atp6v0b, Atp6v0c, Atp6v0d1, Atp6v0d2, Atp6v0e2, Atp6v1a, Atp6v1b1, Atp6v1b2, Atp6v1c1, Atp6v1c2, Atp6v1d, Atp6v1e1, Atp6v1e2, Atp6v1f, Atp6v1g1, Atp6v1g2, Atp6v1h, Rab7, Rilp, Sec22b, Stx18]
KEGG:04150	mTOR signaling pathway	KEGG_25.05.2022	1.42718e-08	1.44145e-06	8.2381e-11	9.88572e-10	[-1]	Group12	8.9172	14	[Atp6v1a, Atp6v1b1, Atp6v1b2, Atp6v1c1, Atp6v1c2, Atp6v1d, Atp6v1e1, Atp6v1e2, Atp6v1f, Atp6v1g1, Atp6v1g2, Atp6v1h, Ikbkb, Skp2]
KEGG:04721	Synaptic vesicle cycle	KEGG_25.05.2022	3.8799e-21	4.65588e-19	8.2381e-11	9.88572e-10	[-1]	Group12	25.974	20	[Atp6v0a1, Atp6v0a2, Atp6v0a4, Atp6v0b, Atp6v0c, Atp6v0d1, Atp6v0d2, Atp6v0e2, Atp6v1a, Atp6v1b1, Atp6v1b2, Atp6v1c1, Atp6v1c2, Atp6v1d, Atp6v1e1, Atp6v1e2, Atp6v1f, Atp6v1g1, Atp6v1g2, Atp6v1h]
KEGG:04966	Collecting duct acid secretion	KEGG_25.05.2022	1.58466e-28	2.02837e-26	8.2381e-11	9.88572e-10	[-1]	Group12	66.6667	18	[Atp6v0a1, Atp6v0a2, Atp6v0a4, Atp6v0c, Atp6v0d1, Atp6v0d2, Atp6v0e2, Atp6v1a, Atp6v1b1, Atp6v1b2, Atp6v1c1, Atp6v1c2, Atp6v1d, Atp6v1e1, Atp6v1e2, Atp6v1f, Atp6v1g1, Atp6v1g2]
KEGG:05152	Tuberculosis	KEGG_25.05.2022	0.000112382	0.00786673	8.2381e-11	9.88572e-10	[-1]	Group12	5.55556	10	[Atp6ap1, Atp6v0a1, Atp6v0a2, Atp6v0a4, Atp6v0b, Atp6v0c, Atp6v0d1, Atp6v0d2, Atp6v1h, Rab7]
KEGG:05165	Human papillomavirus infection	KEGG_25.05.2022	2.41201e-10	2.55673e-08	8.2381e-11	9.88572e-10	[-1]	Group12	6.35359	23	[Atp6ap1, Atp6v0a1, Atp6v0a2, Atp6v0a4, Atp6v0b, Atp6v0c, Atp6v0d1, Atp6v0d2, Atp6v0e2, Atp6v1a, Atp6v1b1, Atp6v1b2, Atp6v1c1, Atp6v1c2, Atp6v1d, Atp6v1e1, Atp6v1e2, Atp6v1f, Atp6v1g1, Atp6v1g2, Atp6v1h, Ctnnb1, Ikbkb]
KEGG:05323	Rheumatoid arthritis	KEGG_25.05.2022	2.05976e-21	2.49231e-19	8.2381e-11	9.88572e-10	[-1]	Group12	24.1379	21	[Atp6ap1, Atp6v0a1, Atp6v0a2, Atp6v0a4, Atp6v0b, Atp6v0c, Atp6v0d1, Atp6v0d2, Atp6v0e2, Atp6v1a, Atp6v1b1, Atp6v1b2, Atp6v1c1, Atp6v1c2, Atp6v1d, Atp6v1e1, Atp6v1e2, Atp6v1f, Atp6v1g1, Atp6v1g2, Atp6v1h]
R-MMU:1222556	ROS and RNS production in phagocytes	REACTOME_Pathways_25.05.2022	3.00785e-29	3.88012e-27	8.2381e-11	9.88572e-10	[-1]	Group12	55.5556	20	[Atp6v0a1, Atp6v0a2, Atp6v0a4, Atp6v0b, Atp6v0c, Atp6v0d1, Atp6v0d2, Atp6v0e2, Atp6v1a, Atp6v1b1, Atp6v1b2, Atp6v1c1, Atp6v1c2, Atp6v1d, Atp6v1e1, Atp6v1e2, Atp6v1f, Atp6v1g1, Atp6v1g2, Atp6v1h]
R-MMU:168249	Innate Immune System	REACTOME_Pathways_25.05.2022	1.67918e-10	1.79672e-08	8.2381e-11	9.88572e-10	[-1]	Group12	4.12027	37	[Atox1, Atp6ap2, Atp6v0a1, Atp6v0a2, Atp6v0a4, Atp6v0b, Atp6v0c, Atp6v0d1, Atp6v0d2, Atp6v0e2, Atp6v1a, Atp6v1b1, Atp6v1b2, Atp6v1c1, Atp6v1c2, Atp6v1d, Atp6v1e1, Atp6v1e2, Atp6v1f, Atp6v1g1, Atp6v1g2, Atp6v1h, Atp7a, Cand1, Cdc34, Ctnnb1, Cul1, Fbxw11, Ikbkb, Nfkbia, Rab7, Sugt1, Uba3, Ube2d1, Ube2d2a, Ube2d3, Ube2m]
R-MMU:168256	Immune System	REACTOME_Pathways_25.05.2022	5.75888e-23	7.02583e-21	8.2381e-11	9.88572e-10	[-1]	Group12	4.52196	70	[Atox1, Atp6ap2, Atp6v0a1, Atp6v0a2, Atp6v0a4, Atp6v0b, Atp6v0c, Atp6v0d1, Atp6v0d2, Atp6v0e2, Atp6v1a, Atp6v1b1, Atp6v1b2, Atp6v1c1, Atp6v1c2, Atp6v1d, Atp6v1e1, Atp6v1e2, Atp6v1f, Atp6v1g1, Atp6v1g2, Atp6v1h, Atp7a, Cand1, Ccnf, Cdc34, Ctnnb1, Cul1, Cul2, Cul3, Cul5, Cul7, Fbxl3, Fbxl5, Fbxo11, Fbxo2, Fbxo22, Fbxo32, Fbxo4, Fbxo44, Fbxo7, Fbxo9, Fbxw11, Fbxw7, Glmn, Ikbkb, Keap1, Klhl11, Klhl13…
R-MMU:2262752	Cellular responses to stress	REACTOME_Pathways_25.05.2022	1.45087e-11	1.58145e-09	8.2381e-11	9.88572e-10	[-1]	Group12	5.65302	29	[Atp6v0b, Atp6v0c, Atp6v0d1, Atp6v0d2, Atp6v0e2, Atp6v1a, Atp6v1b1, Atp6v1b2, Atp6v1c1, Atp6v1c2, Atp6v1d, Atp6v1e1, Atp6v1e2, Atp6v1f, Atp6v1g1, Atp6v1g2, Atp6v1h, Cul1, Cul2, Cul3, Keap1, Nfe2l2, Rbx1, Skp2, Sqstm1, Ube2d1, Ube2d2a, Ube2d3, Vhl]
R-MMU:382551	Transport of small molecules	REACTOME_Pathways_25.05.2022	9.83093e-10	1.03225e-07	8.2381e-11	9.88572e-10	[-1]	Group12	4.59418	30	[Arl2, Atp11c, Atp6ap1, Atp6v0a1, Atp6v0a2, Atp6v0a4, Atp6v0b, Atp6v0c, Atp6v0d1, Atp6v0d2, Atp6v0e2, Atp6v1a, Atp6v1b1, Atp6v1b2, Atp6v1c1, Atp6v1c2, Atp6v1d, Atp6v1e1, Atp6v1e2, Atp6v1f, Atp6v1g1, Atp6v1g2, Atp6v1h, Atp7a, Atp7b, Cand1, Cul1, Fbxl5, Nedd8, Wnk4]
R-MMU:74752	Signaling by Insulin receptor	REACTOME_Pathways_25.05.2022	2.47083e-23	3.03912e-21	8.2381e-11	9.88572e-10	[-1]	Group12	29.1667	21	[Atp6ap1, Atp6v0a1, Atp6v0a2, Atp6v0a4, Atp6v0b, Atp6v0c, Atp6v0d1, Atp6v0d2, Atp6v0e2, Atp6v1a, Atp6v1b1, Atp6v1b2, Atp6v1c1, Atp6v1c2, Atp6v1d, Atp6v1e1, Atp6v1e2, Atp6v1f, Atp6v1g1, Atp6v1g2, Atp6v1h]
R-MMU:77387	Insulin receptor recycling	REACTOME_Pathways_25.05.2022	3.46066e-36	4.56808e-34	8.2381e-11	9.88572e-10	[-1]	Group12	80.7692	21	[Atp6ap1, Atp6v0a1, Atp6v0a2, Atp6v0a4, Atp6v0b, Atp6v0c, Atp6v0d1, Atp6v0d2, Atp6v0e2, Atp6v1a, Atp6v1b1, Atp6v1b2, Atp6v1c1, Atp6v1c2, Atp6v1d, Atp6v1e1, Atp6v1e2, Atp6v1f, Atp6v1g1, Atp6v1g2, Atp6v1h]
R-MMU:8953897	Cellular responses to stimuli	REACTOME_Pathways_25.05.2022	1.67207e-11	1.80584e-09	8.2381e-11	9.88572e-10	[-1]	Group12	5.62015	29	[Atp6v0b, Atp6v0c, Atp6v0d1, Atp6v0d2, Atp6v0e2, Atp6v1a, Atp6v1b1, Atp6v1b2, Atp6v1c1, Atp6v1c2, Atp6v1d, Atp6v1e1, Atp6v1e2, Atp6v1f, Atp6v1g1, Atp6v1g2, Atp6v1h, Cul1, Cul2, Cul3, Keap1, Nfe2l2, Rbx1, Skp2, Sqstm1, Ube2d1, Ube2d2a, Ube2d3, Vhl]
R-MMU:9006934	Signaling by Receptor Tyrosine Kinases	REACTOME_Pathways_25.05.2022	2.36848e-09	2.46322e-07	8.2381e-11	9.88572e-10	[-1]	Group12	5.65111	23	[Atp6ap1, Atp6v0a1, Atp6v0a2, Atp6v0a4, Atp6v0b, Atp6v0c, Atp6v0d1, Atp6v0d2, Atp6v0e2, Atp6v1a, Atp6v1b1, Atp6v1b2, Atp6v1c1, Atp6v1c2, Atp6v1d, Atp6v1e1, Atp6v1e2, Atp6v1f, Atp6v1g1, Atp6v1g2, Atp6v1h, Ctnnb1, Cul5]
R-MMU:917937	Iron uptake and transport	REACTOME_Pathways_25.05.2022	1.92362e-33	2.51995e-31	8.2381e-11	9.88572e-10	[-1]	Group12	45.4545	25	[Atp6ap1, Atp6v0a1, Atp6v0a2, Atp6v0a4, Atp6v0b, Atp6v0c, Atp6v0d1, Atp6v0d2, Atp6v0e2, Atp6v1a, Atp6v1b1, Atp6v1b2, Atp6v1c1, Atp6v1c2, Atp6v1d, Atp6v1e1, Atp6v1e2, Atp6v1f, Atp6v1g1, Atp6v1g2, Atp6v1h, Cand1, Cul1, Fbxl5, Nedd8]
R-MMU:917977	Transferrin endocytosis and recycling	REACTOME_Pathways_25.05.2022	2.21056e-33	2.87373e-31	8.2381e-11	9.88572e-10	[-1]	Group12	67.7419	21	[Atp6ap1, Atp6v0a1, Atp6v0a2, Atp6v0a4, Atp6v0b, Atp6v0c, Atp6v0d1, Atp6v0d2, Atp6v0e2, Atp6v1a, Atp6v1b1, Atp6v1b2, Atp6v1c1, Atp6v1c2, Atp6v1d, Atp6v1e1, Atp6v1e2, Atp6v1f, Atp6v1g1, Atp6v1g2, Atp6v1h]
R-MMU:9639288	Amino acids regulate mTORC1	REACTOME_Pathways_25.05.2022	1.01206e-19	1.19423e-17	8.2381e-11	9.88572e-10	[-1]	Group12	31.4815	17	[Atp6v0b, Atp6v0c, Atp6v0d1, Atp6v0d2, Atp6v0e2, Atp6v1a, Atp6v1b1, Atp6v1b2, Atp6v1c1, Atp6v1c2, Atp6v1d, Atp6v1e1, Atp6v1e2, Atp6v1f, Atp6v1g1, Atp6v1g2, Atp6v1h]
R-MMU:9711097	Cellular response to starvation	REACTOME_Pathways_25.05.2022	1.01206e-19	1.19423e-17	8.2381e-11	9.88572e-10	[-1]	Group12	31.4815	17	[Atp6v0b, Atp6v0c, Atp6v0d1, Atp6v0d2, Atp6v0e2, Atp6v1a, Atp6v1b1, Atp6v1b2, Atp6v1c1, Atp6v1c2, Atp6v1d, Atp6v1e1, Atp6v1e2, Atp6v1f, Atp6v1g1, Atp6v1g2, Atp6v1h]
[truncated: 1 more rows]

## Sheet: Table S9
Table S9: Cluego enrichment analysis for differential expressed miRNAs from regulatory network target genes.
[truncated: 170 more rows]
