# Supplementary material for: Employing Multi-Omics Analyses to Understand Changes during Kidney Development in Perinatal Interleukin-6 Animal Model
Source: Cells. 2024 Oct 9;13(19):1667. doi: 10.3390/cells13191667 (PMC11476440; doi:10.3390/cells13191667)
Supplement: Supplementary file 1 [file cells-13-01667-s001.zip › SExcel3.xlsx]

## Sheet: Table legend
Table S1	Coexpression based protein protein interaction (PPI) network for 19 genes set from multi-omics integration
Table S2	Differential expressed miRNAs (DEmiRs) and their anit-correlated targets through prediction
Table S3	miRNAs and their target genes with log2FC and PCC scores

## Sheet: Table S1
Table S1: Co-expression-based protein-protein interaction (PPI) network for 19 genes set from multi-omics integration.
Node1	Node2	node1_string_id	node2_string_id	neighborhood_on_chromosome	gene_fusion	phylogenetic_cooccurrence	homology	coexpression	experimentally_determined_interaction	database_annotated	automated_textmining	combined_score	PCC (correlation)
Ccz1	Cops2	10090.ENSMUSP00000031621	10090.ENSMUSP00000106090	0	0	0	0	0.23	0	0	0	0.23	0.999971
Cops2	Hdac8	10090.ENSMUSP00000106090	10090.ENSMUSP00000085226	0	0	0	0	0.08	0.054	0.459	0	0.488	0.999971
Cops2	Klhl13	10090.ENSMUSP00000106090	10090.ENSMUSP00000110972	0	0	0	0	0	0.238	0	0	0.237	0.999971
Cul3	Vps26a	10090.ENSMUSP00000130738	10090.ENSMUSP00000090130	0	0	0	0	0.181	0	0	0.065	0.201	0.999488
Nedd8	Rab7	10090.ENSMUSP00000010520	10090.ENSMUSP00000109230	0	0	0	0	0.068	0	0	0.132	0.157	0.998165
Cops2	Ddb1	10090.ENSMUSP00000106090	10090.ENSMUSP00000025649	0	0	0	0	0.09	0.743	0.6	0.429	0.939	0.996743
Ddb1	Hdac8	10090.ENSMUSP00000025649	10090.ENSMUSP00000085226	0	0	0	0	0.119	0.21	0	0.146	0.353	0.996739
Cul3	Lrrk2	10090.ENSMUSP00000130738	10090.ENSMUSP00000052584	0	0	0	0	0.061	0.186	0	0.482	0.569	0.995567
Lrrk2	Vps26a	10090.ENSMUSP00000052584	10090.ENSMUSP00000090130	0	0	0	0	0.062	0.13	0	0.491	0.549	0.994999
Hdac8	Wnk4	10090.ENSMUSP00000085226	10090.ENSMUSP00000099397	0	0	0	0	0	0	0	0.258	0.258	0.994184
Atp6v1c1	Ddb1	10090.ENSMUSP00000022904	10090.ENSMUSP00000025649	0	0	0	0	0.065	0	0	0.177	0.197	0.991628
Atp6ap2	Atp6v0c	10090.ENSMUSP00000033313	10090.ENSMUSP00000024932	0	0	0	0	0.145	0.875	0.72	0.703	0.989	0.991064
Atp6ap2	Atp6v1c1	10090.ENSMUSP00000033313	10090.ENSMUSP00000022904	0	0	0	0	0.485	0.86	0.54	0.608	0.985	0.989449
Atp6v1c1	Atp6v1c2	10090.ENSMUSP00000022904	10090.ENSMUSP00000020884	0	0	0	0.961	0	0.402	0.9	0.744	0.939	0.988833
Atp6ap2	Atp6v0a4	10090.ENSMUSP00000033313	10090.ENSMUSP00000039381	0	0	0	0	0.08	0.635	0.72	0.537	0.95	0.988097
Smc5	Stag1	10090.ENSMUSP00000084837	10090.ENSMUSP00000116205	0	0	0	0	0.589	0.319	0.9	0.622	0.988	0.98645
Ccz1	Vps16	10090.ENSMUSP00000031621	10090.ENSMUSP00000028900	0	0	0	0	0.066	0	0	0.724	0.731	0.984279
Atp6ap2	Atp6v1c2	10090.ENSMUSP00000033313	10090.ENSMUSP00000020884	0	0	0	0	0.129	0.322	0.54	0.44	0.827	0.983093
Cul4b	Dcun1d1	10090.ENSMUSP00000059276	10090.ENSMUSP00000113594	0	0	0	0	0.152	0.56	0.6	0.254	0.873	0.982978
Atp6v0c	Ube2d3	10090.ENSMUSP00000024932	10090.ENSMUSP00000130096	0	0	0	0	0.062	0.043	0	0.242	0.26	0.982764
Atp6v0a4	Atp6v1c1	10090.ENSMUSP00000039381	10090.ENSMUSP00000022904	0	0	0	0	0.156	0.563	0.6	0.624	0.937	0.981937
Atp6v0a4	Wnk4	10090.ENSMUSP00000039381	10090.ENSMUSP00000099397	0	0	0	0	0.062	0	0	0.184	0.202	0.980537
Hdac8	Ube2d3	10090.ENSMUSP00000085226	10090.ENSMUSP00000130096	0	0	0	0	0.061	0.092	0.135	0.079	0.23	0.97813
Klhl13	Ube2d3	10090.ENSMUSP00000110972	10090.ENSMUSP00000130096	0	0	0	0	0	0.151	0	0.09	0.194	0.97813
Cops2	Ube2d3	10090.ENSMUSP00000106090	10090.ENSMUSP00000130096	0	0	0	0	0.184	0.073	0	0.081	0.244	0.97799
Atp6v0a4	Atp6v0c	10090.ENSMUSP00000039381	10090.ENSMUSP00000024932	0.077	0	0	0	0.066	0.72	0.8	0.622	0.978	0.976597
Ube2d3	Vps16	10090.ENSMUSP00000130096	10090.ENSMUSP00000028900	0	0	0	0	0	0.277	0	0	0.277	0.975378
Atp6v0a4	Vps16	10090.ENSMUSP00000039381	10090.ENSMUSP00000028900	0	0	0	0	0.153	0	0	0.097	0.202	0.975262
Atp6v1c2	Wnk4	10090.ENSMUSP00000020884	10090.ENSMUSP00000099397	0	0	0	0	0	0.227	0	0.055	0.238	0.974244
Atp6v1c1	Wnk4	10090.ENSMUSP00000022904	10090.ENSMUSP00000099397	0	0	0	0	0	0.227	0	0.055	0.238	0.972136
Atp6v0c	Atp6v1c1	10090.ENSMUSP00000024932	10090.ENSMUSP00000022904	0	0	0	0	0.231	0.948	0.6	0.79	0.996	0.97136
Atp6v1a	Atp6v1b1	10090.ENSMUSP00000110314	10090.ENSMUSP00000006431	0.172	0	0.448	0.581	0.7	0.849	0.6	0.785	0.99	0.970808
Atp6v0c	Osbpl1a	10090.ENSMUSP00000024932	10090.ENSMUSP00000073957	0	0	0	0	0.066	0	0	0.155	0.177	0.968095
Atp6v0c	Atp6v1c2	10090.ENSMUSP00000024932	10090.ENSMUSP00000020884	0	0	0	0	0.126	0.752	0.6	0.72	0.972	0.967563
Atp6v0a4	Atp6v1c2	10090.ENSMUSP00000039381	10090.ENSMUSP00000020884	0	0	0	0	0.156	0.563	0.6	0.658	0.942	0.965373
Ddb1	Ube2d3	10090.ENSMUSP00000025649	10090.ENSMUSP00000130096	0	0	0	0	0	0.255	0	0.124	0.32	0.964838
Atp6v1c1	Ube2d3	10090.ENSMUSP00000022904	10090.ENSMUSP00000130096	0	0	0	0	0.151	0.127	0	0	0.228	0.958069
Atp6v0a1	Cul3	10090.ENSMUSP00000044838	10090.ENSMUSP00000130738	0	0	0	0	0.152	0	0	0	0.151	0.958056
Klhl22	Klhl3	10090.ENSMUSP00000114115	10090.ENSMUSP00000089173	0	0	0	0.699	0	0	0.72	0.394	0.751	0.954197
Atp6v0a1	Lrrk2	10090.ENSMUSP00000044838	10090.ENSMUSP00000052584	0	0	0	0	0.062	0.058	0	0.131	0.165	0.949476
Cops2	Osbpl1a	10090.ENSMUSP00000106090	10090.ENSMUSP00000073957	0	0	0	0	0	0	0	0.296	0.296	0.943511
Ccz1	Osbpl1a	10090.ENSMUSP00000031621	10090.ENSMUSP00000073957	0	0	0	0	0	0	0	0.324	0.323	0.942597
Cul4b	Fbxl5	10090.ENSMUSP00000059276	10090.ENSMUSP00000045792	0	0	0	0	0	0.228	0	0.084	0.263	0.941854
Crbn	Fbxo7	10090.ENSMUSP00000108865	10090.ENSMUSP00000120840	0	0	0	0	0	0.227	0	0.292	0.43	0.929783
Osbpl1a	Vps16	10090.ENSMUSP00000073957	10090.ENSMUSP00000028900	0	0	0	0	0	0	0	0.238	0.237	0.923125
Atp6v0d2	Cops6	10090.ENSMUSP00000029900	10090.ENSMUSP00000019638	0	0	0	0	0.068	0.066	0	0.105	0.152	0.910607
Rbx1	Ube2d1	10090.ENSMUSP00000023036	10090.ENSMUSP00000020085	0	0	0	0	0.061	0.983	0.67	0.56	0.997	0.910106
Cul3	Stag2	10090.ENSMUSP00000130738	10090.ENSMUSP00000063250	0	0	0	0	0.419	0	0	0.044	0.42	0.89524
Eml6	Rbx1	10090.ENSMUSP00000051080	10090.ENSMUSP00000023036	0	0	0	0	0	0.146	0	0.086	0.186	0.893361
Fbxo32	Nfkbia	10090.ENSMUSP00000022986	10090.ENSMUSP00000021413	0	0	0	0	0	0.433	0	0.284	0.576	0.89307
Cops6	Klhl3	10090.ENSMUSP00000019638	10090.ENSMUSP00000089173	0	0	0	0	0	0.087	0	0.264	0.299	0.883513
Fbxl5	Fbxo45	10090.ENSMUSP00000045792	10090.ENSMUSP00000040168	0	0	0	0	0	0	0	0.475	0.475	0.882232
Kctd10	Klhl13	10090.ENSMUSP00000001125	10090.ENSMUSP00000110972	0	0	0	0	0	0	0.72	0	0.72	0.877487
Ctnnb1	Spop	10090.ENSMUSP00000007130	10090.ENSMUSP00000103350	0	0	0	0	0	0	0	0.262	0.262	0.875221
Fbxo4	Fbxo9	10090.ENSMUSP00000022791	10090.ENSMUSP00000001402	0	0	0	0	0	0.702	0	0.691	0.904	0.866379
Fbxo7	Sqstm1	10090.ENSMUSP00000120840	10090.ENSMUSP00000099835	0	0	0	0	0	0	0	0.17	0.17	0.861836
Cul7	Klhl3	10090.ENSMUSP00000049128	10090.ENSMUSP00000089173	0	0	0	0	0	0.052	0	0.359	0.366	0.859946
Ccz1	Unc119	10090.ENSMUSP00000031621	10090.ENSMUSP00000002127	0	0	0	0	0.065	0	0	0.194	0.214	0.859938
Crbn	Sqstm1	10090.ENSMUSP00000108865	10090.ENSMUSP00000099835	0	0	0	0	0	0.13	0	0.097	0.18	0.858157
Gli2	Rbx1	10090.ENSMUSP00000054837	10090.ENSMUSP00000023036	0	0	0	0	0	0	0.6	0.149	0.645	0.856537
Cul1	Gli2	10090.ENSMUSP00000031697	10090.ENSMUSP00000054837	0	0	0	0	0.061	0.278	0.8	0.509	0.924	0.854058
Cul3	Unc119	10090.ENSMUSP00000130738	10090.ENSMUSP00000002127	0	0	0	0	0	0	0	0.179	0.179	0.853984
Osbpl1a	Vps26a	10090.ENSMUSP00000073957	10090.ENSMUSP00000090130	0	0	0	0	0.065	0	0	0.156	0.177	0.852401
Keap1	Nfkbia	10090.ENSMUSP00000131029	10090.ENSMUSP00000021413	0	0	0	0	0	0.053	0	0.494	0.5	0.840687
Atp6v0a4	Unc119	10090.ENSMUSP00000039381	10090.ENSMUSP00000002127	0	0	0	0	0	0	0	0.182	0.181	0.837021
Fbxo2	Nedd8	10090.ENSMUSP00000037377	10090.ENSMUSP00000010520	0	0	0	0	0.064	0.046	0.6	0.133	0.648	0.83601
Keap1	Ube2d2a	10090.ENSMUSP00000131029	10090.ENSMUSP00000132446	0	0	0	0	0	0.151	0	0.114	0.215	0.832888
Cacybp	Uchl3	10090.ENSMUSP00000014370	10090.ENSMUSP00000002289	0	0	0	0	0.347	0	0	0.162	0.429	0.830608
Atp11c	Fbxl3	10090.ENSMUSP00000099066	10090.ENSMUSP00000022720	0	0	0	0	0.169	0	0	0	0.169	0.826527
Cops2	Nphp3	10090.ENSMUSP00000106090	10090.ENSMUSP00000035167	0	0	0	0	0	0.188	0	0.056	0.2	0.822642
Espl1	Stag3	10090.ENSMUSP00000064465	10090.ENSMUSP00000040945	0	0	0	0	0.417	0.207	0	0.686	0.842	0.822428
Cacybp	Cops5	10090.ENSMUSP00000014370	10090.ENSMUSP00000027050	0	0	0	0	0.195	0.059	0	0	0.21	0.818938
Cul7	Klhl22	10090.ENSMUSP00000049128	10090.ENSMUSP00000114115	0	0	0	0	0.061	0.047	0	0.138	0.161	0.818326
Crbn	Cul2	10090.ENSMUSP00000108865	10090.ENSMUSP00000125403	0	0	0	0	0.098	0.16	0	0.337	0.454	0.814149
Cul4b	Fbxo45	10090.ENSMUSP00000059276	10090.ENSMUSP00000040168	0	0	0	0	0.051	0.205	0	0.067	0.235	0.811736
Gli2	Ube2d1	10090.ENSMUSP00000054837	10090.ENSMUSP00000020085	0	0	0	0	0	0.099	0.123	0	0.176	0.810808
Atox1	Atp6v0e2	10090.ENSMUSP00000104485	10090.ENSMUSP00000044110	0	0	0	0	0	0	0	0.352	0.351	0.810064
Cacybp	Ube2d3	10090.ENSMUSP00000014370	10090.ENSMUSP00000130096	0	0	0	0	0.193	0.053	0	0	0.203	0.809175
Klf6	Ube2d3	10090.ENSMUSP00000000080	10090.ENSMUSP00000130096	0	0	0	0	0	0.081	0.123	0	0.159	0.809075
Cacybp	Stag2	10090.ENSMUSP00000014370	10090.ENSMUSP00000063250	0	0	0	0	0.156	0	0	0	0.155	0.807506
Atp6v0c	Vps26a	10090.ENSMUSP00000024932	10090.ENSMUSP00000090130	0	0	0	0	0.065	0.137	0	0.057	0.172	0.80177
Cks1b	Nedd8	10090.ENSMUSP00000029679	10090.ENSMUSP00000010520	0	0	0	0	0.062	0.085	0.548	0.208	0.651	0.801362
Skp2	Uba3	10090.ENSMUSP00000094225	10090.ENSMUSP00000086701	0	0	0	0	0.063	0	0	0.404	0.417	0.797721
Klhl22	Nedd8	10090.ENSMUSP00000114115	10090.ENSMUSP00000010520	0	0	0	0	0	0.057	0.6	0.27	0.7	0.795505
Cul2	Fbxw8	10090.ENSMUSP00000125403	10090.ENSMUSP00000047012	0	0	0	0	0.062	0.228	0.294	0.324	0.608	0.79076
Cul3	Fbxo2	10090.ENSMUSP00000130738	10090.ENSMUSP00000037377	0	0	0	0	0	0.094	0.491	0.152	0.575	0.790329
Cacybp	Kntc1	10090.ENSMUSP00000014370	10090.ENSMUSP00000031366	0	0	0	0	0.064	0	0	0.294	0.311	0.782459
Cdca5	Mau2	10090.ENSMUSP00000025704	10090.ENSMUSP00000131966	0	0	0	0	0.052	0	0	0.806	0.808	0.780233
Atp6v1f	Ube2d2a	10090.ENSMUSP00000004396	10090.ENSMUSP00000132446	0	0	0	0	0.066	0.226	0	0	0.246	0.776589
Ube2f	Ube2m	10090.ENSMUSP00000126173	10090.ENSMUSP00000005714	0	0	0	0.859	0.082	0	0.3	0.834	0.408	0.775211
Fbxo32	Sqstm1	10090.ENSMUSP00000022986	10090.ENSMUSP00000099835	0	0	0	0	0.063	0	0	0.546	0.556	0.775209
Atp6v0a1	Unc119	10090.ENSMUSP00000044838	10090.ENSMUSP00000002127	0	0	0	0	0	0	0	0.182	0.181	0.773152
Sugt1	Ube2d3	10090.ENSMUSP00000052942	10090.ENSMUSP00000130096	0	0	0	0	0.062	0.199	0	0.071	0.241	0.76942
Atp6v1d	Stx18	10090.ENSMUSP00000021536	10090.ENSMUSP00000109761	0	0	0	0	0	0	0	0.311	0.311	0.766761
Fbxw7	Nipbl	10090.ENSMUSP00000103306	10090.ENSMUSP00000059385	0	0	0	0	0.122	0	0	0.072	0.15	0.759346
Atp6v0b	Atp6v1e1	10090.ENSMUSP00000047682	10090.ENSMUSP00000019354	0.098	0	0	0	0.277	0.913	0.6	0.785	0.994	0.758579
Stag2	Ube2d3	10090.ENSMUSP00000063250	10090.ENSMUSP00000130096	0	0	0	0	0.246	0	0	0	0.245	0.756653
Atp6v0d1	Cops5	10090.ENSMUSP00000013304	10090.ENSMUSP00000027050	0	0	0	0	0.125	0.066	0	0.13	0.227	0.754854
Senp8	Ube2m	10090.ENSMUSP00000129441	10090.ENSMUSP00000005714	0	0	0	0	0.057	0.13	0	0.743	0.771	0.754542
Cul4a	Klhl11	10090.ENSMUSP00000016680	10090.ENSMUSP00000054963	0	0	0	0	0	0.198	0	0.156	0.294	0.753943
Cul3	Ube2d3	10090.ENSMUSP00000130738	10090.ENSMUSP00000130096	0	0	0	0	0.408	0.283	0.202	0.256	0.714	0.750796
Cul3	Fbxl3	10090.ENSMUSP00000130738	10090.ENSMUSP00000022720	0	0	0	0	0.203	0.279	0	0.207	0.504	0.747455
Nfkbia	Sqstm1	10090.ENSMUSP00000021413	10090.ENSMUSP00000099835	0	0	0	0	0.089	0.047	0.914	0.315	0.942	0.746521
Atp11c	Atp7a	10090.ENSMUSP00000099066	10090.ENSMUSP00000058840	0.043	0	0	0	0.066	0.088	0	0.145	0.209	0.741499
Sqstm1	Vps39	10090.ENSMUSP00000099835	10090.ENSMUSP00000099559	0	0	0	0	0	0	0	0.208	0.208	0.74128
Arl13b	Vps33a	10090.ENSMUSP00000086703	10090.ENSMUSP00000031388	0	0	0	0	0	0.132	0	0.069	0.157	0.740349
Arl13b	Smc5	10090.ENSMUSP00000086703	10090.ENSMUSP00000084837	0	0	0	0	0.119	0.135	0	0.06	0.221	0.740045
Atp6v1c1	Cops4	10090.ENSMUSP00000022904	10090.ENSMUSP00000048416	0	0	0	0	0.179	0	0	0	0.179	0.739249
Cops5	Klhl7	10090.ENSMUSP00000027050	10090.ENSMUSP00000030841	0	0	0	0	0.052	0.087	0	0.144	0.194	0.73821
Cul4a	Fbxo7	10090.ENSMUSP00000016680	10090.ENSMUSP00000120840	0	0	0	0	0.061	0.227	0	0.104	0.293	0.737147
Atp6v0d1	Atp6v1g1	10090.ENSMUSP00000013304	10090.ENSMUSP00000048770	0	0	0	0	0.181	0.589	0.72	0.64	0.961	0.731937
Lrrk2	Ube2d3	10090.ENSMUSP00000052584	10090.ENSMUSP00000130096	0	0	0	0	0	0.134	0.176	0	0.255	0.730656
Cacybp	Ptma	10090.ENSMUSP00000014370	10090.ENSMUSP00000044188	0	0	0	0	0.163	0	0	0	0.163	0.730604
Cacybp	Cops2	10090.ENSMUSP00000014370	10090.ENSMUSP00000106090	0	0	0	0	0.28	0	0	0	0.28	0.728263
Hdac8	Sugt1	10090.ENSMUSP00000085226	10090.ENSMUSP00000052942	0	0	0	0	0.062	0.11	0	0.074	0.159	0.727634
Atp6v1b1	Vps16	10090.ENSMUSP00000006431	10090.ENSMUSP00000028900	0	0	0	0	0.116	0.223	0	0.114	0.338	0.727451
Atp11c	Atp6v0a1	10090.ENSMUSP00000099066	10090.ENSMUSP00000044838	0.042	0	0	0	0.066	0.13	0	0.088	0.195	0.726349
Cops2	Sugt1	10090.ENSMUSP00000106090	10090.ENSMUSP00000052942	0	0	0	0	0.142	0.09	0	0.059	0.201	0.726183
Atp6v1c1	Sugt1	10090.ENSMUSP00000022904	10090.ENSMUSP00000052942	0	0	0	0	0.08	0.2	0	0	0.232	0.726144
Arl3	Smc1a	10090.ENSMUSP00000026009	10090.ENSMUSP00000044645	0	0	0	0	0	0.135	0	0.06	0.152	0.722727
Cops4	Ddb1	10090.ENSMUSP00000048416	10090.ENSMUSP00000025649	0	0	0	0	0.098	0.781	0.6	0.659	0.969	0.721822
Ikbkb	Vps35	10090.ENSMUSP00000033939	10090.ENSMUSP00000034131	0	0	0	0	0.062	0.133	0	0.145	0.243	0.721104
Smc5	Ube2d3	10090.ENSMUSP00000084837	10090.ENSMUSP00000130096	0	0	0	0	0.082	0.07	0	0.147	0.208	0.720183
Atp6ap1	Atp6v0b	10090.ENSMUSP00000019231	10090.ENSMUSP00000047682	0	0	0	0	0.382	0.836	0.8	0.789	0.995	0.719614
Arl13b	Smc1b	10090.ENSMUSP00000086703	10090.ENSMUSP00000023068	0	0	0	0	0.052	0.135	0	0.06	0.161	0.71866
Cul3	Smc6	10090.ENSMUSP00000130738	10090.ENSMUSP00000020931	0	0	0	0	0.156	0	0	0.061	0.174	0.71784
Cops2	Vps26a	10090.ENSMUSP00000106090	10090.ENSMUSP00000090130	0	0	0	0	0.16	0	0	0	0.159	0.717708
Atp6v0b	Atp6v0d1	10090.ENSMUSP00000047682	10090.ENSMUSP00000013304	0.098	0	0	0	0.422	0.947	0.8	0.789	0.998	0.717287
Fbxo7	Fbxw8	10090.ENSMUSP00000120840	10090.ENSMUSP00000047012	0	0	0	0	0	0.059	0	0.277	0.291	0.716492
Fbxo44	Fbxw8	10090.ENSMUSP00000054022	10090.ENSMUSP00000047012	0	0	0	0	0.061	0.057	0	0.257	0.285	0.716316
Fbxo22	Fbxo45	10090.ENSMUSP00000034859	10090.ENSMUSP00000040168	0	0	0	0	0	0	0	0.396	0.396	0.715532
Cul2	Fbxo44	10090.ENSMUSP00000125403	10090.ENSMUSP00000054022	0	0	0	0	0	0.074	0.333	0.324	0.546	0.715206
Stag3	Zfp455	10090.ENSMUSP00000040945	10090.ENSMUSP00000112546	0	0	0	0	0	0.151	0	0	0.15	0.714918
Atp6ap2	Vps26a	10090.ENSMUSP00000033313	10090.ENSMUSP00000090130	0	0	0	0	0.177	0	0	0.189	0.304	0.714898
Ccz1	Vps26a	10090.ENSMUSP00000031621	10090.ENSMUSP00000090130	0	0	0	0	0.17	0	0	0.174	0.286	0.714898
Atp6ap2	Atp6v1b1	10090.ENSMUSP00000033313	10090.ENSMUSP00000006431	0	0	0	0	0.527	0.274	0	0.662	0.874	0.713237
Smc6	Stag2	10090.ENSMUSP00000020931	10090.ENSMUSP00000063250	0	0	0	0	0.454	0.319	0.9	0.374	0.973	0.713157
Hdac8	Klf6	10090.ENSMUSP00000085226	10090.ENSMUSP00000000080	0	0	0	0	0	0.131	0.137	0	0.217	0.712893
Cops5	Ube2d3	10090.ENSMUSP00000027050	10090.ENSMUSP00000130096	0.043	0	0	0	0.1	0.116	0	0.104	0.227	0.71276
Atp6v0a1	Atp6v0c	10090.ENSMUSP00000044838	10090.ENSMUSP00000024932	0.077	0	0	0	0.106	0.941	0.8	0.718	0.996	0.711965
Cul3	Rab7	10090.ENSMUSP00000130738	10090.ENSMUSP00000109230	0	0	0	0	0.107	0	0	0.172	0.229	0.711582
Cul5	Fbxo22	10090.ENSMUSP00000034529	10090.ENSMUSP00000034859	0	0	0	0	0	0.059	0	0.224	0.238	0.710945
Atp6v0a1	Atp6v1e1	10090.ENSMUSP00000044838	10090.ENSMUSP00000019354	0.118	0	0	0	0.082	0.932	0.6	0.602	0.989	0.709294
Atp6v0d2	Atp6v0e2	10090.ENSMUSP00000029900	10090.ENSMUSP00000044110	0	0	0	0	0.122	0.457	0.6	0.622	0.918	0.709111
Atp6ap1	Atp6v1b2	10090.ENSMUSP00000019231	10090.ENSMUSP00000006435	0	0	0	0	0.717	0.848	0.6	0.627	0.992	0.708141
Rab7	Vps26a	10090.ENSMUSP00000109230	10090.ENSMUSP00000090130	0	0	0	0	0.161	0.694	0.36	0.958	0.992	0.707241
Atp6v0c	Atp6v1b1	10090.ENSMUSP00000024932	10090.ENSMUSP00000006431	0.098	0	0	0	0.164	0.747	0.6	0.683	0.971	0.705219
Ccz1	Chm	10090.ENSMUSP00000031621	10090.ENSMUSP00000026607	0	0	0	0	0.063	0	0.9	0.111	0.909	0.704542
Atp6ap1	Unc119	10090.ENSMUSP00000019231	10090.ENSMUSP00000002127	0	0	0	0	0.062	0	0	0.19	0.208	0.704325
Chm	Cops2	10090.ENSMUSP00000026607	10090.ENSMUSP00000106090	0	0	0	0	0.281	0	0	0	0.281	0.703158
Atp6v1b1	Atp6v1c1	10090.ENSMUSP00000006431	10090.ENSMUSP00000022904	0	0	0	0	0.251	0.785	0.6	0.751	0.981	0.701623
Ddb2	Fbxw8	10090.ENSMUSP00000028696	10090.ENSMUSP00000047012	0	0	0	0	0.062	0	0	0.204	0.221	0.701149
Klhl15	Rbx1	10090.ENSMUSP00000094097	10090.ENSMUSP00000023036	0	0	0	0	0	0.089	0.36	0.283	0.545	0.700098
Atp6v0a1	Atp6v1f	10090.ENSMUSP00000044838	10090.ENSMUSP00000004396	0.164	0	0	0	0.05	0.931	0.6	0.611	0.989	0.697901
Atp11c	Stag2	10090.ENSMUSP00000099066	10090.ENSMUSP00000063250	0	0	0	0	0.341	0	0	0	0.341	0.697489
Atp6v0d1	Vps16	10090.ENSMUSP00000013304	10090.ENSMUSP00000028900	0	0	0	0	0.084	0	0	0.277	0.309	0.697261
Btrc	Khdrbs3	10090.ENSMUSP00000070728	10090.ENSMUSP00000022954	0	0	0	0	0.056	0.104	0	0.131	0.2	0.696798
Cops2	Cul3	10090.ENSMUSP00000106090	10090.ENSMUSP00000130738	0	0	0	0	0.607	0.736	0	0.298	0.92	0.696407
Cops2	Stag2	10090.ENSMUSP00000106090	10090.ENSMUSP00000063250	0	0	0	0	0.602	0	0	0	0.602	0.696328
Crbn	Nfkbia	10090.ENSMUSP00000108865	10090.ENSMUSP00000021413	0	0	0	0	0.05	0	0	0.197	0.204	0.69621
Cops4	Klhl9	10090.ENSMUSP00000048416	10090.ENSMUSP00000092602	0	0	0	0	0.129	0.201	0	0.049	0.281	0.696152
Ccz1	Cops4	10090.ENSMUSP00000031621	10090.ENSMUSP00000048416	0	0	0	0	0.199	0	0	0	0.199	0.695195
Cops4	Klhl13	10090.ENSMUSP00000048416	10090.ENSMUSP00000110972	0	0	0	0	0.092	0.238	0	0.049	0.284	0.695195
Hdac8	Stag2	10090.ENSMUSP00000085226	10090.ENSMUSP00000063250	0	0	0	0	0.064	0.147	0.9	0.436	0.948	0.694867
Cul3	Nedd8	10090.ENSMUSP00000130738	10090.ENSMUSP00000010520	0	0	0	0	0.064	0.848	0.893	0.978	0.999	0.694612
Arl13b	Sugt1	10090.ENSMUSP00000086703	10090.ENSMUSP00000052942	0	0	0	0	0	0.186	0.115	0.075	0.275	0.6945
Atp6ap2	Cul3	10090.ENSMUSP00000033313	10090.ENSMUSP00000130738	0	0	0	0	0.114	0	0	0.135	0.201	0.693525
Ccz1	Cul3	10090.ENSMUSP00000031621	10090.ENSMUSP00000130738	0	0	0	0	0.203	0	0	0	0.203	0.693525
Cul3	Klhl13	10090.ENSMUSP00000130738	10090.ENSMUSP00000110972	0	0	0	0	0.061	0.693	0.905	0.855	0.995	0.693525
Cul3	Ptma	10090.ENSMUSP00000130738	10090.ENSMUSP00000044188	0	0	0	0	0	0	0	0.365	0.365	0.692942
Cops2	Cops4	10090.ENSMUSP00000106090	10090.ENSMUSP00000048416	0	0	0	0	0.266	0.977	0.9	0.834	0.999	0.692867
Cul4a	Esco1	10090.ENSMUSP00000016680	10090.ENSMUSP00000025142	0	0	0	0	0.052	0.093	0	0.211	0.262	0.692236
Klhl22	Klhl9	10090.ENSMUSP00000114115	10090.ENSMUSP00000092602	0	0	0	0.827	0	0.375	0.72	0.205	0.822	0.691499
Cdc34	Kdm2b	10090.ENSMUSP00000020550	10090.ENSMUSP00000038229	0	0	0	0	0.062	0.162	0	0.098	0.229	0.68987
Cul3	Wnk4	10090.ENSMUSP00000130738	10090.ENSMUSP00000099397	0	0	0	0	0	0.227	0	0.741	0.792	0.689711
Cops8	Gps1	10090.ENSMUSP00000035884	10090.ENSMUSP00000112007	0	0	0	0	0.066	0.978	0.9	0.867	0.999	0.688753
Cops6	Klhl2	10090.ENSMUSP00000019638	10090.ENSMUSP00000034017	0	0	0	0	0	0.087	0	0.148	0.188	0.688144
Vps16	Vps26a	10090.ENSMUSP00000028900	10090.ENSMUSP00000090130	0	0	0	0	0.051	0	0	0.323	0.33	0.687725
Fbxo32	Keap1	10090.ENSMUSP00000022986	10090.ENSMUSP00000131029	0	0	0	0	0	0	0	0.152	0.152	0.68737
Fbxw11	Lrrk2	10090.ENSMUSP00000075721	10090.ENSMUSP00000052584	0	0	0	0	0.062	0.132	0	0.047	0.156	0.687256
Nae1	Ube2f	10090.ENSMUSP00000034349	10090.ENSMUSP00000126173	0	0	0	0	0.051	0.802	0.702	0.871	0.991	0.687155
Fbxo11	Ube2d2a	10090.ENSMUSP00000005504	10090.ENSMUSP00000132446	0	0	0	0	0.156	0	0	0.08	0.19	0.686381
Atp6v1b1	Wnk4	10090.ENSMUSP00000006431	10090.ENSMUSP00000099397	0	0	0	0	0	0	0	0.257	0.257	0.683543
Lrrk2	Ube2d2a	10090.ENSMUSP00000052584	10090.ENSMUSP00000132446	0	0	0	0	0	0.134	0.176	0.053	0.265	0.682721
Sec22b	Stx18	10090.ENSMUSP00000029476	10090.ENSMUSP00000109761	0	0	0	0	0.12	0.641	0.8	0.914	0.993	0.682607
Cops4	Ube2d3	10090.ENSMUSP00000048416	10090.ENSMUSP00000130096	0	0	0	0	0.16	0.132	0	0.082	0.272	0.682039
Cul3	Fbxw11	10090.ENSMUSP00000130738	10090.ENSMUSP00000075721	0	0	0	0	0.061	0.459	0.367	0.5	0.818	0.68198
Arl2	Smc3	10090.ENSMUSP00000025893	10090.ENSMUSP00000025930	0	0	0	0	0.066	0	0	0.242	0.261	0.681708
Lrrk2	Rab7	10090.ENSMUSP00000052584	10090.ENSMUSP00000109230	0	0	0	0	0	0.322	0	0.986	0.99	0.680751
Chm	Klhl7	10090.ENSMUSP00000026607	10090.ENSMUSP00000030841	0	0	0	0	0.117	0	0	0.129	0.198	0.680541
Atp6v0a4	Atp6v0d1	10090.ENSMUSP00000039381	10090.ENSMUSP00000013304	0.118	0	0	0	0.187	0.575	0.8	0.513	0.964	0.680361
Atp6ap2	Lrrk2	10090.ENSMUSP00000033313	10090.ENSMUSP00000052584	0	0	0	0	0	0	0	0.274	0.274	0.680025
Hdac8	Lrrk2	10090.ENSMUSP00000085226	10090.ENSMUSP00000052584	0	0	0	0	0.052	0.134	0.116	0.047	0.215	0.680025
Atp6v0d2	Atp6v1e2	10090.ENSMUSP00000029900	10090.ENSMUSP00000065285	0.164	0	0	0	0.253	0.653	0.6	0.61	0.96	0.68
Atp6v1c2	Sugt1	10090.ENSMUSP00000020884	10090.ENSMUSP00000052942	0	0	0	0	0.08	0.2	0	0	0.232	0.679541
Lrrk2	Nfe2l2	10090.ENSMUSP00000052584	10090.ENSMUSP00000099733	0	0	0	0	0	0.087	0	0.258	0.293	0.67932
Bnip1	Sqstm1	10090.ENSMUSP00000015725	10090.ENSMUSP00000099835	0	0	0	0	0	0.13	0	0.068	0.155	0.677797
Btrc	Ccnf	10090.ENSMUSP00000070728	10090.ENSMUSP00000111048	0	0	0	0	0	0.083	0	0.632	0.648	0.67597
Hdac8	Smc5	10090.ENSMUSP00000085226	10090.ENSMUSP00000084837	0.043	0	0	0	0.065	0.164	0	0.172	0.297	0.674739
Fbxo2	Fbxw11	10090.ENSMUSP00000037377	10090.ENSMUSP00000075721	0	0	0	0	0	0	0.8	0.357	0.866	0.674587
Fbxo22	Nedd8	10090.ENSMUSP00000034859	10090.ENSMUSP00000010520	0	0	0	0	0	0	0.6	0.197	0.665	0.674359
Atp6v1b1	Atp6v1c2	10090.ENSMUSP00000006431	10090.ENSMUSP00000020884	0	0	0	0	0.267	0.785	0.6	0.738	0.981	0.674224
Klf6	Stag1	10090.ENSMUSP00000000080	10090.ENSMUSP00000116205	0	0	0	0	0	0.151	0	0	0.15	0.673818
Cops2	Smc5	10090.ENSMUSP00000106090	10090.ENSMUSP00000084837	0	0	0	0	0.189	0	0	0	0.189	0.673044
Cul3	Nfe2l2	10090.ENSMUSP00000130738	10090.ENSMUSP00000099733	0	0	0	0	0.048	0.437	0	0.871	0.925	0.671716
Ccz1	Cops5	10090.ENSMUSP00000031621	10090.ENSMUSP00000027050	0	0	0	0	0.173	0	0	0	0.173	0.670728
Cops5	Klhl13	10090.ENSMUSP00000027050	10090.ENSMUSP00000110972	0	0	0	0	0.052	0.141	0	0.045	0.154	0.670728
Cops5	Hdac8	10090.ENSMUSP00000027050	10090.ENSMUSP00000085226	0	0	0	0	0.066	0.133	0	0.06	0.172	0.670728
Cul3	Ddb1	10090.ENSMUSP00000130738	10090.ENSMUSP00000025649	0	0	0	0	0.115	0.401	0	0.82	0.896	0.670278
Atp6v0a4	Cul3	10090.ENSMUSP00000039381	10090.ENSMUSP00000130738	0	0	0	0	0.152	0	0	0.049	0.159	0.670232
Cops4	Cul7	10090.ENSMUSP00000048416	10090.ENSMUSP00000049128	0	0	0	0	0	0	0	0.179	0.179	0.66842
Cops2	Cops5	10090.ENSMUSP00000106090	10090.ENSMUSP00000027050	0	0	0	0	0.534	0.976	0.926	0.814	0.999	0.668288
Cul1	Ube2d1	10090.ENSMUSP00000031697	10090.ENSMUSP00000020085	0	0	0	0	0.061	0.413	0.667	0.551	0.906	0.668088
Atp6v1e1	Ube2d3	10090.ENSMUSP00000019354	10090.ENSMUSP00000130096	0	0	0	0	0.062	0	0	0.191	0.209	0.667576
Klf6	Stag2	10090.ENSMUSP00000000080	10090.ENSMUSP00000063250	0	0	0	0	0	0.151	0	0	0.15	0.667484
Cops4	Cops6	10090.ENSMUSP00000048416	10090.ENSMUSP00000019638	0	0	0	0	0.315	0.977	0.9	0.962	0.999	0.66688
Fbxo2	Fbxo22	10090.ENSMUSP00000037377	10090.ENSMUSP00000034859	0	0	0	0	0	0	0	0.365	0.365	0.66528
Lrrk2	Nedd8	10090.ENSMUSP00000052584	10090.ENSMUSP00000010520	0	0	0	0	0.061	0.163	0	0.052	0.189	0.664992
Pomgnt2	Pomk	10090.ENSMUSP00000095868	10090.ENSMUSP00000053802	0	0	0	0	0.062	0	0	0.937	0.939	0.664566
Cops6	Cul7	10090.ENSMUSP00000019638	10090.ENSMUSP00000049128	0	0	0	0	0	0	0	0.198	0.198	0.663874
Cul5	Fbxo2	10090.ENSMUSP00000034529	10090.ENSMUSP00000037377	0	0	0	0	0	0.074	0.333	0.051	0.362	0.663376
Klhl15	Ube2d1	10090.ENSMUSP00000094097	10090.ENSMUSP00000020085	0	0	0	0	0	0.151	0	0.254	0.339	0.660637
Atp6ap1	Atp6v1e1	10090.ENSMUSP00000019231	10090.ENSMUSP00000019354	0	0	0	0	0.287	0.821	0.6	0.557	0.974	0.660521
Ddb1	Lrrk2	10090.ENSMUSP00000025649	10090.ENSMUSP00000052584	0	0	0	0	0.062	0.227	0	0	0.243	0.65953
Cdca5	Espl1	10090.ENSMUSP00000025704	10090.ENSMUSP00000064465	0	0	0	0	0.785	0	0	0.789	0.952	0.65911
Atp6v1c1	Vps26a	10090.ENSMUSP00000022904	10090.ENSMUSP00000090130	0	0	0	0	0.209	0	0	0	0.209	0.658952
Esco2	Smc1b	10090.ENSMUSP00000022613	10090.ENSMUSP00000023068	0	0	0	0	0.095	0.33	0	0.659	0.775	0.65809
Fbxo4	Kdm2b	10090.ENSMUSP00000022791	10090.ENSMUSP00000038229	0	0	0	0	0	0	0	0.196	0.196	0.657212
Neil2	Suox	10090.ENSMUSP00000045200	10090.ENSMUSP00000056195	0	0	0	0	0	0	0	0.673	0.673	0.654906
Cul3	Rad21	10090.ENSMUSP00000130738	10090.ENSMUSP00000022927	0	0	0	0	0.178	0	0	0.042	0.179	0.654694
Atp6v0c	Atp6v1e1	10090.ENSMUSP00000024932	10090.ENSMUSP00000019354	0.098	0	0	0	0.278	0.956	0.6	0.785	0.997	0.654188
Cul3	Ube2d2a	10090.ENSMUSP00000130738	10090.ENSMUSP00000132446	0	0	0	0	0.149	0.283	0.202	0.493	0.72	0.653257
Glmn	Klhl7	10090.ENSMUSP00000077168	10090.ENSMUSP00000030841	0	0	0	0	0.103	0	0.72	0.061	0.743	0.652299
Atp6ap2	Atp6v0d1	10090.ENSMUSP00000033313	10090.ENSMUSP00000013304	0	0	0	0	0.515	0.915	0.72	0.6	0.994	0.651776
Ddb1	Smc5	10090.ENSMUSP00000025649	10090.ENSMUSP00000084837	0	0	0	0	0.066	0	0	0.813	0.818	0.651232
Fbxw7	Sugt1	10090.ENSMUSP00000103306	10090.ENSMUSP00000052942	0	0	0	0	0.063	0.122	0	0.07	0.168	0.649911
Atp6v0a4	Atp6v1b1	10090.ENSMUSP00000039381	10090.ENSMUSP00000006431	0.118	0	0	0	0.253	0.764	0.6	0.871	0.99	0.64958
Sqstm1	Vps11	10090.ENSMUSP00000099835	10090.ENSMUSP00000034644	0	0	0	0	0	0	0	0.437	0.437	0.649402
Fbxl3	Fbxo7	10090.ENSMUSP00000022720	10090.ENSMUSP00000120840	0	0	0	0	0.061	0	0	0.196	0.212	0.649108
Ikbkb	Rab7	10090.ENSMUSP00000033939	10090.ENSMUSP00000109230	0	0	0	0	0	0.131	0	0.097	0.182	0.64905
Ikbkb	Nedd8	10090.ENSMUSP00000033939	10090.ENSMUSP00000010520	0	0	0	0	0	0.09	0	0.22	0.26	0.647758
Lrrk2	Rad21	10090.ENSMUSP00000052584	10090.ENSMUSP00000022927	0	0	0	0	0.079	0.13	0	0.045	0.167	0.646979
Keap1	Nfe2l2	10090.ENSMUSP00000131029	10090.ENSMUSP00000099733	0	0	0	0	0.061	0.999	0.855	0.994	0.999	0.646787
Cul2	Fbxo7	10090.ENSMUSP00000125403	10090.ENSMUSP00000120840	0	0	0	0	0.061	0.227	0	0	0.243	0.645164
Klhl21	Klhl3	10090.ENSMUSP00000095380	10090.ENSMUSP00000089173	0	0	0	0.777	0	0	0.72	0.115	0.724	0.64406
Nphp3	Unc119	10090.ENSMUSP00000035167	10090.ENSMUSP00000002127	0	0	0	0	0	0.36	0	0.774	0.849	0.643138
Fbxo2	Fbxo45	10090.ENSMUSP00000037377	10090.ENSMUSP00000040168	0	0	0	0	0	0	0	0.467	0.467	0.642264
Cks1b	Ube2d3	10090.ENSMUSP00000029679	10090.ENSMUSP00000130096	0	0	0	0	0.067	0	0	0.254	0.274	0.64118
Atp6v0d1	Atp6v1c1	10090.ENSMUSP00000013304	10090.ENSMUSP00000022904	0	0	0	0	0.542	0.927	0.6	0.625	0.994	0.640865
Use1	Vps16	10090.ENSMUSP00000019169	10090.ENSMUSP00000028900	0	0	0	0	0.093	0	0	0.194	0.237	0.639549
Atp6v0e2	Atp6v1g1	10090.ENSMUSP00000044110	10090.ENSMUSP00000048770	0	0	0	0	0.209	0.265	0.6	0.682	0.916	0.638309
Atp6v1g1	Atp6v1h	10090.ENSMUSP00000048770	10090.ENSMUSP00000040756	0	0	0	0	0.141	0.715	0.6	0.834	0.981	0.637873
Ctnnb1	Cul1	10090.ENSMUSP00000007130	10090.ENSMUSP00000031697	0	0	0	0	0.089	0.228	0.864	0.551	0.951	0.636871
Klf6	Nfkbia	10090.ENSMUSP00000000080	10090.ENSMUSP00000021413	0	0	0	0	0.159	0.13	0.114	0.204	0.415	0.636128
Atp6v0a1	Atp6v0a4	10090.ENSMUSP00000044838	10090.ENSMUSP00000039381	0	0	0	0.966	0	0	0.8	0.682	0.804	0.635859
Cdca5	Smc1a	10090.ENSMUSP00000025704	10090.ENSMUSP00000044645	0	0	0	0	0.081	0.825	0.6	0.554	0.967	0.635689
Cul4a	Fbxw8	10090.ENSMUSP00000016680	10090.ENSMUSP00000047012	0	0	0	0	0.066	0.228	0.294	0.421	0.666	0.63558
Atp6v0a1	Rab7	10090.ENSMUSP00000044838	10090.ENSMUSP00000109230	0	0	0	0	0	0.057	0	0.511	0.52	0.634359
Cops5	Ddb1	10090.ENSMUSP00000027050	10090.ENSMUSP00000025649	0	0	0	0	0.082	0.813	0.6	0.695	0.976	0.63375
Atp7b	Suox	10090.ENSMUSP00000006742	10090.ENSMUSP00000056195	0	0	0	0	0.05	0	0	0.298	0.305	0.633524
Cdc34	Stag3	10090.ENSMUSP00000020550	10090.ENSMUSP00000040945	0	0	0	0	0	0	0	0.241	0.24	0.633253
Cks1b	Ptma	10090.ENSMUSP00000029679	10090.ENSMUSP00000044188	0	0	0	0	0.162	0	0	0.068	0.185	0.632783
Cops4	Nedd8	10090.ENSMUSP00000048416	10090.ENSMUSP00000010520	0	0	0	0	0.064	0.744	0.9	0.846	0.995	0.630615
Cul2	Sqstm1	10090.ENSMUSP00000125403	10090.ENSMUSP00000099835	0	0	0	0	0	0.227	0	0.13	0.299	0.630255
Atp6v0d2	Rilp	10090.ENSMUSP00000029900	10090.ENSMUSP00000037238	0	0	0	0	0	0	0	0.24	0.239	0.629349
Atp6v0c	Atp6v0d1	10090.ENSMUSP00000024932	10090.ENSMUSP00000013304	0.098	0	0	0	0.329	0.948	0.8	0.828	0.998	0.628926
Kctd10	Klhl9	10090.ENSMUSP00000001125	10090.ENSMUSP00000092602	0	0	0	0	0	0	0.72	0	0.72	0.628269
Nfkbia	Stag1	10090.ENSMUSP00000021413	10090.ENSMUSP00000116205	0	0	0	0	0.061	0.204	0	0.049	0.227	0.62699
Stx18	Vps16	10090.ENSMUSP00000109761	10090.ENSMUSP00000028900	0	0	0	0	0	0	0	0.496	0.496	0.626944
Pde6d	Smc3	10090.ENSMUSP00000027444	10090.ENSMUSP00000025930	0	0	0	0	0	0	0	0.559	0.559	0.623531
Atp6ap2	Atp6v0b	10090.ENSMUSP00000033313	10090.ENSMUSP00000047682	0	0	0	0	0.273	0.842	0.72	0.629	0.986	0.623268
Cacybp	Cul3	10090.ENSMUSP00000014370	10090.ENSMUSP00000130738	0	0	0	0	0.148	0.044	0	0	0.15	0.623211
Cul5	Fbxl5	10090.ENSMUSP00000034529	10090.ENSMUSP00000045792	0	0	0	0	0	0.228	0	0	0.227	0.622765
Cdc34	Fbxw7	10090.ENSMUSP00000020550	10090.ENSMUSP00000103306	0	0	0	0	0	0.507	0.548	0.705	0.928	0.622262
Klhl12	Spop	10090.ENSMUSP00000107851	10090.ENSMUSP00000103350	0	0	0	0.571	0.067	0	0.72	0.429	0.774	0.622261
Fbxl3	Ube2d2a	10090.ENSMUSP00000022720	10090.ENSMUSP00000132446	0	0	0	0	0.092	0.09	0	0.088	0.18	0.62189
Kntc1	Nbas	10090.ENSMUSP00000031366	10090.ENSMUSP00000036082	0	0	0	0	0.051	0	0	0.239	0.246	0.620805
Klhl7	Nfe2l2	10090.ENSMUSP00000030841	10090.ENSMUSP00000099733	0	0	0	0	0	0.138	0.308	0.095	0.413	0.62059
Cul5	Ikbkb	10090.ENSMUSP00000034529	10090.ENSMUSP00000033939	0	0	0	0	0.062	0.131	0	0.131	0.23	0.620457
Rab7	Vps35	10090.ENSMUSP00000109230	10090.ENSMUSP00000034131	0	0	0	0	0.117	0.847	0.36	0.987	0.998	0.619784
Atp6ap2	Atp6v0a1	10090.ENSMUSP00000033313	10090.ENSMUSP00000044838	0	0	0	0	0.08	0.923	0.54	0.626	0.986	0.61931
Vps16	Vps35	10090.ENSMUSP00000028900	10090.ENSMUSP00000034131	0	0	0	0	0.198	0	0	0.472	0.558	0.618891
Cul7	Fbxo4	10090.ENSMUSP00000049128	10090.ENSMUSP00000022791	0	0	0	0	0	0	0	0.4	0.4	0.617579
Atp6v0a1	Nedd8	10090.ENSMUSP00000044838	10090.ENSMUSP00000010520	0	0	0	0	0.063	0.136	0	0.101	0.208	0.615875
Cul1	Rbx1	10090.ENSMUSP00000031697	10090.ENSMUSP00000023036	0	0	0	0	0.061	0.993	0.922	0.995	0.999	0.614761
Fbxl3	Fbxo22	10090.ENSMUSP00000022720	10090.ENSMUSP00000034859	0	0	0	0	0	0	0	0.265	0.265	0.614683
Atp6v0d1	Atp6v1a	10090.ENSMUSP00000013304	10090.ENSMUSP00000110314	0.172	0	0	0	0.363	0.948	0.6	0.772	0.997	0.612491
Atp6v0a4	Atp6v0b	10090.ENSMUSP00000039381	10090.ENSMUSP00000047682	0.077	0	0	0	0.082	0.58	0.8	0.661	0.971	0.611878
Atp6ap1	Atp6ap2	10090.ENSMUSP00000019231	10090.ENSMUSP00000033313	0	0	0	0	0.688	0.951	0.54	0.843	0.998	0.611457
Atp6ap1	Atp6v0c	10090.ENSMUSP00000019231	10090.ENSMUSP00000024932	0	0	0	0	0.295	0.847	0.8	0.717	0.993	0.610997
Cul4a	Esco2	10090.ENSMUSP00000016680	10090.ENSMUSP00000022613	0	0	0	0	0.052	0.13	0	0.128	0.218	0.610846
Cul3	Ikbkb	10090.ENSMUSP00000130738	10090.ENSMUSP00000033939	0	0	0	0	0.061	0.131	0	0.359	0.431	0.608853
Cdc34	Vhl	10090.ENSMUSP00000020550	10090.ENSMUSP00000039418	0	0	0	0	0	0.096	0.247	0.178	0.391	0.608388
Cul4a	Sqstm1	10090.ENSMUSP00000016680	10090.ENSMUSP00000099835	0	0	0	0	0.062	0.084	0	0.096	0.155	0.607514
Klhl13	Nfe2l2	10090.ENSMUSP00000110972	10090.ENSMUSP00000099733	0	0	0	0	0	0.138	0.308	0.067	0.394	0.606848
Esco1	Fbxw7	10090.ENSMUSP00000025142	10090.ENSMUSP00000103306	0	0	0	0	0.062	0	0	0.219	0.236	0.606384
Cops5	Uchl3	10090.ENSMUSP00000027050	10090.ENSMUSP00000002289	0	0	0	0	0.204	0.147	0	0.685	0.767	0.606301
Nfe2l2	Ptma	10090.ENSMUSP00000099733	10090.ENSMUSP00000044188	0	0	0	0	0	0	0	0.178	0.178	0.605781
Cks1b	Fbxw7	10090.ENSMUSP00000029679	10090.ENSMUSP00000103306	0	0	0	0	0	0.047	0	0.278	0.282	0.604946
Ctnnb1	Klhl20	10090.ENSMUSP00000007130	10090.ENSMUSP00000107238	0	0	0	0	0	0.084	0	0.124	0.163	0.604709
Cdca5	Nipbl	10090.ENSMUSP00000025704	10090.ENSMUSP00000059385	0	0	0	0	0	0	0	0.713	0.713	0.604387
Bnip1	Vps11	10090.ENSMUSP00000015725	10090.ENSMUSP00000034644	0	0	0	0	0	0	0	0.187	0.187	0.603553
Smc3	Smc6	10090.ENSMUSP00000025930	10090.ENSMUSP00000020931	0	0	0	0	0.834	0.139	0.9	0.839	0.997	0.603351
Cul4b	Cul5	10090.ENSMUSP00000059276	10090.ENSMUSP00000034529	0	0	0	0.646	0.173	0	0	0.862	0.423	0.602903
Atp6v0c	Atp6v1f	10090.ENSMUSP00000024932	10090.ENSMUSP00000004396	0.139	0	0	0	0.251	0.944	0.8	0.839	0.998	0.601317
Osbpl1a	Rab7	10090.ENSMUSP00000073957	10090.ENSMUSP00000109230	0	0	0	0	0.065	0.913	0.6	0.988	0.999	0.601294
Nbas	Use1	10090.ENSMUSP00000036082	10090.ENSMUSP00000019169	0	0	0	0	0.063	0.764	0.6	0.271	0.926	0.600285
Cul7	Fbxo9	10090.ENSMUSP00000049128	10090.ENSMUSP00000001402	0	0	0	0	0	0	0	0.187	0.187	0.600221
Cacybp	Lrrk2	10090.ENSMUSP00000014370	10090.ENSMUSP00000052584	0	0	0	0	0.062	0.13	0	0.047	0.154	0.600024
Ube2d3	Vps35	10090.ENSMUSP00000130096	10090.ENSMUSP00000034131	0	0	0	0	0.164	0	0	0	0.164	0.599793
Atp6v0a1	Vps16	10090.ENSMUSP00000044838	10090.ENSMUSP00000028900	0	0	0	0	0.153	0	0	0.107	0.211	0.59946
Atp6v1a	Atp6v1c1	10090.ENSMUSP00000110314	10090.ENSMUSP00000022904	0	0	0	0	0.643	0.958	0.6	0.863	0.999	0.59922
Ccnf	Klhl3	10090.ENSMUSP00000111048	10090.ENSMUSP00000089173	0	0	0	0	0.097	0	0	0.177	0.225	0.598956
Klhl3	Nedd8	10090.ENSMUSP00000089173	10090.ENSMUSP00000010520	0	0	0	0	0	0.057	0.6	0.242	0.689	0.59856
Smc3	Stag2	10090.ENSMUSP00000025930	10090.ENSMUSP00000063250	0	0	0	0	0.725	0.858	0.8	0.966	0.999	0.598187
Nfkbia	Ube2d2a	10090.ENSMUSP00000021413	10090.ENSMUSP00000132446	0	0	0	0	0.052	0.182	0.911	0.278	0.943	0.597297
Atp6v0b	Atp6v0c	10090.ENSMUSP00000047682	10090.ENSMUSP00000024932	0	0	0	0.818	0.654	0.957	0.8	0.916	0.997	0.596903
Klhl3	Klhl9	10090.ENSMUSP00000089173	10090.ENSMUSP00000092602	0	0	0	0.766	0.065	0	0.72	0.291	0.743	0.596443
Atp6ap2	Atp6v1a	10090.ENSMUSP00000033313	10090.ENSMUSP00000110314	0	0	0	0	0.378	0.85	0.36	0.557	0.97	0.595769
Ccnf	Eml6	10090.ENSMUSP00000111048	10090.ENSMUSP00000051080	0	0	0	0	0.064	0.197	0	0.081	0.248	0.595558
Atp6v0d1	Atp6v1b1	10090.ENSMUSP00000013304	10090.ENSMUSP00000006431	0.164	0	0	0	0.629	0.794	0.6	0.543	0.986	0.592655
Cul5	Vps35	10090.ENSMUSP00000034529	10090.ENSMUSP00000034131	0	0	0	0	0.223	0	0	0	0.223	0.592251
Atp6ap2	Atp6v1e1	10090.ENSMUSP00000033313	10090.ENSMUSP00000019354	0	0	0	0	0.297	0.832	0.36	0.283	0.938	0.591188
Cops5	Nae1	10090.ENSMUSP00000027050	10090.ENSMUSP00000034349	0.052	0	0	0	0.223	0.1	0	0.641	0.73	0.590912
Atp6ap2	Vps35	10090.ENSMUSP00000033313	10090.ENSMUSP00000034131	0	0	0	0	0.144	0	0	0.324	0.396	0.590503
Ccz1	Vps35	10090.ENSMUSP00000031621	10090.ENSMUSP00000034131	0	0	0	0	0.188	0	0	0.156	0.285	0.590503
Cops2	Vps35	10090.ENSMUSP00000106090	10090.ENSMUSP00000034131	0	0	0	0	0.441	0	0	0.074	0.46	0.590487
Cul4a	Ddb2	10090.ENSMUSP00000016680	10090.ENSMUSP00000028696	0	0	0	0	0.062	0.854	0.72	0.987	0.999	0.589328
Cul2	Nfe2l2	10090.ENSMUSP00000125403	10090.ENSMUSP00000099733	0	0	0	0	0	0.048	0	0.16	0.167	0.587782
Cul5	Fbxo11	10090.ENSMUSP00000034529	10090.ENSMUSP00000005504	0	0	0	0	0.086	0.157	0	0.146	0.285	0.587752
Cul1	Klhl20	10090.ENSMUSP00000031697	10090.ENSMUSP00000107238	0	0	0	0	0.061	0.162	0.208	0.355	0.544	0.587539
Esco1	Smc1b	10090.ENSMUSP00000025142	10090.ENSMUSP00000023068	0	0	0	0	0.079	0.33	0	0.554	0.701	0.586707
Klf6	Nfe2l2	10090.ENSMUSP00000000080	10090.ENSMUSP00000099733	0	0	0	0	0.066	0.051	0	0.187	0.216	0.585991
Cops4	Klhl3	10090.ENSMUSP00000048416	10090.ENSMUSP00000089173	0	0	0	0	0.061	0.088	0	0.304	0.352	0.585892
Rab7	Stx18	10090.ENSMUSP00000109230	10090.ENSMUSP00000109761	0	0	0	0	0.094	0	0	0.201	0.245	0.585854
Bnip1	Zwilch	10090.ENSMUSP00000015725	10090.ENSMUSP00000112790	0	0	0	0	0	0	0	0.197	0.197	0.585346
Cops2	Kntc1	10090.ENSMUSP00000106090	10090.ENSMUSP00000031366	0	0	0	0	0.051	0	0	0.324	0.331	0.584962
Hdac8	Pds5a	10090.ENSMUSP00000085226	10090.ENSMUSP00000031104	0	0	0	0	0.08	0.087	0.9	0.356	0.938	0.584506
Klf6	Sqstm1	10090.ENSMUSP00000000080	10090.ENSMUSP00000099835	0	0	0	0	0.088	0.066	0	0.096	0.163	0.583955
Fbxl3	Fbxo2	10090.ENSMUSP00000022720	10090.ENSMUSP00000037377	0	0	0	0	0.048	0	0	0.334	0.339	0.583315
Ctcf	Nfkbia	10090.ENSMUSP00000005841	10090.ENSMUSP00000021413	0	0	0	0	0.049	0.085	0.114	0.118	0.229	0.582818
Atp6v0c	Vps35	10090.ENSMUSP00000024932	10090.ENSMUSP00000034131	0	0	0	0	0.061	0.088	0	0.104	0.166	0.582159
Atp6ap1	Atp6v1c1	10090.ENSMUSP00000019231	10090.ENSMUSP00000022904	0	0	0	0	0.168	0.853	0.6	0.741	0.985	0.581802
Keap1	Lrrk2	10090.ENSMUSP00000131029	10090.ENSMUSP00000052584	0	0	0	0	0.052	0.057	0	0.155	0.178	0.58167
Cul2	Fbxw11	10090.ENSMUSP00000125403	10090.ENSMUSP00000075721	0	0	0	0	0.065	0.283	0.213	0.416	0.651	0.581036
Esco1	Stag1	10090.ENSMUSP00000025142	10090.ENSMUSP00000116205	0	0	0	0	0.115	0.264	0.9	0.771	0.983	0.57973
Fbxl5	Fbxo2	10090.ENSMUSP00000045792	10090.ENSMUSP00000037377	0	0	0	0	0	0	0	0.216	0.216	0.579359
Fbxo7	Kdm2b	10090.ENSMUSP00000120840	10090.ENSMUSP00000038229	0	0	0	0	0	0	0	0.186	0.186	0.579064
Atp6v1g2	Klhl22	10090.ENSMUSP00000069482	10090.ENSMUSP00000114115	0	0	0	0	0.181	0.045	0	0	0.184	0.578838
Cul2	Fbxl3	10090.ENSMUSP00000125403	10090.ENSMUSP00000022720	0	0	0	0	0.085	0.222	0	0.129	0.326	0.578545
Fyco1	Vps11	10090.ENSMUSP00000081764	10090.ENSMUSP00000034644	0	0	0	0	0	0	0	0.258	0.258	0.578316
Klhl9	Nedd8	10090.ENSMUSP00000092602	10090.ENSMUSP00000010520	0	0	0	0	0	0.057	0.6	0.11	0.634	0.57787
Cul4b	Kctd5	10090.ENSMUSP00000059276	10090.ENSMUSP00000017090	0	0	0	0	0	0.262	0	0.104	0.311	0.57728
Fbxo22	Nfe2l2	10090.ENSMUSP00000034859	10090.ENSMUSP00000099733	0	0	0	0	0	0.162	0	0.116	0.227	0.576686
Ikbkb	Lrrk2	10090.ENSMUSP00000033939	10090.ENSMUSP00000052584	0	0	0	0.549	0	0.156	0.258	0.13	0.374	0.576101
Atp6ap1	Atp6v1c2	10090.ENSMUSP00000019231	10090.ENSMUSP00000020884	0	0	0	0	0.063	0.289	0.6	0.664	0.898	0.575093
Crbn	Vhl	10090.ENSMUSP00000108865	10090.ENSMUSP00000039418	0	0	0	0	0	0	0	0.236	0.236	0.574716
Arl13b	Vps39	10090.ENSMUSP00000086703	10090.ENSMUSP00000099559	0	0	0	0	0	0.254	0	0.068	0.275	0.57344
Atp6v0e2	Klhl3	10090.ENSMUSP00000044110	10090.ENSMUSP00000089173	0	0	0	0	0	0	0	0.223	0.223	0.573321
Atp6v1c1	Vps35	10090.ENSMUSP00000022904	10090.ENSMUSP00000034131	0	0	0	0	0.161	0.691	0	0.076	0.74	0.572879
Crbn	Esco2	10090.ENSMUSP00000108865	10090.ENSMUSP00000022613	0	0	0	0	0	0	0	0.324	0.324	0.572789
Atp6ap1	Nphp3	10090.ENSMUSP00000019231	10090.ENSMUSP00000035167	0	0	0	0	0	0	0	0.174	0.174	0.572384
Atp6v0c	Atp6v1a	10090.ENSMUSP00000024932	10090.ENSMUSP00000110314	0.139	0	0	0	0.219	0.978	0.8	0.856	0.999	0.571909
Atp6v0b	Atp6v1c1	10090.ENSMUSP00000047682	10090.ENSMUSP00000022904	0	0	0	0	0.305	0.911	0.6	0.786	0.994	0.571053
Atp6v0a1	Atp6v1c1	10090.ENSMUSP00000044838	10090.ENSMUSP00000022904	0	0	0	0	0.156	0.908	0.6	0.695	0.989	0.570591
Btrc	Senp8	10090.ENSMUSP00000070728	10090.ENSMUSP00000129441	0	0	0	0	0	0	0	0.239	0.238	0.570313
Cul1	Spop	10090.ENSMUSP00000031697	10090.ENSMUSP00000103350	0	0	0	0	0.066	0.33	0	0.569	0.707	0.5693
Atp6v0a4	Vps35	10090.ENSMUSP00000039381	10090.ENSMUSP00000034131	0	0	0	0	0.118	0.051	0	0.218	0.288	0.56889
Cops5	Sugt1	10090.ENSMUSP00000027050	10090.ENSMUSP00000052942	0	0	0	0	0.152	0.089	0	0.05	0.202	0.567499
Cops6	Nedd8	10090.ENSMUSP00000019638	10090.ENSMUSP00000010520	0	0	0	0	0.126	0.871	0.9	0.849	0.998	0.567376
Atp6v0a4	Atp6v1e1	10090.ENSMUSP00000039381	10090.ENSMUSP00000019354	0.118	0	0	0	0.066	0.675	0.6	0.519	0.939	0.566829
Cul5	Fbxo45	10090.ENSMUSP00000034529	10090.ENSMUSP00000040168	0	0	0	0	0.063	0.354	0	0.357	0.577	0.566572
Fbxo11	Fbxo2	10090.ENSMUSP00000005504	10090.ENSMUSP00000037377	0	0	0	0	0	0	0	0.294	0.294	0.566277
Atp6v0b	Atp6v1c2	10090.ENSMUSP00000047682	10090.ENSMUSP00000020884	0	0	0	0	0.191	0.577	0.6	0.755	0.962	0.566156
Atp6v1f	Nfkbia	10090.ENSMUSP00000004396	10090.ENSMUSP00000021413	0	0	0	0	0.061	0	0	0.139	0.157	0.564363
Fbxw11	Keap1	10090.ENSMUSP00000075721	10090.ENSMUSP00000131029	0	0	0	0	0	0.088	0	0.193	0.232	0.563175
Fbxw11	Nedd8	10090.ENSMUSP00000075721	10090.ENSMUSP00000010520	0	0	0	0	0	0.568	0.6	0.366	0.88	0.56081
Atp6v0b	Atp6v1d	10090.ENSMUSP00000047682	10090.ENSMUSP00000021536	0.139	0	0	0	0.276	0.938	0.8	0.846	0.998	0.560769
Atp6v0b	Atp6v1b2	10090.ENSMUSP00000047682	10090.ENSMUSP00000006435	0.098	0	0	0	0.31	0.911	0.6	0.789	0.994	0.560021
Nfkbia	Sugt1	10090.ENSMUSP00000021413	10090.ENSMUSP00000052942	0	0	0	0	0.062	0.137	0	0.077	0.188	0.559956
Cul5	Klhl20	10090.ENSMUSP00000034529	10090.ENSMUSP00000107238	0	0	0	0	0.068	0.149	0.163	0.271	0.451	0.559538
Atp6v0a1	Atp6v1c2	10090.ENSMUSP00000044838	10090.ENSMUSP00000020884	0	0	0	0	0.156	0.563	0.6	0.517	0.919	0.559091
Maf	Ptma	10090.ENSMUSP00000104732	10090.ENSMUSP00000044188	0	0	0	0	0	0	0	0.166	0.165	0.558628
Cul2	Nfkbia	10090.ENSMUSP00000125403	10090.ENSMUSP00000021413	0	0	0	0	0.062	0.16	0	0.316	0.414	0.557925
Kctd10	Nedd8	10090.ENSMUSP00000001125	10090.ENSMUSP00000010520	0	0	0	0	0.186	0.046	0	0	0.19	0.557308
Maf	Nfe2l2	10090.ENSMUSP00000104732	10090.ENSMUSP00000099733	0	0	0	0	0	0.532	0.331	0.992	0.997	0.557022
Atp6v1c1	Nae1	10090.ENSMUSP00000022904	10090.ENSMUSP00000034349	0	0	0	0	0.17	0	0	0	0.17	0.556714
Cul3	Keap1	10090.ENSMUSP00000130738	10090.ENSMUSP00000131029	0	0	0	0	0.061	0.974	0.768	0.994	0.999	0.556396
Nfe2l2	Pgam5	10090.ENSMUSP00000099733	10090.ENSMUSP00000108124	0	0	0	0	0	0.145	0	0.51	0.563	0.556265
Atp6v1a	Atp6v1b2	10090.ENSMUSP00000110314	10090.ENSMUSP00000006435	0.172	0	0.448	0.584	0.762	0.986	0.6	0.865	0.999	0.555643
Kctd13	Spop	10090.ENSMUSP00000032924	10090.ENSMUSP00000103350	0	0	0	0	0	0	0.72	0	0.72	0.553974
Rad21	Stag2	10090.ENSMUSP00000022927	10090.ENSMUSP00000063250	0	0	0	0	0.404	0.957	0.8	0.991	0.999	0.553598
Pds5b	Rad21	10090.ENSMUSP00000016569	10090.ENSMUSP00000022927	0	0	0	0	0.306	0.761	0.6	0.769	0.982	0.553054
Atp6v1a	Atp6v1c2	10090.ENSMUSP00000110314	10090.ENSMUSP00000020884	0	0	0	0	0.425	0.766	0.6	0.787	0.987	0.55277
Klhl9	Vps35	10090.ENSMUSP00000092602	10090.ENSMUSP00000034131	0	0	0	0	0.166	0.051	0	0	0.175	0.552555
Atp6v0d1	Atp6v1h	10090.ENSMUSP00000013304	10090.ENSMUSP00000040756	0	0	0	0	0.506	0.756	0.8	0.79	0.994	0.552179
Atp6v0e2	Atp6v1b2	10090.ENSMUSP00000044110	10090.ENSMUSP00000006435	0	0	0	0	0.157	0.849	0.6	0.392	0.964	0.550222
Keap1	Klhl7	10090.ENSMUSP00000131029	10090.ENSMUSP00000030841	0	0	0	0.785	0	0	0.72	0.222	0.731	0.549914
Cdc34	Klhl15	10090.ENSMUSP00000020550	10090.ENSMUSP00000094097	0	0	0	0	0.062	0.134	0	0.227	0.317	0.549196
Pde6d	Unc119b	10090.ENSMUSP00000027444	10090.ENSMUSP00000055475	0	0	0	0	0.062	0	0	0.731	0.737	0.547991
Cul3	Neil2	10090.ENSMUSP00000130738	10090.ENSMUSP00000045200	0	0	0	0	0	0	0	0.877	0.877	0.547672
Rab7	Unc119	10090.ENSMUSP00000109230	10090.ENSMUSP00000002127	0	0	0	0	0	0	0	0.48	0.48	0.547058
Atp6v0d1	Atp6v1e1	10090.ENSMUSP00000013304	10090.ENSMUSP00000019354	0.164	0	0	0	0.308	0.927	0.6	0.742	0.994	0.547056
Fbxw7	Klf6	10090.ENSMUSP00000103306	10090.ENSMUSP00000000080	0	0	0	0	0	0.088	0	0.109	0.152	0.547008
Stx18	Vps35	10090.ENSMUSP00000109761	10090.ENSMUSP00000034131	0	0	0	0	0.066	0	0	0.187	0.209	0.546624
Atp6ap1	Atp6v0d1	10090.ENSMUSP00000019231	10090.ENSMUSP00000013304	0	0	0	0	0.636	0.908	0.8	0.48	0.996	0.546579
Atp7a	Nfkbia	10090.ENSMUSP00000058840	10090.ENSMUSP00000021413	0	0	0	0	0.064	0	0	0.227	0.245	0.546506
Hdac8	Stag1	10090.ENSMUSP00000085226	10090.ENSMUSP00000116205	0	0	0	0	0.064	0.147	0.9	0.45	0.95	0.546252
Atp6v1e1	Vps16	10090.ENSMUSP00000019354	10090.ENSMUSP00000028900	0	0	0	0	0	0	0	0.192	0.192	0.545961
Atp6v1d	Vps35	10090.ENSMUSP00000021536	10090.ENSMUSP00000034131	0	0	0	0	0.133	0	0	0.186	0.264	0.54552
Nsmce1	Zwilch	10090.ENSMUSP00000033006	10090.ENSMUSP00000112790	0	0	0	0	0.23	0	0	0.081	0.262	0.545452
Espl1	Mau2	10090.ENSMUSP00000064465	10090.ENSMUSP00000131966	0	0	0	0	0.065	0	0	0.774	0.78	0.545223
Cul2	Klhl7	10090.ENSMUSP00000125403	10090.ENSMUSP00000030841	0	0	0	0	0.061	0.149	0.163	0.099	0.316	0.544941
Maf	Neil2	10090.ENSMUSP00000104732	10090.ENSMUSP00000045200	0	0	0	0	0	0	0	0.59	0.59	0.543886
Atp6v1f	Ube2d3	10090.ENSMUSP00000004396	10090.ENSMUSP00000130096	0	0	0	0	0.066	0.226	0	0.139	0.323	0.54288
Cul7	Fbxo45	10090.ENSMUSP00000049128	10090.ENSMUSP00000040168	0	0	0	0	0	0	0	0.246	0.246	0.542834
Nphp3	Sugt1	10090.ENSMUSP00000035167	10090.ENSMUSP00000052942	0	0	0	0	0.064	0.202	0	0.099	0.268	0.542798
Atp6v0d1	Atp6v1c2	10090.ENSMUSP00000013304	10090.ENSMUSP00000020884	0	0	0	0	0.469	0.653	0.6	0.545	0.961	0.542125
Mau2	Smc1a	10090.ENSMUSP00000131966	10090.ENSMUSP00000044645	0	0	0	0	0.081	0.047	0.6	0.761	0.905	0.541973
Atp6v1e1	Atp6v1f	10090.ENSMUSP00000019354	10090.ENSMUSP00000004396	0.172	0	0	0	0.248	0.991	0.6	0.788	0.999	0.540094
Nsmce1	Smc1b	10090.ENSMUSP00000033006	10090.ENSMUSP00000023068	0	0	0	0	0.063	0.811	0	0.191	0.844	0.539668
Cacybp	Nedd8	10090.ENSMUSP00000014370	10090.ENSMUSP00000010520	0	0	0	0	0.163	0.054	0	0	0.174	0.539651
Atp6ap1	Pds5a	10090.ENSMUSP00000019231	10090.ENSMUSP00000031104	0	0	0	0	0	0	0	0.251	0.251	0.539216
Atp6ap1	Atp6v0a4	10090.ENSMUSP00000019231	10090.ENSMUSP00000039381	0	0	0	0	0.089	0.594	0.8	0.555	0.962	0.538096
Cand1	Cops8	10090.ENSMUSP00000020315	10090.ENSMUSP00000035884	0	0	0	0	0.106	0	0	0.536	0.567	0.538014
Atp6ap2	Atp6v1f	10090.ENSMUSP00000033313	10090.ENSMUSP00000004396	0	0	0	0	0.228	0.915	0.72	0.566	0.991	0.536974
Cand1	Cops6	10090.ENSMUSP00000020315	10090.ENSMUSP00000019638	0	0	0	0	0.062	0.055	0	0.493	0.512	0.536501
Fbxl3	Stag2	10090.ENSMUSP00000022720	10090.ENSMUSP00000063250	0	0	0	0	0.203	0.053	0	0.059	0.227	0.535922
Cul7	Fbxl5	10090.ENSMUSP00000049128	10090.ENSMUSP00000045792	0	0	0	0	0	0	0	0.242	0.242	0.535844
Atp6v0c	Ube2d2a	10090.ENSMUSP00000024932	10090.ENSMUSP00000132446	0	0	0	0	0.062	0.043	0	0.242	0.26	0.535745
Cul3	Kctd10	10090.ENSMUSP00000130738	10090.ENSMUSP00000001125	0	0	0	0	0	0.763	0.72	0.901	0.992	0.534555
Atp6v1a	Atp6v1e2	10090.ENSMUSP00000110314	10090.ENSMUSP00000065285	0.172	0	0	0	0.245	0.753	0.6	0.689	0.977	0.533892
Cops4	Fbxw7	10090.ENSMUSP00000048416	10090.ENSMUSP00000103306	0	0	0	0	0.061	0	0	0.262	0.277	0.533042
Atp11c	Cops2	10090.ENSMUSP00000099066	10090.ENSMUSP00000106090	0	0	0	0	0.155	0	0	0	0.154	0.532797
Cul5	Dcun1d1	10090.ENSMUSP00000034529	10090.ENSMUSP00000113594	0	0	0	0	0.165	0.763	0.6	0.483	0.953	0.532136
Klhl2	Klhl22	10090.ENSMUSP00000034017	10090.ENSMUSP00000114115	0	0	0	0.705	0	0	0.72	0.092	0.724	0.532104
Atp6v0c	Rab7	10090.ENSMUSP00000024932	10090.ENSMUSP00000109230	0	0	0	0	0.225	0	0	0.147	0.311	0.531557
Atp6v0a4	Atp6v1a	10090.ENSMUSP00000039381	10090.ENSMUSP00000110314	0.164	0	0	0	0.245	0.654	0.6	0.662	0.965	0.531272
Ikbkb	Ube2d3	10090.ENSMUSP00000033939	10090.ENSMUSP00000130096	0	0	0	0	0	0.083	0.103	0.109	0.203	0.53117
Atp6v0a2	Atp7a	10090.ENSMUSP00000039737	10090.ENSMUSP00000058840	0.043	0	0	0	0.051	0	0	0.28	0.289	0.530816
Fbxl3	Ube2d3	10090.ENSMUSP00000022720	10090.ENSMUSP00000130096	0	0	0	0	0.134	0.099	0	0.088	0.226	0.530035
Nphp3	Vps26a	10090.ENSMUSP00000035167	10090.ENSMUSP00000090130	0	0	0	0	0.062	0.133	0	0	0.151	0.529352
Ctcf	Fbxw11	10090.ENSMUSP00000005841	10090.ENSMUSP00000075721	0	0	0	0	0.051	0.091	0.139	0	0.192	0.529073
Btrc	Nae1	10090.ENSMUSP00000070728	10090.ENSMUSP00000034349	0	0	0	0	0	0	0	0.406	0.406	0.529016
Palb2	Senp8	10090.ENSMUSP00000095675	10090.ENSMUSP00000129441	0	0	0	0	0	0	0	0.327	0.327	0.527832
Fbxl5	Fbxo22	10090.ENSMUSP00000045792	10090.ENSMUSP00000034859	0	0	0	0	0.052	0	0	0.361	0.368	0.527778
Atp6v0d1	Atp6v1b2	10090.ENSMUSP00000013304	10090.ENSMUSP00000006435	0.164	0	0	0	0.687	0.927	0.6	0.714	0.997	0.52679
Klf6	Ube2d2a	10090.ENSMUSP00000000080	10090.ENSMUSP00000132446	0	0	0	0	0	0.081	0.123	0	0.159	0.52612
Nfe2l2	Nfkbia	10090.ENSMUSP00000099733	10090.ENSMUSP00000021413	0	0	0	0	0.077	0.046	0.177	0.551	0.631	0.52592
Atp6v0e2	Atp6v1e2	10090.ENSMUSP00000044110	10090.ENSMUSP00000065285	0	0	0	0	0.064	0.145	0.6	0.535	0.831	0.525367
Cul2	Uchl3	10090.ENSMUSP00000125403	10090.ENSMUSP00000002289	0	0	0	0	0.103	0	0	0.158	0.212	0.525048
Hdac8	Ikbkb	10090.ENSMUSP00000085226	10090.ENSMUSP00000033939	0	0	0	0	0	0.087	0.116	0.082	0.194	0.524909
Kntc1	Rad21	10090.ENSMUSP00000031366	10090.ENSMUSP00000022927	0	0	0	0	0.149	0	0	0.103	0.205	0.524671
Atp6v1e1	Sqstm1	10090.ENSMUSP00000019354	10090.ENSMUSP00000099835	0	0	0	0	0.075	0	0	0.126	0.157	0.523633
Cand1	Ube2d2a	10090.ENSMUSP00000020315	10090.ENSMUSP00000132446	0	0	0	0	0	0.084	0	0.312	0.343	0.523333
Btrc	Cul7	10090.ENSMUSP00000070728	10090.ENSMUSP00000049128	0	0	0	0	0	0	0	0.433	0.433	0.522865
Palb2	Uchl3	10090.ENSMUSP00000095675	10090.ENSMUSP00000002289	0	0	0	0	0	0	0	0.169	0.169	0.522526
Atp6v1h	Vps11	10090.ENSMUSP00000040756	10090.ENSMUSP00000034644	0	0	0	0	0	0	0	0.187	0.187	0.52237
Mau2	Smc1b	10090.ENSMUSP00000131966	10090.ENSMUSP00000023068	0	0	0	0	0.081	0.045	0	0.567	0.587	0.522062
Cand1	Keap1	10090.ENSMUSP00000020315	10090.ENSMUSP00000131029	0	0	0	0	0.05	0	0	0.247	0.254	0.521732
Ccnf	Rbx1	10090.ENSMUSP00000111048	10090.ENSMUSP00000023036	0	0	0	0	0	0.227	0.5	0.378	0.738	0.521497
Crbn	Cul4a	10090.ENSMUSP00000108865	10090.ENSMUSP00000016680	0	0	0	0	0.065	0.868	0.72	0.95	0.998	0.52134
Camkk1	Ctnnb1	10090.ENSMUSP00000090613	10090.ENSMUSP00000007130	0	0	0	0	0	0	0	0.171	0.171	0.520714
Atp11c	Atp6v0a4	10090.ENSMUSP00000099066	10090.ENSMUSP00000039381	0.042	0	0	0	0.066	0.13	0	0.088	0.195	0.52041
Cops2	Klhl9	10090.ENSMUSP00000106090	10090.ENSMUSP00000092602	0	0	0	0	0.155	0.201	0	0	0.295	0.519993
Rab7	Ube2d3	10090.ENSMUSP00000109230	10090.ENSMUSP00000130096	0	0	0	0	0.152	0.047	0	0	0.158	0.519439
Klhl2	Klhl3	10090.ENSMUSP00000034017	10090.ENSMUSP00000089173	0	0	0.437	0.978	0	0.228	0.72	0.865	0.78	0.519145
Cops4	Nae1	10090.ENSMUSP00000048416	10090.ENSMUSP00000034349	0	0	0	0	0.21	0.046	0	0.437	0.539	0.518902
Atp6ap2	Klhl9	10090.ENSMUSP00000033313	10090.ENSMUSP00000092602	0	0	0	0	0.161	0	0	0	0.161	0.518645
Klhl13	Klhl9	10090.ENSMUSP00000110972	10090.ENSMUSP00000092602	0	0	0	0.984	0	0.679	0.932	0.622	0.977	0.518645
Ddb2	Mau2	10090.ENSMUSP00000028696	10090.ENSMUSP00000131966	0	0	0	0	0	0	0	0.286	0.286	0.518211
Klhl21	Ube2m	10090.ENSMUSP00000095380	10090.ENSMUSP00000005714	0	0	0	0	0	0.059	0	0.218	0.233	0.517478
Atp6v0a4	Atp6v1f	10090.ENSMUSP00000039381	10090.ENSMUSP00000004396	0.164	0	0	0	0.05	0.671	0.72	0.53	0.959	0.51737
Cul1	Skp2	10090.ENSMUSP00000031697	10090.ENSMUSP00000094225	0	0	0	0	0	0.995	0.922	0.993	0.999	0.516485
Fbxw7	Ube2d3	10090.ENSMUSP00000103306	10090.ENSMUSP00000130096	0	0	0	0	0	0.138	0.197	0.117	0.335	0.515058
Fbxl3	Fbxw11	10090.ENSMUSP00000022720	10090.ENSMUSP00000075721	0	0	0	0	0.061	0	0	0.564	0.573	0.514948
Kntc1	Sugt1	10090.ENSMUSP00000031366	10090.ENSMUSP00000052942	0	0	0	0	0	0	0	0.395	0.395	0.514717
Ctnnb1	Klhl12	10090.ENSMUSP00000007130	10090.ENSMUSP00000107851	0	0	0	0	0.065	0.084	0	0.276	0.325	0.514219
Cdca5	Smc5	10090.ENSMUSP00000025704	10090.ENSMUSP00000084837	0	0	0	0	0.056	0.198	0	0.314	0.435	0.512625
Esco2	Rad21	10090.ENSMUSP00000022613	10090.ENSMUSP00000022927	0	0	0	0	0.145	0.469	0.9	0.78	0.988	0.512553
Btrc	Palb2	10090.ENSMUSP00000070728	10090.ENSMUSP00000095675	0	0	0	0	0	0	0	0.197	0.197	0.511084
Kntc1	Smc3	10090.ENSMUSP00000031366	10090.ENSMUSP00000025930	0	0	0	0	0.168	0	0	0.069	0.193	0.510866
Btrc	Cops4	10090.ENSMUSP00000070728	10090.ENSMUSP00000048416	0	0	0	0	0.063	0.057	0	0.232	0.262	0.510817
Cul5	Nedd8	10090.ENSMUSP00000034529	10090.ENSMUSP00000010520	0	0	0	0	0.061	0.928	0.839	0.976	0.999	0.509907
Ccnf	Cul7	10090.ENSMUSP00000111048	10090.ENSMUSP00000049128	0	0	0	0	0.068	0	0	0.24	0.261	0.509807
Atp7a	Vps33a	10090.ENSMUSP00000058840	10090.ENSMUSP00000031388	0	0	0	0	0.064	0	0	0.206	0.225	0.509212
Ddb2	Smc1b	10090.ENSMUSP00000028696	10090.ENSMUSP00000023068	0	0	0	0	0.062	0.095	0	0.08	0.151	0.509093
Cacybp	Sugt1	10090.ENSMUSP00000014370	10090.ENSMUSP00000052942	0	0	0	0.623	0.814	0.695	0	0.314	0.947	0.508585
Smc6	Ube2d3	10090.ENSMUSP00000020931	10090.ENSMUSP00000130096	0	0	0	0	0.079	0.129	0	0.098	0.213	0.508348
Atp11c	Atp6v1f	10090.ENSMUSP00000099066	10090.ENSMUSP00000004396	0.043	0	0	0	0.056	0.133	0	0.114	0.213	0.507846
Pde6d	Rab28	10090.ENSMUSP00000027444	10090.ENSMUSP00000031011	0	0	0	0	0.152	0.982	0	0.505	0.992	0.507331
Keap1	Sqstm1	10090.ENSMUSP00000131029	10090.ENSMUSP00000099835	0	0	0	0	0.062	0.95	0	0.991	0.999	0.505781
Pds5b	Vps35	10090.ENSMUSP00000016569	10090.ENSMUSP00000034131	0	0	0	0	0.158	0	0	0.088	0.2	0.505521
Cul3	Maf	10090.ENSMUSP00000130738	10090.ENSMUSP00000104732	0	0	0	0	0	0	0	0.759	0.759	0.504877
Cul4a	Glmn	10090.ENSMUSP00000016680	10090.ENSMUSP00000077168	0	0	0	0	0.061	0.24	0.72	0.225	0.824	0.504337
Atp6v1c2	Atp6v1e1	10090.ENSMUSP00000020884	10090.ENSMUSP00000019354	0	0	0	0	0.405	0.719	0.6	0.647	0.973	0.504154
Osbpl1a	Vps35	10090.ENSMUSP00000073957	10090.ENSMUSP00000034131	0	0	0	0	0.081	0	0	0.128	0.164	0.503811
Arl13b	Klhl7	10090.ENSMUSP00000086703	10090.ENSMUSP00000030841	0	0	0	0	0.074	0.058	0.113	0.057	0.172	0.503651
Cdca5	Stag1	10090.ENSMUSP00000025704	10090.ENSMUSP00000116205	0	0	0	0	0	0.481	0.6	0.703	0.933	0.50291
Atp6v0d1	Vps35	10090.ENSMUSP00000013304	10090.ENSMUSP00000034131	0	0	0	0	0.574	0	0	0	0.574	0.502862
Cdc34	Ikbkb	10090.ENSMUSP00000020550	10090.ENSMUSP00000033939	0	0	0	0	0	0.083	0.672	0.106	0.708	0.502334
Atp6v0a4	Atp6v1d	10090.ENSMUSP00000039381	10090.ENSMUSP00000021536	0.164	0	0	0	0.065	0.635	0.72	0.532	0.955	0.502089
Esco1	Nipbl	10090.ENSMUSP00000025142	10090.ENSMUSP00000059385	0	0	0	0	0.157	0.249	0	0.8	0.862	0.501735
Ikbkb	Pgam5	10090.ENSMUSP00000033939	10090.ENSMUSP00000108124	0	0	0	0	0	0	0	0.289	0.289	0.50155
Nae1	Sugt1	10090.ENSMUSP00000034349	10090.ENSMUSP00000052942	0.042	0	0	0	0.166	0.061	0	0.193	0.314	0.500739
Atp6v0d1	Atp6v1d	10090.ENSMUSP00000013304	10090.ENSMUSP00000021536	0.172	0	0	0	0.593	0.948	0.72	0.789	0.998	0.500695
Cand1	Fbxo32	10090.ENSMUSP00000020315	10090.ENSMUSP00000022986	0	0	0	0	0	0.435	0	0.104	0.473	0.50068
Cul3	Fbxo45	10090.ENSMUSP00000130738	10090.ENSMUSP00000040168	0	0	0	0	0.062	0.205	0	0.363	0.483	0.500106
Rab7	Vps16	10090.ENSMUSP00000109230	10090.ENSMUSP00000028900	0	0	0	0	0	0.912	0	0.85	0.986	0.499742
Cops6	Klhl10	10090.ENSMUSP00000019638	10090.ENSMUSP00000001599	0	0	0	0	0	0.223	0	0	0.223	0.499455
Ddb1	Gps1	10090.ENSMUSP00000025649	10090.ENSMUSP00000112007	0	0	0	0	0.1	0.885	0.6	0.436	0.973	0.498765
Nedd8	Ube2d3	10090.ENSMUSP00000010520	10090.ENSMUSP00000130096	0	0	0	0	0.061	0.7	0.9	0.554	0.985	0.49829
Nae1	Smc5	10090.ENSMUSP00000034349	10090.ENSMUSP00000084837	0.043	0	0	0	0.178	0.056	0	0.099	0.241	0.497924
Kctd10	Kntc1	10090.ENSMUSP00000001125	10090.ENSMUSP00000031366	0	0	0	0	0.061	0	0	0.24	0.255	0.497257
Atp6v1c1	Atp6v1e1	10090.ENSMUSP00000022904	10090.ENSMUSP00000019354	0	0	0	0	0.586	0.98	0.6	0.759	0.999	0.496763
Ccnf	Fbxo9	10090.ENSMUSP00000111048	10090.ENSMUSP00000001402	0	0	0	0	0	0.629	0	0.481	0.799	0.49665
Cul2	Klhl11	10090.ENSMUSP00000125403	10090.ENSMUSP00000054963	0	0	0	0	0	0.198	0	0.294	0.41	0.495898
Arl3	Pomk	10090.ENSMUSP00000026009	10090.ENSMUSP00000053802	0	0	0	0	0	0	0	0.17	0.169	0.495775
Atp6v0a2	Atp6v1g1	10090.ENSMUSP00000039737	10090.ENSMUSP00000048770	0	0	0	0	0.062	0.45	0.6	0.682	0.925	0.495649
Esco1	Zwilch	10090.ENSMUSP00000025142	10090.ENSMUSP00000112790	0	0	0	0	0.151	0	0	0.109	0.211	0.494326
Fbxw7	Zwilch	10090.ENSMUSP00000103306	10090.ENSMUSP00000112790	0	0	0	0	0	0	0	0.29	0.29	0.494256
Crbn	Klhl7	10090.ENSMUSP00000108865	10090.ENSMUSP00000030841	0	0	0	0	0.143	0.054	0	0	0.155	0.493934
Klhl12	Uba3	10090.ENSMUSP00000107851	10090.ENSMUSP00000086701	0	0	0	0	0.074	0	0	0.179	0.207	0.493871
Ccnf	Cul1	10090.ENSMUSP00000111048	10090.ENSMUSP00000031697	0	0	0	0	0.064	0.76	0.5	0.706	0.962	0.49277
Cul4a	Fbxo9	10090.ENSMUSP00000016680	10090.ENSMUSP00000001402	0	0	0	0	0.067	0.329	0	0.251	0.49	0.492489
Ddb2	Ube2m	10090.ENSMUSP00000028696	10090.ENSMUSP00000005714	0	0	0	0	0.051	0.13	0.6	0.101	0.663	0.492475
Klhl21	Klhl22	10090.ENSMUSP00000095380	10090.ENSMUSP00000114115	0	0	0	0.661	0	0	0.72	0.715	0.786	0.492328
Ddb1	Nae1	10090.ENSMUSP00000025649	10090.ENSMUSP00000034349	0	0	0	0	0.081	0	0	0.319	0.348	0.491768
Atp6v0d2	Rab7	10090.ENSMUSP00000029900	10090.ENSMUSP00000109230	0	0	0	0	0.097	0.052	0	0.721	0.74	0.490565
Crbn	Cul3	10090.ENSMUSP00000108865	10090.ENSMUSP00000130738	0	0	0	0	0.199	0.16	0	0.197	0.412	0.489679
Esco2	Palb2	10090.ENSMUSP00000022613	10090.ENSMUSP00000095675	0	0	0	0	0.203	0	0	0.055	0.214	0.489276
Fbxl5	Nedd8	10090.ENSMUSP00000045792	10090.ENSMUSP00000010520	0	0	0	0	0	0	0.6	0.079	0.615	0.489224
Fbxw7	Ikbkb	10090.ENSMUSP00000103306	10090.ENSMUSP00000033939	0	0	0	0	0	0.051	0	0.214	0.222	0.488007
Nipbl	Smc1a	10090.ENSMUSP00000059385	10090.ENSMUSP00000044645	0	0	0	0	0.287	0.854	0.6	0.938	0.997	0.487889
Cops2	Gps1	10090.ENSMUSP00000106090	10090.ENSMUSP00000112007	0	0	0	0	0.36	0.988	0.9	0.865	0.999	0.487159
Klhl2	Klhl9	10090.ENSMUSP00000034017	10090.ENSMUSP00000092602	0	0	0	0.778	0.066	0	0.72	0.622	0.763	0.486801
Cul4a	Fbxo4	10090.ENSMUSP00000016680	10090.ENSMUSP00000022791	0	0	0	0	0	0.227	0	0.309	0.443	0.486162
Ctcf	Ube2d2a	10090.ENSMUSP00000005841	10090.ENSMUSP00000132446	0	0	0	0	0.096	0.081	0.123	0	0.207	0.484514
Klhl9	Ube2d1	10090.ENSMUSP00000092602	10090.ENSMUSP00000020085	0	0	0	0	0	0.151	0	0.144	0.242	0.483971
Cacybp	Rad21	10090.ENSMUSP00000014370	10090.ENSMUSP00000022927	0	0	0	0	0.223	0	0	0	0.223	0.483781
Rab7	Smc3	10090.ENSMUSP00000109230	10090.ENSMUSP00000025930	0	0	0	0	0.164	0	0	0	0.163	0.483676
Kctd5	Nedd8	10090.ENSMUSP00000017090	10090.ENSMUSP00000010520	0	0	0	0	0	0	0	0.423	0.423	0.483548
Atp6v0d1	Atp7a	10090.ENSMUSP00000013304	10090.ENSMUSP00000058840	0.051	0	0	0	0	0	0	0.149	0.158	0.483501
Cops2	Ube2d2a	10090.ENSMUSP00000106090	10090.ENSMUSP00000132446	0	0	0	0	0.122	0.073	0	0.081	0.187	0.483408
Klhl7	Ube2d3	10090.ENSMUSP00000030841	10090.ENSMUSP00000130096	0	0	0	0	0.125	0.151	0	0.094	0.268	0.483089
Cul2	Vps11	10090.ENSMUSP00000125403	10090.ENSMUSP00000034644	0	0	0	0	0.097	0	0	0.147	0.197	0.482742
Rab28	Vps33a	10090.ENSMUSP00000031011	10090.ENSMUSP00000031388	0	0	0	0	0.052	0.242	0	0.165	0.347	0.482136
Hdac8	Ube2d2a	10090.ENSMUSP00000085226	10090.ENSMUSP00000132446	0	0	0	0	0.061	0.092	0.135	0.063	0.216	0.481477
Klhl13	Ube2d2a	10090.ENSMUSP00000110972	10090.ENSMUSP00000132446	0	0	0	0	0	0.151	0	0.112	0.214	0.481477
Glmn	Uba3	10090.ENSMUSP00000077168	10090.ENSMUSP00000086701	0	0	0	0	0.14	0	0	0.509	0.56	0.481401
Nipbl	Pds5b	10090.ENSMUSP00000059385	10090.ENSMUSP00000016569	0	0	0	0	0.615	0.64	0.6	0.79	0.986	0.479569
Cops5	Fbxo44	10090.ENSMUSP00000027050	10090.ENSMUSP00000054022	0	0	0	0	0	0.271	0	0	0.271	0.478288
Atp6ap2	Nae1	10090.ENSMUSP00000033313	10090.ENSMUSP00000034349	0	0	0	0	0.169	0	0	0.054	0.18	0.477835
Ccz1	Nae1	10090.ENSMUSP00000031621	10090.ENSMUSP00000034349	0	0	0	0	0.33	0	0	0.057	0.342	0.477835
Klhl13	Nae1	10090.ENSMUSP00000110972	10090.ENSMUSP00000034349	0	0	0	0	0	0	0	0.158	0.158	0.477835
Crbn	Glmn	10090.ENSMUSP00000108865	10090.ENSMUSP00000077168	0	0	0	0	0.102	0.103	0.72	0	0.754	0.477417
Smc6	Vps35	10090.ENSMUSP00000020931	10090.ENSMUSP00000034131	0	0	0	0	0.153	0	0	0.073	0.182	0.477245
Cops4	Klhl2	10090.ENSMUSP00000048416	10090.ENSMUSP00000034017	0	0	0	0	0.061	0.088	0	0.195	0.25	0.47709
Arl3	Vps11	10090.ENSMUSP00000026009	10090.ENSMUSP00000034644	0	0	0	0	0.048	0.164	0	0.075	0.199	0.476399
Mau2	Stag3	10090.ENSMUSP00000131966	10090.ENSMUSP00000040945	0	0	0	0	0.062	0.043	0	0.608	0.617	0.475362
Arl3	Smc1b	10090.ENSMUSP00000026009	10090.ENSMUSP00000023068	0	0	0	0	0	0.135	0	0.06	0.152	0.474293
Esco2	Sqstm1	10090.ENSMUSP00000022613	10090.ENSMUSP00000099835	0	0	0	0	0	0	0	0.168	0.167	0.47409
Atp6v1b1	Fbxo44	10090.ENSMUSP00000006431	10090.ENSMUSP00000054022	0	0	0	0	0	0	0	0.239	0.238	0.473559
Cdca5	Esco1	10090.ENSMUSP00000025704	10090.ENSMUSP00000025142	0	0	0	0	0.063	0	0	0.787	0.792	0.473378
Cops2	Nae1	10090.ENSMUSP00000106090	10090.ENSMUSP00000034349	0	0	0	0	0.471	0.044	0	0.105	0.508	0.473315
Esco1	Smc5	10090.ENSMUSP00000025142	10090.ENSMUSP00000084837	0	0	0	0	0.206	0.33	0	0.527	0.727	0.472766
Fbxo44	Nedd8	10090.ENSMUSP00000054022	10090.ENSMUSP00000010520	0	0	0	0	0	0.046	0.6	0.12	0.635	0.472576
Atp6v0b	Atp6v1g1	10090.ENSMUSP00000047682	10090.ENSMUSP00000048770	0	0	0	0	0.196	0.489	0.72	0.821	0.976	0.472537
Cul4b	Kdm2b	10090.ENSMUSP00000059276	10090.ENSMUSP00000038229	0	0	0	0	0.112	0.241	0	0.165	0.388	0.471447
Cul7	Senp8	10090.ENSMUSP00000049128	10090.ENSMUSP00000129441	0	0	0	0	0	0	0	0.179	0.179	0.471295
Kdm2b	Stag2	10090.ENSMUSP00000038229	10090.ENSMUSP00000063250	0	0	0	0	0.049	0.084	0	0.132	0.177	0.47046
Atp6v1b2	Atp6v1e2	10090.ENSMUSP00000006435	10090.ENSMUSP00000065285	0.164	0	0	0	0.353	0.635	0.6	0.618	0.964	0.470294
Atp6v1a	Cops5	10090.ENSMUSP00000110314	10090.ENSMUSP00000027050	0	0	0	0	0.066	0.144	0	0.1	0.217	0.469972
Cul7	Klhl20	10090.ENSMUSP00000049128	10090.ENSMUSP00000107238	0	0	0	0	0	0.047	0	0.341	0.345	0.469332
Rab28	Sec22b	10090.ENSMUSP00000031011	10090.ENSMUSP00000029476	0	0	0	0	0.101	0.058	0	0.144	0.211	0.469001
Cacybp	Vps35	10090.ENSMUSP00000014370	10090.ENSMUSP00000034131	0	0	0	0	0.31	0	0	0.056	0.32	0.468336
Btrc	Cops6	10090.ENSMUSP00000070728	10090.ENSMUSP00000019638	0	0	0	0	0	0.132	0	0.326	0.39	0.4678
Cdc34	Nipbl	10090.ENSMUSP00000020550	10090.ENSMUSP00000059385	0	0	0	0	0.062	0	0	0.142	0.16	0.467774
Senp8	Ube2f	10090.ENSMUSP00000129441	10090.ENSMUSP00000126173	0	0	0	0	0.051	0.086	0	0.674	0.693	0.467196
Cdca5	Pds5a	10090.ENSMUSP00000025704	10090.ENSMUSP00000031104	0	0	0	0	0.061	0.79	0.6	0.847	0.986	0.466932
Palb2	Skp2	10090.ENSMUSP00000095675	10090.ENSMUSP00000094225	0	0	0	0	0.188	0	0	0.075	0.216	0.466774
Cops4	Uchl3	10090.ENSMUSP00000048416	10090.ENSMUSP00000002289	0	0	0	0	0.193	0	0	0.154	0.289	0.466557
Fbxo2	Ube2d3	10090.ENSMUSP00000037377	10090.ENSMUSP00000130096	0	0	0	0	0	0.206	0.207	0.137	0.409	0.46605
Cul5	Vhl	10090.ENSMUSP00000034529	10090.ENSMUSP00000039418	0	0	0	0	0	0.2	0.308	0.545	0.726	0.465853
Cops2	Fbxl3	10090.ENSMUSP00000106090	10090.ENSMUSP00000022720	0	0	0	0	0.103	0.088	0	0.082	0.183	0.465719
Nsmce1	Smc1a	10090.ENSMUSP00000033006	10090.ENSMUSP00000044645	0	0	0	0	0.063	0.358	0.9	0.191	0.944	0.465465
Cul7	Nedd8	10090.ENSMUSP00000049128	10090.ENSMUSP00000010520	0	0	0	0	0	0.13	0.6	0.628	0.859	0.465285
Cul1	Kctd13	10090.ENSMUSP00000031697	10090.ENSMUSP00000032924	0	0	0	0	0	0.27	0	0.06	0.284	0.465115
Nipbl	Stag1	10090.ENSMUSP00000059385	10090.ENSMUSP00000116205	0	0	0	0	0.492	0.707	0.6	0.814	0.987	0.464824
Mon1a	Mon1b	10090.ENSMUSP00000035202	10090.ENSMUSP00000045089	0	0	0	0.901	0	0.614	0.72	0.641	0.894	0.464634
Ddb1	Fbxw7	10090.ENSMUSP00000025649	10090.ENSMUSP00000103306	0	0	0	0	0.064	0.059	0	0.555	0.574	0.464534
Atp6ap2	Rab7	10090.ENSMUSP00000033313	10090.ENSMUSP00000109230	0	0	0	0	0.181	0.086	0	0.199	0.348	0.464392
Ccz1	Rab7	10090.ENSMUSP00000031621	10090.ENSMUSP00000109230	0	0	0	0	0	0.608	0.9	0.931	0.997	0.464392
Ctcf	Esco2	10090.ENSMUSP00000005841	10090.ENSMUSP00000022613	0	0	0	0	0.061	0.066	0	0.503	0.526	0.464239
Atp6v1c1	Atp6v1f	10090.ENSMUSP00000022904	10090.ENSMUSP00000004396	0	0	0	0	0.387	0.982	0.6	0.725	0.998	0.463068
Fbxo7	Fbxw11	10090.ENSMUSP00000120840	10090.ENSMUSP00000075721	0	0	0	0	0	0	0	0.222	0.222	0.46286
Fbxo2	Ube2d2a	10090.ENSMUSP00000037377	10090.ENSMUSP00000132446	0	0	0	0	0	0.178	0.207	0.087	0.353	0.462475
Atp6v1d	Atp6v1g1	10090.ENSMUSP00000021536	10090.ENSMUSP00000048770	0	0	0	0	0.302	0.717	0.72	0.806	0.987	0.462406
Cops4	Cops5	10090.ENSMUSP00000048416	10090.ENSMUSP00000027050	0	0	0	0	0.593	0.98	0.9	0.898	0.999	0.462171
Ctcf	Rad21	10090.ENSMUSP00000005841	10090.ENSMUSP00000022927	0	0	0	0	0.171	0.13	0	0.992	0.994	0.461465
Atp6v1c2	Atp6v1f	10090.ENSMUSP00000020884	10090.ENSMUSP00000004396	0	0	0	0	0.355	0.747	0.6	0.688	0.976	0.461334
Nipbl	Smc5	10090.ENSMUSP00000059385	10090.ENSMUSP00000084837	0	0	0	0	0.704	0.401	0	0.712	0.944	0.460366
Cops4	Ikbkb	10090.ENSMUSP00000048416	10090.ENSMUSP00000033939	0	0	0	0	0	0.13	0	0.237	0.307	0.460003
Vhl	Vps11	10090.ENSMUSP00000039418	10090.ENSMUSP00000034644	0	0	0	0	0	0	0	0.347	0.347	0.459194
Ccnf	Rad21l	10090.ENSMUSP00000111048	10090.ENSMUSP00000136918	0	0	0	0	0.063	0.058	0	0.146	0.18	0.4591
Ddb1	Ube2d2a	10090.ENSMUSP00000025649	10090.ENSMUSP00000132446	0	0	0	0	0	0.255	0	0.29	0.448	0.458714
Fbxw8	Glmn	10090.ENSMUSP00000047012	10090.ENSMUSP00000077168	0	0	0	0	0	0.059	0	0.703	0.708	0.45865
Ccnf	Rec8	10090.ENSMUSP00000111048	10090.ENSMUSP00000002395	0	0	0	0	0.063	0.058	0	0.146	0.18	0.458193
Gps1	Ube2d3	10090.ENSMUSP00000112007	10090.ENSMUSP00000130096	0	0	0	0	0.061	0	0	0.183	0.2	0.45791
Gps1	Uba3	10090.ENSMUSP00000112007	10090.ENSMUSP00000086701	0	0	0	0	0.163	0	0	0.124	0.235	0.457895
Atp6v1c2	Rab7	10090.ENSMUSP00000020884	10090.ENSMUSP00000109230	0	0	0	0	0.065	0	0	0.177	0.197	0.457367
Fbxl3	Fbxo32	10090.ENSMUSP00000022720	10090.ENSMUSP00000022986	0	0	0	0	0.062	0	0	0.242	0.258	0.457253
Atp11c	Stag1	10090.ENSMUSP00000099066	10090.ENSMUSP00000116205	0	0	0	0	0.152	0	0	0	0.152	0.456806
Cul4b	Smc3	10090.ENSMUSP00000059276	10090.ENSMUSP00000025930	0	0	0	0	0.198	0	0	0.061	0.215	0.454559
Atp6v1b1	Atp6v1b2	10090.ENSMUSP00000006431	10090.ENSMUSP00000006435	0	0	0.449	0.982	0	0.823	0.8	0.756	0.963	0.454451
Rad21	Sugt1	10090.ENSMUSP00000022927	10090.ENSMUSP00000052942	0	0	0	0	0.133	0.05	0	0.113	0.205	0.454449
Klhl7	Rad21	10090.ENSMUSP00000030841	10090.ENSMUSP00000022927	0	0	0	0	0.125	0	0	0.075	0.156	0.454259
Atp6v0d1	Nae1	10090.ENSMUSP00000013304	10090.ENSMUSP00000034349	0	0	0	0	0.165	0	0	0	0.165	0.453961
Klhl20	Klhl9	10090.ENSMUSP00000107238	10090.ENSMUSP00000092602	0	0	0	0.8	0	0.084	0.72	0.277	0.745	0.453772
Fbxo44	Fbxw11	10090.ENSMUSP00000054022	10090.ENSMUSP00000075721	0	0	0	0	0	0	0	0.302	0.302	0.453438
Atp6v1h	Cops5	10090.ENSMUSP00000040756	10090.ENSMUSP00000027050	0	0	0	0	0.135	0.131	0	0.105	0.268	0.453256
Keap1	Neil2	10090.ENSMUSP00000131029	10090.ENSMUSP00000045200	0	0	0	0	0	0.439	0	0.989	0.993	0.453
Klhl13	Klhl7	10090.ENSMUSP00000110972	10090.ENSMUSP00000030841	0	0	0	0.695	0.083	0	0.72	0.345	0.758	0.452859
Klhl20	Klhl3	10090.ENSMUSP00000107238	10090.ENSMUSP00000089173	0	0	0.419	0.908	0	0	0.72	0.594	0.744	0.452668
Esco1	Mau2	10090.ENSMUSP00000025142	10090.ENSMUSP00000131966	0	0	0	0	0.066	0	0	0.842	0.846	0.452157
Sugt1	Vps26a	10090.ENSMUSP00000052942	10090.ENSMUSP00000090130	0	0	0	0	0.066	0.133	0	0	0.155	0.452047
Atp6v1f	Nedd8	10090.ENSMUSP00000004396	10090.ENSMUSP00000010520	0	0	0	0	0.337	0.13	0	0.081	0.424	0.451913
Cdca5	Stag3	10090.ENSMUSP00000025704	10090.ENSMUSP00000040945	0	0	0	0	0	0.387	0	0.231	0.508	0.451595
Rad21	Smc5	10090.ENSMUSP00000022927	10090.ENSMUSP00000084837	0	0	0	0	0.547	0.319	0.9	0.684	0.988	0.450821
Rad21	Stag1	10090.ENSMUSP00000022927	10090.ENSMUSP00000116205	0	0	0	0	0.334	0.975	0.8	0.993	0.999	0.450603
Atp6v1e1	Rab7	10090.ENSMUSP00000019354	10090.ENSMUSP00000109230	0	0	0	0	0.08	0	0	0.17	0.204	0.450472
Cops2	Klhl7	10090.ENSMUSP00000106090	10090.ENSMUSP00000030841	0	0	0	0	0.163	0.088	0	0	0.204	0.450014
Atp6v0a4	Rab7	10090.ENSMUSP00000039381	10090.ENSMUSP00000109230	0	0	0	0	0	0.053	0	0.368	0.375	0.448855
Atp6v1d	Cdc34	10090.ENSMUSP00000021536	10090.ENSMUSP00000020550	0	0	0	0	0.434	0.045	0	0	0.436	0.448807
Atp6v1a	Rab28	10090.ENSMUSP00000110314	10090.ENSMUSP00000031011	0	0	0	0	0.151	0	0	0.056	0.164	0.448567
Atp6v1c1	Rab7	10090.ENSMUSP00000022904	10090.ENSMUSP00000109230	0	0	0	0	0.164	0	0	0.252	0.348	0.448552
Ddb1	Nedd8	10090.ENSMUSP00000025649	10090.ENSMUSP00000010520	0	0	0	0	0.092	0.589	0.6	0.817	0.969	0.447742
Cops2	Nedd8	10090.ENSMUSP00000106090	10090.ENSMUSP00000010520	0	0	0	0	0.136	0.744	0.9	0.539	0.988	0.447739
Cul5	Klhl22	10090.ENSMUSP00000034529	10090.ENSMUSP00000114115	0	0	0	0	0.061	0.149	0.163	0.112	0.327	0.447516
Klhl7	Nae1	10090.ENSMUSP00000030841	10090.ENSMUSP00000034349	0	0	0	0	0.176	0	0	0	0.175	0.447327
Atp6v1c1	Ube2d2a	10090.ENSMUSP00000022904	10090.ENSMUSP00000132446	0	0	0	0	0.098	0.127	0	0	0.179	0.447154
Fbxl5	Kdm2b	10090.ENSMUSP00000045792	10090.ENSMUSP00000038229	0	0	0	0	0	0	0	0.266	0.266	0.446968
Atp6v1e1	Atp6v1h	10090.ENSMUSP00000019354	10090.ENSMUSP00000040756	0	0	0	0	0.718	0.945	0.6	0.804	0.998	0.446898
Klhl13	Nedd8	10090.ENSMUSP00000110972	10090.ENSMUSP00000010520	0	0	0	0	0	0.057	0.6	0.342	0.73	0.446734
Espl1	Fbxw7	10090.ENSMUSP00000064465	10090.ENSMUSP00000103306	0	0	0	0	0.119	0	0	0.18	0.247	0.445013
Atp6v1f	Rab7	10090.ENSMUSP00000004396	10090.ENSMUSP00000109230	0	0	0	0	0.071	0	0	0.154	0.181	0.444438
Klhl15	Klhl9	10090.ENSMUSP00000094097	10090.ENSMUSP00000092602	0	0	0	0.863	0.066	0	0.36	0	0.376	0.443823
Pds5a	Smc3	10090.ENSMUSP00000031104	10090.ENSMUSP00000025930	0	0	0	0	0.7	0.854	0.6	0.857	0.997	0.443583
Tst	Uba3	10090.ENSMUSP00000055743	10090.ENSMUSP00000086701	0.059	0	0	0	0	0.059	0	0.177	0.208	0.443527
Klhl15	Klhl20	10090.ENSMUSP00000094097	10090.ENSMUSP00000107238	0	0	0	0.716	0.052	0	0.36	0.603	0.472	0.44321
Cul2	Keap1	10090.ENSMUSP00000125403	10090.ENSMUSP00000131029	0	0	0	0	0.061	0.149	0.163	0.346	0.504	0.442879
Gps1	Ube2d2a	10090.ENSMUSP00000112007	10090.ENSMUSP00000132446	0	0	0	0	0.061	0	0	0.144	0.161	0.442742
Klhl9	Ube2d3	10090.ENSMUSP00000092602	10090.ENSMUSP00000130096	0	0	0	0	0.144	0.151	0	0.09	0.28	0.440192
Fbxw11	Ube2d2a	10090.ENSMUSP00000075721	10090.ENSMUSP00000132446	0	0	0	0	0.078	0.4	0.6	0.104	0.775	0.439557
Atp6v1c2	Nedd8	10090.ENSMUSP00000020884	10090.ENSMUSP00000010520	0	0	0	0	0.051	0.131	0	0.065	0.161	0.439228
Rec8	Smc1b	10090.ENSMUSP00000002395	10090.ENSMUSP00000023068	0	0	0	0	0.437	0.862	0.9	0.962	0.999	0.439152
Cdc34	Fbxo4	10090.ENSMUSP00000020550	10090.ENSMUSP00000022791	0	0	0	0	0	0.099	0	0.245	0.29	0.438832
Ube2d2a	Ube2d3	10090.ENSMUSP00000132446	10090.ENSMUSP00000130096	0	0	0	0.985	0.163	0	0.3	0.611	0.394	0.438566
Cand1	Cul5	10090.ENSMUSP00000020315	10090.ENSMUSP00000034529	0	0	0	0	0.128	0.641	0	0.742	0.912	0.436906
Sugt1	Ube2d2a	10090.ENSMUSP00000052942	10090.ENSMUSP00000132446	0	0	0	0	0.062	0.199	0	0.059	0.231	0.436572
Cdc34	Fbxl3	10090.ENSMUSP00000020550	10090.ENSMUSP00000022720	0	0	0	0	0.062	0.162	0	0.197	0.314	0.436558
Atp6v1d	Vps16	10090.ENSMUSP00000021536	10090.ENSMUSP00000028900	0	0	0	0	0	0	0	0.361	0.361	0.434965
Atp6v0d2	Atp6v1g1	10090.ENSMUSP00000029900	10090.ENSMUSP00000048770	0	0	0	0	0.181	0.589	0.72	0.759	0.974	0.434874
Mau2	Nipbl	10090.ENSMUSP00000131966	10090.ENSMUSP00000059385	0	0	0	0	0.062	0.752	0.8	0.993	0.999	0.434758
Keap1	Klhl11	10090.ENSMUSP00000131029	10090.ENSMUSP00000054963	0	0	0	0.607	0.062	0	0	0.285	0.156	0.434683
Cops4	Fbxo2	10090.ENSMUSP00000048416	10090.ENSMUSP00000037377	0	0	0	0	0	0.244	0	0	0.243	0.434337
Atp6v0d2	Vps35	10090.ENSMUSP00000029900	10090.ENSMUSP00000034131	0	0	0	0	0.574	0	0	0.337	0.705	0.433199
Atp6v0a4	Nedd8	10090.ENSMUSP00000039381	10090.ENSMUSP00000010520	0	0	0	0	0.063	0.136	0	0.101	0.208	0.433043
Btrc	Klhl3	10090.ENSMUSP00000070728	10090.ENSMUSP00000089173	0	0	0	0	0	0.048	0	0.148	0.154	0.43268
Ikbkb	Vhl	10090.ENSMUSP00000033939	10090.ENSMUSP00000039418	0	0	0	0	0	0.099	0	0.188	0.237	0.43251
Kctd13	Klhl7	10090.ENSMUSP00000032924	10090.ENSMUSP00000030841	0	0	0	0	0	0	0.72	0	0.72	0.432233
Cul3	Sugt1	10090.ENSMUSP00000130738	10090.ENSMUSP00000052942	0	0	0	0	0.062	0.133	0	0.102	0.205	0.432053
Klhl7	Wnk4	10090.ENSMUSP00000030841	10090.ENSMUSP00000099397	0	0	0	0	0	0.059	0	0.24	0.254	0.432018
Fbxo44	Fbxo7	10090.ENSMUSP00000054022	10090.ENSMUSP00000120840	0	0	0	0	0	0	0	0.28	0.28	0.431039
Espl1	Pds5a	10090.ENSMUSP00000064465	10090.ENSMUSP00000031104	0	0	0	0	0.466	0	0	0.645	0.802	0.430873
Cul4b	Fbxo2	10090.ENSMUSP00000059276	10090.ENSMUSP00000037377	0	0	0	0	0	0.074	0.333	0.165	0.439	0.430257
Cacybp	Rab28	10090.ENSMUSP00000014370	10090.ENSMUSP00000031011	0	0	0	0	0.143	0.058	0	0	0.158	0.43011
Btrc	Gli2	10090.ENSMUSP00000070728	10090.ENSMUSP00000054837	0	0	0	0	0.061	0.691	0.932	0.709	0.993	0.42967
Atp6v1d	Nae1	10090.ENSMUSP00000021536	10090.ENSMUSP00000034349	0.042	0	0	0	0.225	0.045	0	0	0.229	0.429191
Atp6v1c1	Nedd8	10090.ENSMUSP00000022904	10090.ENSMUSP00000010520	0	0	0	0	0.051	0.131	0	0.09	0.184	0.428708
Fbxo2	Wnk4	10090.ENSMUSP00000037377	10090.ENSMUSP00000099397	0	0	0	0	0	0	0	0.174	0.174	0.428453
Atp6ap1	Atp6v1f	10090.ENSMUSP00000019231	10090.ENSMUSP00000004396	0	0	0	0	0.172	0.875	0.6	0.615	0.982	0.428441
Ddb1	Fbxl3	10090.ENSMUSP00000025649	10090.ENSMUSP00000022720	0	0	0	0	0.061	0	0	0.155	0.173	0.428228
Cand1	Nfkbia	10090.ENSMUSP00000020315	10090.ENSMUSP00000021413	0	0	0	0	0.062	0.048	0	0.2	0.223	0.427422
Nbas	Stx18	10090.ENSMUSP00000036082	10090.ENSMUSP00000109761	0	0	0	0	0.062	0.763	0.6	0.874	0.987	0.426969
Mon1a	Vps35	10090.ENSMUSP00000035202	10090.ENSMUSP00000034131	0	0	0	0	0.063	0	0	0.446	0.458	0.425925
Cand1	Kctd10	10090.ENSMUSP00000020315	10090.ENSMUSP00000001125	0	0	0	0	0	0	0	0.218	0.218	0.425813
Kctd10	Klhl2	10090.ENSMUSP00000001125	10090.ENSMUSP00000034017	0	0	0	0	0	0	0.72	0	0.72	0.425015
Klhl2	Osbpl1a	10090.ENSMUSP00000034017	10090.ENSMUSP00000073957	0	0	0	0	0.122	0	0	0.071	0.15	0.425002
Chm	Fbxo11	10090.ENSMUSP00000026607	10090.ENSMUSP00000005504	0	0	0	0	0.22	0	0	0	0.22	0.424964
Fbxw7	Kctd10	10090.ENSMUSP00000103306	10090.ENSMUSP00000001125	0	0	0	0	0	0	0	0.224	0.224	0.424934
Fbxo11	Fbxw11	10090.ENSMUSP00000005504	10090.ENSMUSP00000075721	0	0	0	0	0.1	0	0	0.46	0.493	0.424593
Cul3	Kctd5	10090.ENSMUSP00000130738	10090.ENSMUSP00000017090	0	0	0	0	0.061	0.744	0.54	0.975	0.996	0.424325
Atp11c	Atp6v1a	10090.ENSMUSP00000099066	10090.ENSMUSP00000110314	0.043	0	0	0	0.061	0.141	0	0.098	0.21	0.423845
Atp6v1g1	Rilp	10090.ENSMUSP00000048770	10090.ENSMUSP00000037238	0	0	0	0	0	0	0	0.472	0.472	0.423806
Atp6v1b2	Vps16	10090.ENSMUSP00000006435	10090.ENSMUSP00000028900	0	0	0	0	0.116	0.223	0	0.114	0.338	0.423482
Atox1	Sec22b	10090.ENSMUSP00000104485	10090.ENSMUSP00000029476	0	0	0	0	0.191	0	0	0	0.191	0.423388
Klhl12	Vhl	10090.ENSMUSP00000107851	10090.ENSMUSP00000039418	0	0	0	0	0	0.048	0	0.197	0.202	0.423314
Cand1	Cks1b	10090.ENSMUSP00000020315	10090.ENSMUSP00000029679	0	0	0	0	0	0	0	0.387	0.387	0.422828
Fkrp	Fktn	10090.ENSMUSP00000059091	10090.ENSMUSP00000114699	0	0	0	0	0	0	0.9	0.923	0.992	0.422744
Atp6v1a	Atp6v1g1	10090.ENSMUSP00000110314	10090.ENSMUSP00000048770	0	0	0	0	0.13	0.716	0.6	0.738	0.97	0.422683
Atp6v1e2	Atp6v1g1	10090.ENSMUSP00000065285	10090.ENSMUSP00000048770	0	0	0	0	0.164	0.574	0.6	0.567	0.93	0.422232
Atp6v1d	Ube2d3	10090.ENSMUSP00000021536	10090.ENSMUSP00000130096	0	0	0	0	0.068	0.045	0	0.13	0.158	0.422166
Cops2	Smc6	10090.ENSMUSP00000106090	10090.ENSMUSP00000020931	0	0	0	0	0.24	0	0	0	0.24	0.421464
Klhl21	Pds5a	10090.ENSMUSP00000095380	10090.ENSMUSP00000031104	0	0	0	0	0.062	0	0	0.175	0.193	0.421209
Hdac8	Smc6	10090.ENSMUSP00000085226	10090.ENSMUSP00000020931	0.043	0	0	0	0.062	0.164	0	0.094	0.229	0.420652
Pgam5	Ube2d2a	10090.ENSMUSP00000108124	10090.ENSMUSP00000132446	0	0	0	0	0.131	0.053	0	0.141	0.232	0.42025
Klhl7	Ube2d2a	10090.ENSMUSP00000030841	10090.ENSMUSP00000132446	0	0	0	0	0	0.151	0	0.125	0.225	0.419771
Cul1	Klhl10	10090.ENSMUSP00000031697	10090.ENSMUSP00000001599	0	0	0	0	0.061	0.162	0.208	0.317	0.517	0.41964
Cul3	Gps1	10090.ENSMUSP00000130738	10090.ENSMUSP00000112007	0	0	0	0	0.087	0.934	0	0.311	0.955	0.41949
Atp6v1g1	Sugt1	10090.ENSMUSP00000048770	10090.ENSMUSP00000052942	0	0	0	0	0.066	0.153	0	0	0.175	0.418894
Cul3	Smc3	10090.ENSMUSP00000130738	10090.ENSMUSP00000025930	0	0	0	0	0.164	0	0	0.065	0.186	0.418506
Klhl20	Rbx1	10090.ENSMUSP00000107238	10090.ENSMUSP00000023036	0	0	0	0	0	0.089	0.72	0.439	0.844	0.417835
Smc5	Ube2d2a	10090.ENSMUSP00000084837	10090.ENSMUSP00000132446	0	0	0	0	0.069	0.07	0	0.154	0.203	0.417464
Atp6v0d2	Atp6v1g2	10090.ENSMUSP00000029900	10090.ENSMUSP00000069482	0	0	0	0	0.181	0.589	0.72	0.593	0.956	0.417132
Cdc34	Ddb1	10090.ENSMUSP00000020550	10090.ENSMUSP00000025649	0	0	0	0	0.072	0.164	0	0.293	0.404	0.416354
Cdc34	Ube2d3	10090.ENSMUSP00000020550	10090.ENSMUSP00000130096	0	0	0	0.825	0.082	0.09	0.3	0.408	0.406	0.416299
Arl13b	Rab28	10090.ENSMUSP00000086703	10090.ENSMUSP00000031011	0	0	0	0	0.062	0.162	0	0.272	0.377	0.415263
Atp6v1c1	Atp6v1d	10090.ENSMUSP00000022904	10090.ENSMUSP00000021536	0	0	0	0	0.686	0.983	0.6	0.759	0.999	0.414784
Klhl7	Uba3	10090.ENSMUSP00000030841	10090.ENSMUSP00000086701	0	0	0	0	0.375	0	0	0	0.375	0.414405
Cand1	Fbxo11	10090.ENSMUSP00000020315	10090.ENSMUSP00000005504	0	0	0	0	0	0	0	0.178	0.177	0.41385
Cks1b	Cul3	10090.ENSMUSP00000029679	10090.ENSMUSP00000130738	0	0	0	0	0	0.133	0.477	0.214	0.612	0.41345
Klhl9	Rbx1	10090.ENSMUSP00000092602	10090.ENSMUSP00000023036	0	0	0	0	0	0.089	0.72	0.24	0.789	0.413268
Kctd10	Klhl22	10090.ENSMUSP00000001125	10090.ENSMUSP00000114115	0	0	0	0	0.052	0	0.72	0	0.723	0.412747
Fbxo11	Fbxo45	10090.ENSMUSP00000005504	10090.ENSMUSP00000040168	0	0	0	0	0	0	0	0.607	0.607	0.411986
Chm	Lrrk2	10090.ENSMUSP00000026607	10090.ENSMUSP00000052584	0	0	0	0	0	0.057	0	0.243	0.255	0.41192
Crbn	Stag2	10090.ENSMUSP00000108865	10090.ENSMUSP00000063250	0	0	0	0	0.407	0	0	0	0.407	0.411202
Fbxw11	Kctd5	10090.ENSMUSP00000075721	10090.ENSMUSP00000017090	0	0	0	0	0	0	0	0.238	0.237	0.410973
Ctcf	Ube2d1	10090.ENSMUSP00000005841	10090.ENSMUSP00000020085	0	0	0	0	0	0.081	0.123	0	0.159	0.409961
Atp6ap1	Rab7	10090.ENSMUSP00000019231	10090.ENSMUSP00000109230	0	0	0	0	0.112	0.057	0	0.155	0.23	0.40953
Atp6v1e1	Nphp3	10090.ENSMUSP00000019354	10090.ENSMUSP00000035167	0	0	0	0	0.052	0.144	0	0.049	0.16	0.408954
Klhl2	Nedd8	10090.ENSMUSP00000034017	10090.ENSMUSP00000010520	0	0	0	0	0	0.057	0.6	0.104	0.632	0.408693
Lrrk2	Sugt1	10090.ENSMUSP00000052584	10090.ENSMUSP00000052942	0	0	0	0	0.062	0.141	0	0.144	0.25	0.408592
Vps26a	Vps35	10090.ENSMUSP00000090130	10090.ENSMUSP00000034131	0	0	0	0	0.482	0.994	0.9	0.994	0.999	0.407761
Cul3	Fbxo7	10090.ENSMUSP00000130738	10090.ENSMUSP00000120840	0	0	0	0	0.064	0.38	0	0	0.394	0.407718
Atp6ap2	Atp6v1d	10090.ENSMUSP00000033313	10090.ENSMUSP00000021536	0	0	0	0	0.234	0.872	0.72	0.319	0.978	0.407648
Cul2	Pgam5	10090.ENSMUSP00000125403	10090.ENSMUSP00000108124	0	0	0	0	0.092	0.044	0	0.128	0.177	0.406737
Esco1	Pds5b	10090.ENSMUSP00000025142	10090.ENSMUSP00000016569	0	0	0	0	0.142	0.595	0.9	0.703	0.988	0.406297
Fbxo45	Kdm2b	10090.ENSMUSP00000040168	10090.ENSMUSP00000038229	0	0	0	0	0.062	0	0	0.259	0.275	0.406087
Ddb1	Smc6	10090.ENSMUSP00000025649	10090.ENSMUSP00000020931	0	0	0	0	0.065	0	0	0.431	0.446	0.40577
Ube2d2a	Vps16	10090.ENSMUSP00000132446	10090.ENSMUSP00000028900	0	0	0	0	0	0.277	0	0	0.277	0.405262
Vps33a	Vps39	10090.ENSMUSP00000031388	10090.ENSMUSP00000099559	0	0	0	0	0.097	0.912	0.8	0.921	0.998	0.404704
Ccz1	Mon1a	10090.ENSMUSP00000031621	10090.ENSMUSP00000035202	0	0	0	0	0.068	0.74	0.72	0.95	0.996	0.404147
Fbxl3	Fbxo45	10090.ENSMUSP00000022720	10090.ENSMUSP00000040168	0	0	0	0	0.061	0	0	0.351	0.364	0.403732
Atp6ap1	Atp6v1b1	10090.ENSMUSP00000019231	10090.ENSMUSP00000006431	0	0	0	0	0.655	0.274	0.6	0.553	0.949	0.403467
Cdc34	Fbxo7	10090.ENSMUSP00000020550	10090.ENSMUSP00000120840	0	0	0	0	0.079	0.206	0	0.094	0.279	0.402958
Atp11c	Rab28	10090.ENSMUSP00000099066	10090.ENSMUSP00000031011	0	0	0	0	0.059	0.193	0	0.059	0.223	0.401724
Rab28	Vps16	10090.ENSMUSP00000031011	10090.ENSMUSP00000028900	0	0	0	0	0	0.4	0	0.103	0.438	0.401414
Cul4a	Palb2	10090.ENSMUSP00000016680	10090.ENSMUSP00000095675	0	0	0	0	0	0.058	0	0.274	0.287	0.400918
Chm	Mon1a	10090.ENSMUSP00000026607	10090.ENSMUSP00000035202	0	0	0	0	0.062	0.07	0.9	0.119	0.912	0.399725
Atp6v1d	Atp6v1g2	10090.ENSMUSP00000021536	10090.ENSMUSP00000069482	0	0	0	0	0.282	0.94	0.72	0.642	0.995	0.399563
Fbxo7	Lrrk2	10090.ENSMUSP00000120840	10090.ENSMUSP00000052584	0	0	0	0	0	0.055	0	0.624	0.63	0.399363
Plekhm1	Vps33a	10090.ENSMUSP00000047327	10090.ENSMUSP00000031388	0	0	0	0	0	0	0	0.524	0.524	0.399238
Nipbl	Vps35	10090.ENSMUSP00000059385	10090.ENSMUSP00000034131	0	0	0	0	0.08	0	0	0.206	0.238	0.398604
Cops6	Klhl20	10090.ENSMUSP00000019638	10090.ENSMUSP00000107238	0	0	0	0	0	0.087	0	0.116	0.159	0.398589
Fbxo44	Ube2d3	10090.ENSMUSP00000054022	10090.ENSMUSP00000130096	0	0	0	0	0	0.047	0.207	0	0.211	0.398542
Glmn	Nae1	10090.ENSMUSP00000077168	10090.ENSMUSP00000034349	0	0	0	0	0.208	0	0	0.073	0.236	0.398161
Atp6v1d	Atp6v1h	10090.ENSMUSP00000021536	10090.ENSMUSP00000040756	0	0	0	0	0.46	0.92	0.8	0.878	0.998	0.397711
Cdc34	Hdac8	10090.ENSMUSP00000020550	10090.ENSMUSP00000085226	0	0	0	0	0.062	0.092	0.135	0	0.198	0.397508
Fbxo22	Fbxw8	10090.ENSMUSP00000034859	10090.ENSMUSP00000047012	0	0	0	0	0	0	0	0.171	0.171	0.397442
Fbxo4	Fbxw8	10090.ENSMUSP00000022791	10090.ENSMUSP00000047012	0	0	0	0	0.061	0.13	0	0.753	0.781	0.397191
Gli2	Pde6d	10090.ENSMUSP00000054837	10090.ENSMUSP00000027444	0	0	0	0	0	0	0	0.305	0.305	0.396924
Fyco1	Sqstm1	10090.ENSMUSP00000081764	10090.ENSMUSP00000099835	0	0	0	0	0.062	0	0	0.404	0.417	0.396917
Nae1	Ube2d3	10090.ENSMUSP00000034349	10090.ENSMUSP00000130096	0.043	0	0	0	0.222	0.207	0.18	0.304	0.601	0.396903
Use1	Zw10	10090.ENSMUSP00000019169	10090.ENSMUSP00000034803	0	0	0	0	0.066	0.562	0.6	0.483	0.904	0.39653
Cul4b	Fbxo11	10090.ENSMUSP00000059276	10090.ENSMUSP00000005504	0	0	0	0	0.11	0.157	0	0.205	0.352	0.39638
Chm	Nae1	10090.ENSMUSP00000026607	10090.ENSMUSP00000034349	0	0	0	0	0.181	0.046	0	0	0.185	0.395938
Khdrbs3	Sec22b	10090.ENSMUSP00000022954	10090.ENSMUSP00000029476	0	0	0	0	0.051	0.049	0	0.134	0.15	0.395821
Cops8	Fbxo32	10090.ENSMUSP00000035884	10090.ENSMUSP00000022986	0	0	0	0	0	0	0	0.259	0.258	0.395628
Klhl21	Palb2	10090.ENSMUSP00000095380	10090.ENSMUSP00000095675	0	0	0	0	0	0.159	0	0.104	0.214	0.395266
Klhl2	Ube2d3	10090.ENSMUSP00000034017	10090.ENSMUSP00000130096	0	0	0	0	0.062	0.151	0	0.06	0.186	0.394632
Cul3	Vps35	10090.ENSMUSP00000130738	10090.ENSMUSP00000034131	0	0	0	0	0.309	0	0	0.046	0.313	0.394519
Atp6v1c2	Atp6v1d	10090.ENSMUSP00000020884	10090.ENSMUSP00000021536	0	0	0	0	0.644	0.747	0.6	0.692	0.987	0.394518
Cul4b	Stag2	10090.ENSMUSP00000059276	10090.ENSMUSP00000063250	0	0	0	0	0.465	0	0	0.085	0.489	0.393519
Fbxw8	Nfkbia	10090.ENSMUSP00000047012	10090.ENSMUSP00000021413	0	0	0	0	0	0.13	0	0.076	0.162	0.393126
Nipbl	Smc1b	10090.ENSMUSP00000059385	10090.ENSMUSP00000023068	0	0	0	0	0.287	0.754	0	0.659	0.935	0.392969
Cops6	Fbxw7	10090.ENSMUSP00000019638	10090.ENSMUSP00000103306	0	0	0	0	0	0.086	0	0.23	0.266	0.39287
Cul4b	Fbxo22	10090.ENSMUSP00000059276	10090.ENSMUSP00000034859	0	0	0	0	0.063	0.059	0	0.283	0.313	0.392774
Cul5	Klhl9	10090.ENSMUSP00000034529	10090.ENSMUSP00000092602	0	0	0	0	0.062	0.149	0.163	0.069	0.294	0.392772
Fbxw11	Klf6	10090.ENSMUSP00000075721	10090.ENSMUSP00000000080	0	0	0	0	0.051	0.091	0.139	0	0.192	0.392767
Rad21	Smc6	10090.ENSMUSP00000022927	10090.ENSMUSP00000020931	0	0	0	0	0.219	0.319	0.9	0.621	0.977	0.392454
Ccnf	Smc1a	10090.ENSMUSP00000111048	10090.ENSMUSP00000044645	0	0	0	0	0.1	0.058	0	0.208	0.27	0.391307
Ube2d3	Uchl3	10090.ENSMUSP00000130096	10090.ENSMUSP00000002289	0	0	0	0	0.102	0.058	0	0.315	0.37	0.391176
Gps1	Klhl12	10090.ENSMUSP00000112007	10090.ENSMUSP00000107851	0	0	0	0	0.062	0.086	0	0.09	0.152	0.391073
Cul3	Fbxo11	10090.ENSMUSP00000130738	10090.ENSMUSP00000005504	0	0	0	0	0.248	0.234	0	0.155	0.471	0.391068
Atp6v0d2	Vps11	10090.ENSMUSP00000029900	10090.ENSMUSP00000034644	0	0	0	0	0.082	0	0	0.311	0.341	0.390722
Klhl20	Klhl22	10090.ENSMUSP00000107238	10090.ENSMUSP00000114115	0	0	0	0.758	0	0.057	0.72	0.498	0.756	0.390277
Cul3	Vhl	10090.ENSMUSP00000130738	10090.ENSMUSP00000039418	0	0	0	0	0	0.2	0.308	0.323	0.592	0.390084
Rab28	Ube2d3	10090.ENSMUSP00000031011	10090.ENSMUSP00000130096	0	0	0	0	0.16	0.049	0	0.055	0.179	0.389342
Atp6ap1	Atp6v1a	10090.ENSMUSP00000019231	10090.ENSMUSP00000110314	0	0	0	0	0.27	0.847	0.6	0.587	0.979	0.389044
Cul2	Fbxo45	10090.ENSMUSP00000125403	10090.ENSMUSP00000040168	0	0	0	0	0.062	0.205	0	0.295	0.428	0.389038
Cand1	Fbxw7	10090.ENSMUSP00000020315	10090.ENSMUSP00000103306	0	0	0	0	0.065	0	0	0.472	0.485	0.388494
Atp6v1b1	Atp6v1h	10090.ENSMUSP00000006431	10090.ENSMUSP00000040756	0	0	0	0	0.571	0.855	0.6	0.708	0.991	0.388464
Ctcf	Rad21l	10090.ENSMUSP00000005841	10090.ENSMUSP00000136918	0	0	0	0	0.066	0.078	0	0.54	0.57	0.388115
Ctcf	Lrrk2	10090.ENSMUSP00000005841	10090.ENSMUSP00000052584	0	0	0	0	0.052	0.097	0.063	0.115	0.195	0.386739
Atp6v1e2	Sugt1	10090.ENSMUSP00000065285	10090.ENSMUSP00000052942	0	0	0	0	0.062	0.144	0	0.049	0.169	0.385739
Cops5	Uba3	10090.ENSMUSP00000027050	10090.ENSMUSP00000086701	0.052	0	0	0	0.317	0.212	0	0.765	0.864	0.384999
Cul3	Fbxl5	10090.ENSMUSP00000130738	10090.ENSMUSP00000045792	0	0	0	0	0	0.382	0	0.049	0.387	0.384639
Crbn	Ddb2	10090.ENSMUSP00000108865	10090.ENSMUSP00000028696	0	0	0	0	0.097	0	0.72	0.586	0.886	0.384447
Cdca5	Cks1b	10090.ENSMUSP00000025704	10090.ENSMUSP00000029679	0	0	0	0	0.622	0	0	0.102	0.646	0.384111
Nedd8	Nfe2l2	10090.ENSMUSP00000010520	10090.ENSMUSP00000099733	0	0	0	0	0	0	0	0.158	0.157	0.384026
Ctnnb1	Ube2m	10090.ENSMUSP00000007130	10090.ENSMUSP00000005714	0	0	0	0	0.063	0	0	0.263	0.28	0.383995
Ccnf	Ctnnb1	10090.ENSMUSP00000111048	10090.ENSMUSP00000007130	0	0	0	0	0.062	0.157	0	0.115	0.239	0.383935
Mau2	Pds5a	10090.ENSMUSP00000131966	10090.ENSMUSP00000031104	0	0	0	0	0.067	0	0.6	0.74	0.894	0.38347
Atp6v1b2	Atp6v1g1	10090.ENSMUSP00000006435	10090.ENSMUSP00000048770	0	0	0	0	0.14	0.865	0.6	0.723	0.985	0.383391
Atp6v0a1	Atp6v1b1	10090.ENSMUSP00000044838	10090.ENSMUSP00000006431	0.118	0	0	0	0.253	0.669	0.6	0.76	0.975	0.383315
Fbxl5	Fbxo11	10090.ENSMUSP00000045792	10090.ENSMUSP00000005504	0	0	0	0	0.156	0	0	0.567	0.619	0.3827
Atp6v0a2	Vps39	10090.ENSMUSP00000039737	10090.ENSMUSP00000099559	0	0	0	0	0.066	0.137	0	0.105	0.215	0.382481
Uba3	Ube2d2a	10090.ENSMUSP00000086701	10090.ENSMUSP00000132446	0.043	0	0	0	0.13	0.207	0.914	0.34	0.955	0.382391
Lrrk2	Vps35	10090.ENSMUSP00000052584	10090.ENSMUSP00000034131	0	0	0	0	0.063	0.495	0	0.96	0.979	0.382295
Fbxo7	Fbxw7	10090.ENSMUSP00000120840	10090.ENSMUSP00000103306	0	0	0	0	0	0.059	0	0.206	0.221	0.381581
Btrc	Ube2f	10090.ENSMUSP00000070728	10090.ENSMUSP00000126173	0	0	0	0	0	0	0	0.196	0.196	0.381579
Atp6v1a	Atp6v1h	10090.ENSMUSP00000110314	10090.ENSMUSP00000040756	0	0	0	0	0.788	0.932	0.8	0.847	0.999	0.380658
Cul3	Smc5	10090.ENSMUSP00000130738	10090.ENSMUSP00000084837	0	0	0	0	0.196	0	0	0.185	0.318	0.380558
Atp6v0a2	Atp6v0d1	10090.ENSMUSP00000039737	10090.ENSMUSP00000013304	0.118	0	0	0	0.187	0.575	0.8	0.651	0.974	0.380313
Ikbkb	Ube2d1	10090.ENSMUSP00000033939	10090.ENSMUSP00000020085	0	0	0	0	0	0.083	0.672	0.289	0.767	0.379207
Pgam5	Rab7	10090.ENSMUSP00000108124	10090.ENSMUSP00000109230	0	0	0	0	0.1	0	0	0.109	0.164	0.378821
Arl13b	Arl3	10090.ENSMUSP00000086703	10090.ENSMUSP00000026009	0	0	0	0.846	0	0.089	0	0.798	0.2	0.378698
Keap1	Ube2d3	10090.ENSMUSP00000131029	10090.ENSMUSP00000130096	0	0	0	0	0	0.151	0	0.075	0.181	0.378173
Fbxo32	Ube2d2a	10090.ENSMUSP00000022986	10090.ENSMUSP00000132446	0	0	0	0	0	0.059	0	0.21	0.225	0.377914
Cul5	Lrrk2	10090.ENSMUSP00000034529	10090.ENSMUSP00000052584	0	0	0	0	0.063	0.186	0	0.061	0.221	0.377811
Dcun1d1	Stag2	10090.ENSMUSP00000113594	10090.ENSMUSP00000063250	0	0	0	0	0.427	0	0	0	0.427	0.377793
Atp6v0a1	Atp6v0d1	10090.ENSMUSP00000044838	10090.ENSMUSP00000013304	0.118	0	0	0	0.214	0.911	0.8	0.62	0.994	0.377631
Pds5b	Stag1	10090.ENSMUSP00000016569	10090.ENSMUSP00000116205	0	0	0	0	0.521	0.761	0.6	0.733	0.986	0.377549
Cops8	Cul5	10090.ENSMUSP00000035884	10090.ENSMUSP00000034529	0	0	0	0	0.051	0.402	0	0.255	0.54	0.377443
Cul4a	Kdm2b	10090.ENSMUSP00000016680	10090.ENSMUSP00000038229	0	0	0	0	0.112	0.241	0	0.195	0.41	0.376744
Cul2	Vhl	10090.ENSMUSP00000125403	10090.ENSMUSP00000039418	0	0	0	0	0	0.92	0.966	0.992	0.999	0.376253
Esco1	Nsmce1	10090.ENSMUSP00000025142	10090.ENSMUSP00000033006	0	0	0	0	0	0	0	0.154	0.153	0.375987
Atp6v0c	Cdc34	10090.ENSMUSP00000024932	10090.ENSMUSP00000020550	0	0	0	0	0.373	0.043	0	0	0.374	0.375769
Btrc	Cops5	10090.ENSMUSP00000070728	10090.ENSMUSP00000027050	0	0	0	0	0	0.14	0	0.479	0.533	0.374721
Cops8	Rab7	10090.ENSMUSP00000035884	10090.ENSMUSP00000109230	0	0	0	0	0	0	0	0.314	0.314	0.374604
B3galnt2	Fktn	10090.ENSMUSP00000097336	10090.ENSMUSP00000114699	0	0	0	0	0	0	0	0.833	0.833	0.374282
Cul1	Smc3	10090.ENSMUSP00000031697	10090.ENSMUSP00000025930	0	0	0	0	0.222	0	0	0.065	0.242	0.374099
Keap1	Maf	10090.ENSMUSP00000131029	10090.ENSMUSP00000104732	0	0	0	0	0	0	0	0.989	0.989	0.372812
Pgam5	Sqstm1	10090.ENSMUSP00000108124	10090.ENSMUSP00000099835	0	0	0	0	0	0	0	0.419	0.419	0.372316
Rad21	Uba3	10090.ENSMUSP00000022927	10090.ENSMUSP00000086701	0	0	0	0	0.189	0	0	0	0.189	0.371729
Fbxo22	Fbxw7	10090.ENSMUSP00000034859	10090.ENSMUSP00000103306	0	0	0	0	0	0	0	0.217	0.217	0.371531
Ccnf	Ube2d1	10090.ENSMUSP00000111048	10090.ENSMUSP00000020085	0	0	0	0	0	0.142	0	0.06	0.159	0.371371
Cul1	Klhl15	10090.ENSMUSP00000031697	10090.ENSMUSP00000094097	0	0	0	0	0.061	0.162	0.208	0.1	0.364	0.371014
Atp6v0a1	Atp6v1h	10090.ENSMUSP00000044838	10090.ENSMUSP00000040756	0	0	0	0	0.252	0.761	0.8	0.742	0.989	0.370978
Btrc	Cks1b	10090.ENSMUSP00000070728	10090.ENSMUSP00000029679	0	0	0	0	0	0	0	0.199	0.199	0.370846
Pds5b	Smc5	10090.ENSMUSP00000016569	10090.ENSMUSP00000084837	0	0	0	0	0.503	0.325	0	0.501	0.818	0.370805
Cacybp	Smc3	10090.ENSMUSP00000014370	10090.ENSMUSP00000025930	0	0	0	0	0.224	0	0	0	0.224	0.370078
Btrc	Ube2d1	10090.ENSMUSP00000070728	10090.ENSMUSP00000020085	0	0	0	0	0	0.355	0	0.481	0.651	0.369792
Esco1	Stag3	10090.ENSMUSP00000025142	10090.ENSMUSP00000040945	0	0	0	0	0.062	0.264	0	0.415	0.561	0.369053
Atp6v0a2	Atp6v1e2	10090.ENSMUSP00000039737	10090.ENSMUSP00000065285	0.118	0	0	0	0.066	0.586	0.6	0.695	0.95	0.368928
Fbxw11	Nfkbia	10090.ENSMUSP00000075721	10090.ENSMUSP00000021413	0	0	0	0	0.061	0.803	0.806	0.196	0.967	0.36884
Atp6v0c	Mon1a	10090.ENSMUSP00000024932	10090.ENSMUSP00000035202	0	0	0	0	0.062	0	0	0.211	0.228	0.368806
Klhl20	Klhl21	10090.ENSMUSP00000107238	10090.ENSMUSP00000095380	0	0	0	0.792	0	0	0.72	0.42	0.743	0.36834
Atp6v1g2	Nedd8	10090.ENSMUSP00000069482	10090.ENSMUSP00000010520	0	0	0	0	0.475	0	0	0	0.475	0.367074
Atp6v0a2	Atp6v1h	10090.ENSMUSP00000039737	10090.ENSMUSP00000040756	0	0	0	0	0.252	0.705	0.8	0.643	0.982	0.36704
Atp6v1b2	Atp6v1c1	10090.ENSMUSP00000006435	10090.ENSMUSP00000022904	0	0	0	0	0.51	0.973	0.6	0.754	0.998	0.366931
Cdc34	Vps16	10090.ENSMUSP00000020550	10090.ENSMUSP00000028900	0	0	0	0	0	0.277	0	0	0.277	0.366809
Pds5a	Spop	10090.ENSMUSP00000031104	10090.ENSMUSP00000103350	0	0	0	0	0.109	0	0	0.104	0.168	0.366655
Nae1	Ube2m	10090.ENSMUSP00000034349	10090.ENSMUSP00000005714	0	0	0	0	0.051	0.828	0.702	0.951	0.997	0.366625
Rab28	Smc3	10090.ENSMUSP00000031011	10090.ENSMUSP00000025930	0	0	0	0	0.088	0	0	0.139	0.181	0.366614
Cul2	Glmn	10090.ENSMUSP00000125403	10090.ENSMUSP00000077168	0	0	0	0	0.124	0.24	0.72	0.205	0.832	0.366293
Maf	Smc3	10090.ENSMUSP00000104732	10090.ENSMUSP00000025930	0	0	0	0	0	0	0	0.211	0.211	0.365993
Fbxo11	Nedd8	10090.ENSMUSP00000005504	10090.ENSMUSP00000010520	0	0	0	0	0	0.13	0.864	0.404	0.923	0.365886
Skp2	Ube2d1	10090.ENSMUSP00000094225	10090.ENSMUSP00000020085	0	0	0	0	0	0.152	0.685	0.274	0.79	0.365408
Atp6v0d2	Atp6v1b2	10090.ENSMUSP00000029900	10090.ENSMUSP00000006435	0.164	0	0	0	0.653	0.653	0.6	0.788	0.989	0.364812
Cul4b	Vhl	10090.ENSMUSP00000059276	10090.ENSMUSP00000039418	0	0	0	0	0	0.461	0.308	0.139	0.651	0.364612
Rab28	Stx18	10090.ENSMUSP00000031011	10090.ENSMUSP00000109761	0	0	0	0	0.076	0	0	0.124	0.155	0.364255
Cops6	Nae1	10090.ENSMUSP00000019638	10090.ENSMUSP00000034349	0.052	0	0	0	0.062	0.1	0	0.211	0.284	0.364242
Atp11c	Ikbkb	10090.ENSMUSP00000099066	10090.ENSMUSP00000033939	0	0	0	0	0	0.073	0	0.148	0.176	0.36322
Klhl11	Uba3	10090.ENSMUSP00000054963	10090.ENSMUSP00000086701	0	0	0	0	0	0	0	0.171	0.171	0.361879
Atp6v0c	Atp6v1d	10090.ENSMUSP00000024932	10090.ENSMUSP00000021536	0.139	0	0.203	0	0.557	0.976	0.8	0.86	0.999	0.361494
Rab28	Vps35	10090.ENSMUSP00000031011	10090.ENSMUSP00000034131	0	0	0	0	0.153	0	0	0.206	0.299	0.361324
Cdc34	Cul5	10090.ENSMUSP00000020550	10090.ENSMUSP00000034529	0	0	0	0	0	0.208	0.202	0.42	0.601	0.361132
Atp6v0b	Atp6v1b1	10090.ENSMUSP00000047682	10090.ENSMUSP00000006431	0.098	0	0	0	0.211	0.577	0.6	0.583	0.94	0.360803
Arl2	Smc1a	10090.ENSMUSP00000025893	10090.ENSMUSP00000044645	0	0	0	0	0.066	0	0	0.178	0.199	0.360711
Cul5	Fbxl3	10090.ENSMUSP00000034529	10090.ENSMUSP00000022720	0	0	0	0	0.085	0.222	0	0.186	0.37	0.360691
Atp6v0b	Atp6v1h	10090.ENSMUSP00000047682	10090.ENSMUSP00000040756	0	0	0	0	0.158	0.782	0.8	0.887	0.995	0.360426
Crbn	Esco1	10090.ENSMUSP00000108865	10090.ENSMUSP00000025142	0	0	0	0	0.112	0	0	0.146	0.209	0.360336
Cops4	Sugt1	10090.ENSMUSP00000048416	10090.ENSMUSP00000052942	0	0	0	0	0.131	0	0	0.491	0.539	0.360148
Dcun1d1	Fbxo11	10090.ENSMUSP00000113594	10090.ENSMUSP00000005504	0	0	0	0	0.122	0	0	0.268	0.331	0.360148
Crbn	Smc5	10090.ENSMUSP00000108865	10090.ENSMUSP00000084837	0	0	0	0	0.122	0	0	0.283	0.344	0.359122
Ctnnb1	Gli2	10090.ENSMUSP00000007130	10090.ENSMUSP00000054837	0	0	0	0	0	0.249	0.133	0.669	0.766	0.358877
Kdm2b	Ube2d3	10090.ENSMUSP00000038229	10090.ENSMUSP00000130096	0	0	0	0	0.062	0.113	0	0.118	0.202	0.358685
Crbn	Ube2d3	10090.ENSMUSP00000108865	10090.ENSMUSP00000130096	0	0	0	0	0.21	0.084	0	0.138	0.322	0.357999
Cul2	Ddb2	10090.ENSMUSP00000125403	10090.ENSMUSP00000028696	0	0	0	0	0.051	0.232	0	0.339	0.476	0.357938
Atp6v1e1	Fbxw11	10090.ENSMUSP00000019354	10090.ENSMUSP00000075721	0	0	0	0	0	0	0	0.167	0.167	0.357444
Arl13b	Uba3	10090.ENSMUSP00000086703	10090.ENSMUSP00000086701	0	0	0	0	0.12	0.087	0	0.174	0.278	0.356115
Pds5a	Smc6	10090.ENSMUSP00000031104	10090.ENSMUSP00000020931	0	0	0	0	0.439	0.325	0	0.458	0.777	0.355734
Cul3	Fbxo44	10090.ENSMUSP00000130738	10090.ENSMUSP00000054022	0	0	0	0	0	0.074	0.333	0.078	0.381	0.355642
Nphp3	Vps35	10090.ENSMUSP00000035167	10090.ENSMUSP00000034131	0	0	0	0	0.062	0.137	0	0	0.155	0.355611
Cul2	Cul3	10090.ENSMUSP00000125403	10090.ENSMUSP00000130738	0	0	0	0.75	0.178	0.13	0	0.913	0.423	0.355457
Fbxo32	Fbxw7	10090.ENSMUSP00000022986	10090.ENSMUSP00000103306	0	0	0	0	0.065	0	0	0.256	0.275	0.355332
Cops8	Nedd8	10090.ENSMUSP00000035884	10090.ENSMUSP00000010520	0	0	0	0	0.1	0.651	0.9	0.815	0.993	0.354857
Atp6v1a	Vps39	10090.ENSMUSP00000110314	10090.ENSMUSP00000099559	0	0	0	0	0.11	0.128	0	0.096	0.237	0.354531
Cops6	Fbxo44	10090.ENSMUSP00000019638	10090.ENSMUSP00000054022	0	0	0	0	0	0.249	0	0	0.248	0.354365
Cul3	Nfkbia	10090.ENSMUSP00000130738	10090.ENSMUSP00000021413	0	0	0	0	0.066	0.194	0	0.304	0.43	0.35388
Fbxo2	Uchl3	10090.ENSMUSP00000037377	10090.ENSMUSP00000002289	0	0	0	0	0.062	0	0	0.142	0.16	0.353
Cul3	Pgam5	10090.ENSMUSP00000130738	10090.ENSMUSP00000108124	0	0	0	0	0.095	0.13	0	0.5	0.572	0.352978
Atp6v1b1	Atp6v1e2	10090.ENSMUSP00000006431	10090.ENSMUSP00000065285	0.164	0	0	0	0.353	0.635	0.6	0.621	0.964	0.352651
Cks1b	Nae1	10090.ENSMUSP00000029679	10090.ENSMUSP00000034349	0	0	0	0	0.062	0	0	0.336	0.35	0.352596
Espl1	Smc1a	10090.ENSMUSP00000064465	10090.ENSMUSP00000044645	0	0	0	0	0.558	0.238	0.8	0.738	0.98	0.352436
Fbxw11	Fbxw8	10090.ENSMUSP00000075721	10090.ENSMUSP00000047012	0	0	0	0.549	0.064	0.09	0.329	0.518	0.518	0.352315
Atp6v1d	Cul4b	10090.ENSMUSP00000021536	10090.ENSMUSP00000059276	0	0	0	0	0.061	0.159	0	0	0.176	0.352196
Fkrp	Pomgnt2	10090.ENSMUSP00000059091	10090.ENSMUSP00000095868	0	0	0	0	0.062	0	0	0.856	0.859	0.35211
Fbxw8	Klhl2	10090.ENSMUSP00000047012	10090.ENSMUSP00000034017	0	0	0	0	0	0.057	0	0.257	0.269	0.352107
Atp6v1h	Cul3	10090.ENSMUSP00000040756	10090.ENSMUSP00000130738	0	0	0	0	0.197	0	0	0	0.197	0.351367
Atp6v1a	Kctd13	10090.ENSMUSP00000110314	10090.ENSMUSP00000032924	0	0	0	0	0	0.24	0	0	0.24	0.351084
Sec22b	Zw10	10090.ENSMUSP00000029476	10090.ENSMUSP00000034803	0	0	0	0	0	0.22	0.6	0.403	0.797	0.350933
Arl13b	Cops5	10090.ENSMUSP00000086703	10090.ENSMUSP00000027050	0	0	0	0	0.051	0.16	0	0	0.168	0.350806
Atp6v1h	Rab7	10090.ENSMUSP00000040756	10090.ENSMUSP00000109230	0	0	0	0	0.08	0.042	0	0.419	0.443	0.350699
Chm	Pds5b	10090.ENSMUSP00000026607	10090.ENSMUSP00000016569	0	0	0	0	0.179	0	0	0	0.179	0.35038
Cul3	Cul5	10090.ENSMUSP00000130738	10090.ENSMUSP00000034529	0	0	0	0.673	0.179	0.225	0	0.926	0.537	0.350063
Kntc1	Stx18	10090.ENSMUSP00000031366	10090.ENSMUSP00000109761	0	0	0	0	0.051	0	0	0.201	0.209	0.349835
Fbxl3	Klhl7	10090.ENSMUSP00000022720	10090.ENSMUSP00000030841	0	0	0	0	0.159	0.086	0	0	0.199	0.349504
Ccnf	Smc3	10090.ENSMUSP00000111048	10090.ENSMUSP00000025930	0	0	0	0	0.092	0.058	0	0.105	0.167	0.349195
Kdm2b	Stag3	10090.ENSMUSP00000038229	10090.ENSMUSP00000040945	0	0	0	0	0.049	0.084	0	0.109	0.156	0.349087
Fyco1	Keap1	10090.ENSMUSP00000081764	10090.ENSMUSP00000131029	0	0	0	0	0.063	0	0	0.241	0.258	0.348899
Kctd5	Klhl9	10090.ENSMUSP00000017090	10090.ENSMUSP00000092602	0	0	0	0	0	0.048	0.54	0.071	0.557	0.348521
Lrrk2	Nfkbia	10090.ENSMUSP00000052584	10090.ENSMUSP00000021413	0.041	0	0	0	0	0.16	0.14	0.14	0.324	0.348519
Fbxo9	Fbxw8	10090.ENSMUSP00000001402	10090.ENSMUSP00000047012	0	0	0	0	0.062	0	0	0.509	0.52	0.347649
Atp6v1b1	Atp6v1e1	10090.ENSMUSP00000006431	10090.ENSMUSP00000019354	0.164	0	0	0	0.361	0.845	0.6	0.653	0.986	0.347233
Atp6v1h	Nedd8	10090.ENSMUSP00000040756	10090.ENSMUSP00000010520	0	0	0	0	0.064	0.164	0	0	0.184	0.346228
Cops5	Cul3	10090.ENSMUSP00000027050	10090.ENSMUSP00000130738	0	0	0	0	0.15	0.781	0	0.868	0.973	0.345985
Esco2	Rec8	10090.ENSMUSP00000022613	10090.ENSMUSP00000002395	0	0	0	0	0.062	0.469	0	0.576	0.77	0.345159
Pds5a	Stag2	10090.ENSMUSP00000031104	10090.ENSMUSP00000063250	0	0	0	0	0.507	0.81	0.6	0.65	0.985	0.345127
Cand1	Gps1	10090.ENSMUSP00000020315	10090.ENSMUSP00000112007	0	0	0	0	0.061	0	0	0.223	0.239	0.344943
Atp6v1c2	Cdc34	10090.ENSMUSP00000020884	10090.ENSMUSP00000020550	0	0	0	0	0.062	0.127	0	0.061	0.163	0.344886
Arl2	Pde6d	10090.ENSMUSP00000025893	10090.ENSMUSP00000027444	0	0	0	0	0.095	0.884	0.6	0.795	0.99	0.344807
Cul5	Klhl15	10090.ENSMUSP00000034529	10090.ENSMUSP00000094097	0	0	0	0	0.061	0.149	0.163	0.091	0.31	0.344693
Fbxw8	Klhl7	10090.ENSMUSP00000047012	10090.ENSMUSP00000030841	0	0	0	0	0	0.046	0	0.315	0.319	0.344619
Cul5	Kctd10	10090.ENSMUSP00000034529	10090.ENSMUSP00000001125	0	0	0	0	0	0.199	0	0.05	0.207	0.343456
Cul5	Cul7	10090.ENSMUSP00000034529	10090.ENSMUSP00000049128	0	0	0	0	0	0	0	0.777	0.777	0.342988
Cacybp	Fbxl5	10090.ENSMUSP00000014370	10090.ENSMUSP00000045792	0	0	0	0	0	0	0	0.459	0.459	0.342702
Skp2	Ube2f	10090.ENSMUSP00000094225	10090.ENSMUSP00000126173	0	0	0	0	0	0.086	0.491	0.189	0.589	0.34268
Klhl7	Uchl3	10090.ENSMUSP00000030841	10090.ENSMUSP00000002289	0	0	0	0	0	0	0	0.209	0.209	0.34247
Cdca5	Hdac8	10090.ENSMUSP00000025704	10090.ENSMUSP00000085226	0	0	0	0	0	0	0	0.492	0.492	0.342168
Sec22b	Vps33a	10090.ENSMUSP00000029476	10090.ENSMUSP00000031388	0	0	0	0	0.062	0.242	0.207	0.491	0.674	0.341817
Kctd13	Keap1	10090.ENSMUSP00000032924	10090.ENSMUSP00000131029	0	0	0	0	0	0	0.72	0	0.72	0.340841
Cul4b	Cul7	10090.ENSMUSP00000059276	10090.ENSMUSP00000049128	0	0	0	0	0.062	0	0	0.765	0.77	0.340725
Mau2	Stag1	10090.ENSMUSP00000131966	10090.ENSMUSP00000116205	0	0	0	0	0.063	0.045	0.6	0.798	0.918	0.340262
Nsmce1	Rad21	10090.ENSMUSP00000033006	10090.ENSMUSP00000022927	0	0	0	0	0.063	0	0.9	0.113	0.909	0.340233
Fbxl3	Kdm2b	10090.ENSMUSP00000022720	10090.ENSMUSP00000038229	0	0	0	0	0.062	0	0	0.22	0.237	0.339978
Atp11c	Vps35	10090.ENSMUSP00000099066	10090.ENSMUSP00000034131	0	0	0	0	0.135	0.07	0	0.071	0.187	0.339966
Klhl13	Klhl2	10090.ENSMUSP00000110972	10090.ENSMUSP00000034017	0	0	0	0.777	0.066	0	0.72	0.622	0.764	0.3396
Kctd10	Kctd5	10090.ENSMUSP00000001125	10090.ENSMUSP00000017090	0	0	0	0.617	0.078	0	0.54	0.801	0.692	0.339236
Fbxo11	Fbxo22	10090.ENSMUSP00000005504	10090.ENSMUSP00000034859	0	0	0	0	0	0	0	0.376	0.376	0.33907
Atp6v1b2	Atp6v1c2	10090.ENSMUSP00000006435	10090.ENSMUSP00000020884	0	0	0	0	0.251	0.736	0.6	0.697	0.972	0.338776
Espl1	Zwilch	10090.ENSMUSP00000064465	10090.ENSMUSP00000112790	0	0	0	0	0.679	0	0	0.351	0.783	0.338579
Ikbkb	Rbx1	10090.ENSMUSP00000033939	10090.ENSMUSP00000023036	0	0	0	0	0	0.045	0	0.296	0.299	0.338461
Mau2	Pomgnt2	10090.ENSMUSP00000131966	10090.ENSMUSP00000095868	0	0	0	0	0	0	0	0.254	0.254	0.337709
Klhl20	Ube2m	10090.ENSMUSP00000107238	10090.ENSMUSP00000005714	0	0	0	0	0	0.059	0	0.255	0.269	0.337634
Fbxw7	Nae1	10090.ENSMUSP00000103306	10090.ENSMUSP00000034349	0	0	0	0	0.091	0.151	0	0.325	0.434	0.33717
Cops8	Ube2d1	10090.ENSMUSP00000035884	10090.ENSMUSP00000020085	0	0	0	0	0.119	0.132	0	0.149	0.293	0.337144
Skp2	Spop	10090.ENSMUSP00000094225	10090.ENSMUSP00000103350	0	0	0	0	0.064	0	0	0.397	0.412	0.33613
Esco1	Rad21	10090.ENSMUSP00000025142	10090.ENSMUSP00000022927	0	0	0	0	0.062	0.469	0.9	0.677	0.981	0.334968
Klhl13	Klhl15	10090.ENSMUSP00000110972	10090.ENSMUSP00000094097	0	0	0	0.855	0.066	0	0.36	0	0.376	0.334877
Atp6v1f	Atp6v1h	10090.ENSMUSP00000004396	10090.ENSMUSP00000040756	0	0	0	0	0.392	0.915	0.8	0.8	0.997	0.334799
Atp6v1c1	Cdc34	10090.ENSMUSP00000022904	10090.ENSMUSP00000020550	0	0	0	0	0.062	0.127	0	0.061	0.163	0.33454
Fbxl3	Uba3	10090.ENSMUSP00000022720	10090.ENSMUSP00000086701	0	0	0	0	0.126	0	0	0.131	0.208	0.334296
Nedd8	Uchl3	10090.ENSMUSP00000010520	10090.ENSMUSP00000002289	0	0	0	0	0.135	0.645	0.8	0.8	0.986	0.334243
Smc5	Stag2	10090.ENSMUSP00000084837	10090.ENSMUSP00000063250	0	0	0	0	0.622	0.319	0.9	0.356	0.981	0.334001
Cdc34	Glmn	10090.ENSMUSP00000020550	10090.ENSMUSP00000077168	0	0	0	0	0	0	0	0.299	0.299	0.333868
Atp6v1e1	Sugt1	10090.ENSMUSP00000019354	10090.ENSMUSP00000052942	0	0	0	0	0.062	0.144	0	0.049	0.169	0.333606
Atp6v1a	Vps26a	10090.ENSMUSP00000110314	10090.ENSMUSP00000090130	0	0	0	0	0.246	0	0	0	0.246	0.333304
Hdac8	Khdrbs3	10090.ENSMUSP00000085226	10090.ENSMUSP00000022954	0	0	0	0	0.063	0.053	0	0.154	0.184	0.333001
Cul2	Lrrk2	10090.ENSMUSP00000125403	10090.ENSMUSP00000052584	0	0	0	0	0.061	0.237	0	0.068	0.274	0.332942
Cul1	Gps1	10090.ENSMUSP00000031697	10090.ENSMUSP00000112007	0	0	0	0	0.087	0.902	0	0.361	0.938	0.332646
Arl13b	Atp6v1h	10090.ENSMUSP00000086703	10090.ENSMUSP00000040756	0	0	0	0	0.065	0.13	0	0.043	0.153	0.332505
Cul4b	Lrrk2	10090.ENSMUSP00000059276	10090.ENSMUSP00000052584	0	0	0	0	0.062	0.186	0	0.093	0.247	0.331528
Keap1	Ptma	10090.ENSMUSP00000131029	10090.ENSMUSP00000044188	0	0	0	0	0.048	0.775	0	0.992	0.998	0.331466
Cdc34	Cops4	10090.ENSMUSP00000020550	10090.ENSMUSP00000048416	0	0	0	0	0.061	0.087	0	0.11	0.171	0.331398
Cul4a	Uchl3	10090.ENSMUSP00000016680	10090.ENSMUSP00000002289	0	0	0	0	0.136	0	0	0.168	0.25	0.330455
Crbn	Uba3	10090.ENSMUSP00000108865	10090.ENSMUSP00000086701	0	0	0	0	0.291	0	0	0.27	0.461	0.330447
Atp6v0a2	Atp6v1a	10090.ENSMUSP00000039737	10090.ENSMUSP00000110314	0.164	0	0	0	0.245	0.654	0.6	0.576	0.956	0.330413
Lrrk2	Pgam5	10090.ENSMUSP00000052584	10090.ENSMUSP00000108124	0	0	0	0	0.062	0.13	0	0.08	0.183	0.330397
Keap1	Klhl13	10090.ENSMUSP00000131029	10090.ENSMUSP00000110972	0	0	0	0.736	0	0	0.8	0.104	0.803	0.330257
Cacybp	Nae1	10090.ENSMUSP00000014370	10090.ENSMUSP00000034349	0	0	0	0	0.42	0	0	0.047	0.424	0.329843
Fbxo32	Fbxw8	10090.ENSMUSP00000022986	10090.ENSMUSP00000047012	0	0	0	0	0.063	0	0	0.154	0.173	0.328841
Atp6ap2	Atp6v1b2	10090.ENSMUSP00000033313	10090.ENSMUSP00000006435	0	0	0	0	0.563	0.848	0.36	0.685	0.984	0.327876
Cops4	Cul3	10090.ENSMUSP00000048416	10090.ENSMUSP00000130738	0	0	0	0	0.126	0.617	0	0.749	0.908	0.327094
Atp6ap1	Atp7b	10090.ENSMUSP00000019231	10090.ENSMUSP00000006742	0	0	0	0	0	0	0	0.173	0.173	0.326303
Rad21	Smc1b	10090.ENSMUSP00000022927	10090.ENSMUSP00000023068	0	0	0	0	0.437	0.856	0.8	0.84	0.997	0.32612
Ctnnb1	Smc1a	10090.ENSMUSP00000007130	10090.ENSMUSP00000044645	0	0	0	0	0.088	0.047	0	0.159	0.206	0.326048
Cul4b	Nfe2l2	10090.ENSMUSP00000059276	10090.ENSMUSP00000099733	0	0	0	0	0	0.048	0	0.162	0.168	0.325377
Atp6ap1	Sqstm1	10090.ENSMUSP00000019231	10090.ENSMUSP00000099835	0	0	0	0	0.079	0	0	0.116	0.152	0.32529
Cacybp	Fbxw11	10090.ENSMUSP00000014370	10090.ENSMUSP00000075721	0	0	0	0	0	0	0	0.19	0.19	0.324999
Fbxl3	Fbxo11	10090.ENSMUSP00000022720	10090.ENSMUSP00000005504	0	0	0	0	0.169	0	0	0.309	0.402	0.324518
Cul7	Ube2m	10090.ENSMUSP00000049128	10090.ENSMUSP00000005714	0	0	0	0	0.072	0.13	0	0.382	0.457	0.32393
Fbxl3	Nedd8	10090.ENSMUSP00000022720	10090.ENSMUSP00000010520	0	0	0	0	0	0.131	0.6	0.275	0.726	0.323472
Cand1	Spop	10090.ENSMUSP00000020315	10090.ENSMUSP00000103350	0	0	0	0	0	0.143	0	0.121	0.214	0.322886
Mau2	Smc5	10090.ENSMUSP00000131966	10090.ENSMUSP00000084837	0	0	0	0	0.066	0	0	0.748	0.754	0.322388
Cops8	Rbx1	10090.ENSMUSP00000035884	10090.ENSMUSP00000023036	0	0	0	0	0.064	0.755	0.6	0.888	0.988	0.321861
Rilp	Vps35	10090.ENSMUSP00000037238	10090.ENSMUSP00000034131	0	0	0	0	0.052	0	0	0.24	0.248	0.321636
Cops5	Fbxo45	10090.ENSMUSP00000027050	10090.ENSMUSP00000040168	0	0	0	0	0	0	0	0.158	0.158	0.321276
Fbxw7	Fbxw8	10090.ENSMUSP00000103306	10090.ENSMUSP00000047012	0	0	0	0.571	0	0	0	0.475	0.227	0.320142
Cul4b	Vps35	10090.ENSMUSP00000059276	10090.ENSMUSP00000034131	0	0	0	0	0.315	0	0	0.093	0.353	0.318694
Rbx1	Skp2	10090.ENSMUSP00000023036	10090.ENSMUSP00000094225	0	0	0	0	0.061	0.927	0.922	0.856	0.999	0.318655
Arl13b	Unc119b	10090.ENSMUSP00000086703	10090.ENSMUSP00000055475	0	0	0	0	0	0.634	0	0.564	0.833	0.318552
Atp11c	Chm	10090.ENSMUSP00000099066	10090.ENSMUSP00000026607	0	0	0	0	0.169	0.051	0	0.049	0.184	0.316935
Smc1b	Stag1	10090.ENSMUSP00000023068	10090.ENSMUSP00000116205	0	0	0	0	0.527	0.822	0.8	0.853	0.997	0.316628
Fbxo22	Ptma	10090.ENSMUSP00000034859	10090.ENSMUSP00000044188	0	0	0	0	0	0	0	0.232	0.232	0.316508
Atp6v1g1	Nphp3	10090.ENSMUSP00000048770	10090.ENSMUSP00000035167	0	0	0	0	0	0.153	0	0	0.152	0.316071
Ddb1	Fbxo22	10090.ENSMUSP00000025649	10090.ENSMUSP00000034859	0	0	0	0	0.048	0	0	0.227	0.232	0.315226
Atp6v1a	Cul3	10090.ENSMUSP00000110314	10090.ENSMUSP00000130738	0	0	0	0	0.21	0	0	0.046	0.214	0.315163
Stag2	Uba3	10090.ENSMUSP00000063250	10090.ENSMUSP00000086701	0	0	0	0	0.411	0	0	0	0.411	0.314296
Ctnnb1	Ddb2	10090.ENSMUSP00000007130	10090.ENSMUSP00000028696	0	0	0	0	0	0	0	0.172	0.171	0.313338
Fbxo7	Ube2d3	10090.ENSMUSP00000120840	10090.ENSMUSP00000130096	0	0	0	0	0.062	0.206	0	0.055	0.234	0.313315
Atp6v0a4	Atp6v1h	10090.ENSMUSP00000039381	10090.ENSMUSP00000040756	0	0	0	0	0.252	0.705	0.8	0.564	0.978	0.313244
Atp7a	Vps26a	10090.ENSMUSP00000058840	10090.ENSMUSP00000090130	0	0	0	0	0.066	0	0	0.276	0.294	0.313172
Atp6v0b	Atp6v1a	10090.ENSMUSP00000047682	10090.ENSMUSP00000110314	0.139	0	0	0	0.194	0.978	0.8	0.823	0.999	0.312515
Cops5	Lrrk2	10090.ENSMUSP00000027050	10090.ENSMUSP00000052584	0	0	0	0	0.064	0.149	0	0.064	0.19	0.311635
Glmn	Ube2m	10090.ENSMUSP00000077168	10090.ENSMUSP00000005714	0	0	0	0	0	0	0	0.239	0.238	0.311461
Eml6	Skp2	10090.ENSMUSP00000051080	10090.ENSMUSP00000094225	0	0	0	0	0.048	0.147	0	0.043	0.154	0.31113
Atp6v1c1	Rab28	10090.ENSMUSP00000022904	10090.ENSMUSP00000031011	0	0	0	0	0.187	0	0	0	0.187	0.311056
Cdc34	Cul4b	10090.ENSMUSP00000020550	10090.ENSMUSP00000059276	0	0	0	0	0.064	0.208	0.202	0.385	0.587	0.310484
Cul2	Nedd8	10090.ENSMUSP00000125403	10090.ENSMUSP00000010520	0	0	0	0	0.061	0.926	0.839	0.931	0.999	0.310324
Atp6v0c	Atp6v1h	10090.ENSMUSP00000024932	10090.ENSMUSP00000040756	0	0	0	0	0.091	0.909	0.8	0.839	0.996	0.310162
Atp6v1b1	Vps39	10090.ENSMUSP00000006431	10090.ENSMUSP00000099559	0	0	0	0	0.097	0.13	0	0.081	0.214	0.309589
Atp6ap1	Atp6v1g1	10090.ENSMUSP00000019231	10090.ENSMUSP00000048770	0	0	0	0	0.082	0.264	0.6	0.658	0.895	0.309574
Man2a1	Rab7	10090.ENSMUSP00000083928	10090.ENSMUSP00000109230	0	0	0	0	0	0	0	0.22	0.22	0.309468
Cul2	Cul4a	10090.ENSMUSP00000125403	10090.ENSMUSP00000016680	0	0	0	0.722	0.08	0	0	0.851	0.296	0.309074
Cops5	Crbn	10090.ENSMUSP00000027050	10090.ENSMUSP00000108865	0	0	0	0	0.062	0.743	0	0.147	0.776	0.308997
Cul5	Klhl3	10090.ENSMUSP00000034529	10090.ENSMUSP00000089173	0	0	0	0	0.061	0.149	0.163	0.32	0.484	0.308878
Rab28	Rab7	10090.ENSMUSP00000031011	10090.ENSMUSP00000109230	0	0	0.323	0.767	0.094	0.139	0	0.484	0.324	0.30832
Kntc1	Palb2	10090.ENSMUSP00000031366	10090.ENSMUSP00000095675	0	0	0	0	0.182	0	0	0	0.181	0.307829
Agt	Klhl3	10090.ENSMUSP00000066488	10090.ENSMUSP00000089173	0	0	0	0	0	0	0	0.172	0.171	0.3075
Palb2	Rint1	10090.ENSMUSP00000095675	10090.ENSMUSP00000030852	0	0	0	0	0	0	0	0.282	0.282	0.307492
Ptma	Rad21	10090.ENSMUSP00000044188	10090.ENSMUSP00000022927	0	0	0	0	0.134	0	0	0.07	0.16	0.307172
Hdac8	Rad21	10090.ENSMUSP00000085226	10090.ENSMUSP00000022927	0	0	0	0	0.061	0.047	0.9	0.599	0.959	0.306884
Arl13b	Sec22b	10090.ENSMUSP00000086703	10090.ENSMUSP00000029476	0	0	0	0	0	0.134	0.127	0.088	0.25	0.304209
Stag2	Vps35	10090.ENSMUSP00000063250	10090.ENSMUSP00000034131	0	0	0	0	0.348	0	0	0	0.347	0.303697
Smc3	Zw10	10090.ENSMUSP00000025930	10090.ENSMUSP00000034803	0	0	0	0	0.063	0.234	0	0.123	0.316	0.303653
Cul3	Cul4b	10090.ENSMUSP00000130738	10090.ENSMUSP00000059276	0	0	0	0.872	0.313	0.076	0	0.843	0.409	0.303388
Cdc34	Fbxo45	10090.ENSMUSP00000020550	10090.ENSMUSP00000040168	0	0	0	0	0	0	0	0.171	0.171	0.30275
Chm	Stag2	10090.ENSMUSP00000026607	10090.ENSMUSP00000063250	0	0	0	0	0.3	0	0	0	0.3	0.302548
Klhl20	Spop	10090.ENSMUSP00000107238	10090.ENSMUSP00000103350	0	0	0	0.588	0.058	0	0.72	0.438	0.771	0.302509
Fbxw7	Sqstm1	10090.ENSMUSP00000103306	10090.ENSMUSP00000099835	0	0	0	0	0.05	0.13	0	0.103	0.194	0.302134
Rint1	Zw10	10090.ENSMUSP00000030852	10090.ENSMUSP00000034803	0	0	0	0	0.12	0.762	0.8	0.97	0.998	0.301532
Nsmce1	Smc5	10090.ENSMUSP00000033006	10090.ENSMUSP00000084837	0	0	0	0	0.104	0.952	0.8	0.763	0.997	0.301455
Cul4b	Vps26a	10090.ENSMUSP00000059276	10090.ENSMUSP00000090130	0	0	0	0	0.146	0	0	0.049	0.153	0.30144
Rab7	Sec22b	10090.ENSMUSP00000109230	10090.ENSMUSP00000029476	0	0	0	0	0.109	0.059	0	0.489	0.534	0.301376
Cul3	Uchl3	10090.ENSMUSP00000130738	10090.ENSMUSP00000002289	0	0	0	0	0.126	0	0	0.228	0.297	0.301219
Nfkbia	Uba3	10090.ENSMUSP00000021413	10090.ENSMUSP00000086701	0	0	0	0	0.062	0.059	0	0.197	0.229	0.301193
Nsmce1	Stag1	10090.ENSMUSP00000033006	10090.ENSMUSP00000116205	0	0	0	0	0.063	0	0.9	0.07	0.905	0.30086
Atp7a	Lrrk2	10090.ENSMUSP00000058840	10090.ENSMUSP00000052584	0	0	0	0	0.064	0.133	0	0.086	0.193	0.3007
Cks1b	Cul5	10090.ENSMUSP00000029679	10090.ENSMUSP00000034529	0	0	0	0	0	0.087	0.34	0.163	0.451	0.300158
Lrrk2	Uchl3	10090.ENSMUSP00000052584	10090.ENSMUSP00000002289	0	0	0	0	0	0.059	0	0.212	0.226	0.299891
Keap1	Wnk4	10090.ENSMUSP00000131029	10090.ENSMUSP00000099397	0	0	0	0	0	0.059	0	0.432	0.442	0.29981
Keap1	Pgam5	10090.ENSMUSP00000131029	10090.ENSMUSP00000108124	0	0	0	0	0.062	0.763	0	0.991	0.998	0.299683
Cops8	Cul3	10090.ENSMUSP00000035884	10090.ENSMUSP00000130738	0	0	0	0	0.062	0.47	0	0.526	0.744	0.297853
Chm	Vps35	10090.ENSMUSP00000026607	10090.ENSMUSP00000034131	0	0	0	0	0.168	0	0	0.081	0.203	0.297336
Cul4a	Klhl12	10090.ENSMUSP00000016680	10090.ENSMUSP00000107851	0	0	0	0	0.13	0.149	0.163	0.32	0.523	0.297276
Atp6v0d1	Sqstm1	10090.ENSMUSP00000013304	10090.ENSMUSP00000099835	0	0	0	0	0.113	0	0	0.153	0.216	0.296997
Fbxo22	Fbxo7	10090.ENSMUSP00000034859	10090.ENSMUSP00000120840	0	0	0	0	0	0	0	0.165	0.165	0.296399
Mon1a	Vps16	10090.ENSMUSP00000035202	10090.ENSMUSP00000028900	0	0	0	0	0.062	0.089	0	0.451	0.489	0.29602
Cul1	Senp8	10090.ENSMUSP00000031697	10090.ENSMUSP00000129441	0	0	0	0	0	0.408	0	0.668	0.795	0.293965
Dcun1d1	Vhl	10090.ENSMUSP00000113594	10090.ENSMUSP00000039418	0	0	0	0	0	0.099	0.6	0.044	0.625	0.293669
Chm	Cul5	10090.ENSMUSP00000026607	10090.ENSMUSP00000034529	0	0	0	0	0.212	0	0	0	0.212	0.293537
Cul3	Kdm2b	10090.ENSMUSP00000130738	10090.ENSMUSP00000038229	0	0	0	0	0.12	0.303	0	0.128	0.418	0.29343
Atp6v1b1	Atp6v1g1	10090.ENSMUSP00000006431	10090.ENSMUSP00000048770	0	0	0	0	0.14	0.748	0.6	0.592	0.96	0.292999
Atp6v1b1	Atp6v1f	10090.ENSMUSP00000006431	10090.ENSMUSP00000004396	0.172	0	0	0	0.135	0.85	0.6	0.654	0.982	0.291757
Ethe1	Suox	10090.ENSMUSP00000076433	10090.ENSMUSP00000056195	0	0	0	0	0.078	0	0.9	0.886	0.988	0.291425
Cand1	Ddb1	10090.ENSMUSP00000020315	10090.ENSMUSP00000025649	0	0	0	0	0.177	0.13	0.6	0.727	0.911	0.291269
Smc5	Uba3	10090.ENSMUSP00000084837	10090.ENSMUSP00000086701	0.043	0	0	0	0.174	0.056	0	0.049	0.196	0.290904
Fyco1	Vps39	10090.ENSMUSP00000081764	10090.ENSMUSP00000099559	0	0	0	0	0.062	0.042	0	0.364	0.379	0.29043
Btrc	Rbx1	10090.ENSMUSP00000070728	10090.ENSMUSP00000023036	0	0	0	0	0	0.923	0.8	0.913	0.998	0.290318
Pds5b	Smc6	10090.ENSMUSP00000016569	10090.ENSMUSP00000020931	0	0	0	0	0.458	0.325	0	0.447	0.78	0.289658
Cops5	Rab28	10090.ENSMUSP00000027050	10090.ENSMUSP00000031011	0	0	0	0	0.065	0.239	0	0	0.258	0.288887
Khdrbs3	Lrrk2	10090.ENSMUSP00000022954	10090.ENSMUSP00000052584	0	0	0	0	0	0.067	0.135	0.095	0.205	0.288673
Pds5a	Smc1a	10090.ENSMUSP00000031104	10090.ENSMUSP00000044645	0	0	0	0	0.494	0.804	0.6	0.741	0.988	0.288269
Ddb1	Keap1	10090.ENSMUSP00000025649	10090.ENSMUSP00000131029	0	0	0	0	0.062	0	0	0.305	0.32	0.288156
Cul3	Klhl11	10090.ENSMUSP00000130738	10090.ENSMUSP00000054963	0	0	0	0	0	0.916	0.5	0.886	0.994	0.287768
Cul3	Rab28	10090.ENSMUSP00000130738	10090.ENSMUSP00000031011	0	0	0	0	0.169	0.1	0	0.066	0.241	0.287593
Sugt1	Uba3	10090.ENSMUSP00000052942	10090.ENSMUSP00000086701	0.042	0	0	0	0.192	0.061	0	0.125	0.279	0.287189
Cops2	Rab28	10090.ENSMUSP00000106090	10090.ENSMUSP00000031011	0	0	0	0	0.134	0	0	0.071	0.161	0.286805
Sqstm1	Vps33a	10090.ENSMUSP00000099835	10090.ENSMUSP00000031388	0	0	0	0	0	0.131	0	0.176	0.253	0.286658
Cops5	Fbxo7	10090.ENSMUSP00000027050	10090.ENSMUSP00000120840	0	0	0	0	0.052	0.223	0	0.191	0.352	0.286594
Fbxw7	Rad21	10090.ENSMUSP00000103306	10090.ENSMUSP00000022927	0	0	0	0	0	0.13	0	0.193	0.268	0.286319
Fbxo9	Kdm2b	10090.ENSMUSP00000001402	10090.ENSMUSP00000038229	0	0	0	0	0.079	0	0	0.422	0.445	0.286203
Ccz1	Rab28	10090.ENSMUSP00000031621	10090.ENSMUSP00000031011	0	0	0	0	0.132	0	0	0.178	0.257	0.285886
Klhl2	Pde6d	10090.ENSMUSP00000034017	10090.ENSMUSP00000027444	0	0	0	0	0	0	0	0.214	0.214	0.285837
Ctcf	Klf6	10090.ENSMUSP00000005841	10090.ENSMUSP00000000080	0	0	0	0.6	0	0	0	0.325	0.154	0.285707
Stag3	Zwilch	10090.ENSMUSP00000040945	10090.ENSMUSP00000112790	0	0	0	0	0.057	0	0	0.155	0.169	0.285587
Ctnnb1	Skp2	10090.ENSMUSP00000007130	10090.ENSMUSP00000094225	0	0	0	0	0	0	0	0.742	0.742	0.285504
Fbxw7	Glmn	10090.ENSMUSP00000103306	10090.ENSMUSP00000077168	0	0	0	0	0	0.13	0	0.304	0.369	0.285229
Atp6ap2	Atp6v1h	10090.ENSMUSP00000033313	10090.ENSMUSP00000040756	0	0	0	0	0.737	0.761	0.36	0.622	0.982	0.285045
Nsmce1	Sugt1	10090.ENSMUSP00000033006	10090.ENSMUSP00000052942	0	0	0	0	0.062	0.041	0	0.256	0.272	0.284807
Cul1	Neil2	10090.ENSMUSP00000031697	10090.ENSMUSP00000045200	0	0	0	0	0	0	0	0.433	0.433	0.284731
Cops4	Kctd5	10090.ENSMUSP00000048416	10090.ENSMUSP00000017090	0	0	0	0	0	0	0	0.211	0.211	0.284454
Dcun1d1	Klhl20	10090.ENSMUSP00000113594	10090.ENSMUSP00000107238	0	0	0	0	0.049	0.045	0.6	0.043	0.605	0.284391
Cdc34	Crbn	10090.ENSMUSP00000020550	10090.ENSMUSP00000108865	0	0	0	0	0	0.053	0	0.166	0.176	0.284348
Cops4	Klhl20	10090.ENSMUSP00000048416	10090.ENSMUSP00000107238	0	0	0	0	0.061	0.088	0	0.128	0.188	0.284281
Cul3	Pds5b	10090.ENSMUSP00000130738	10090.ENSMUSP00000016569	0	0	0	0	0.18	0	0	0.043	0.181	0.284231
Cops4	Cul5	10090.ENSMUSP00000048416	10090.ENSMUSP00000034529	0	0	0	0	0.065	0.27	0	0.319	0.494	0.284118
Fbxl5	Fbxo4	10090.ENSMUSP00000045792	10090.ENSMUSP00000022791	0	0	0	0	0	0	0	0.352	0.352	0.28388
Kdm2b	Lrrk2	10090.ENSMUSP00000038229	10090.ENSMUSP00000052584	0	0	0	0	0.064	0.154	0	0.06	0.19	0.283808
Atp6v0d2	Ddb2	10090.ENSMUSP00000029900	10090.ENSMUSP00000028696	0	0	0	0	0	0.156	0	0.076	0.186	0.283518
Fbxw7	Nedd8	10090.ENSMUSP00000103306	10090.ENSMUSP00000010520	0	0	0	0	0	0.081	0.6	0.572	0.829	0.28269
Klhl2	Wnk4	10090.ENSMUSP00000034017	10090.ENSMUSP00000099397	0	0	0	0	0	0.574	0	0.627	0.834	0.28244
Nedd8	Nphp3	10090.ENSMUSP00000010520	10090.ENSMUSP00000035167	0	0	0	0	0	0.147	0	0.055	0.159	0.281958
Cand1	Nedd8	10090.ENSMUSP00000020315	10090.ENSMUSP00000010520	0	0	0	0	0.064	0.085	0	0.919	0.924	0.281934
Cops5	Cul2	10090.ENSMUSP00000027050	10090.ENSMUSP00000125403	0	0	0	0	0.08	0.942	0	0.692	0.982	0.281718
Ccz1	Uchl3	10090.ENSMUSP00000031621	10090.ENSMUSP00000002289	0	0	0	0	0.155	0	0	0	0.154	0.281462
Cops2	Fbxo44	10090.ENSMUSP00000106090	10090.ENSMUSP00000054022	0	0	0	0	0	0.226	0	0	0.225	0.281337
Atp6v0c	Atp6v1b2	10090.ENSMUSP00000024932	10090.ENSMUSP00000006435	0.098	0	0	0	0.343	0.947	0.6	0.77	0.996	0.280883
Klhl9	Pgam5	10090.ENSMUSP00000092602	10090.ENSMUSP00000108124	0	0	0	0	0.062	0.16	0	0.054	0.189	0.280212
Nipbl	Ptma	10090.ENSMUSP00000059385	10090.ENSMUSP00000044188	0	0	0	0	0	0	0	0.176	0.176	0.279623
Hdac8	Nipbl	10090.ENSMUSP00000085226	10090.ENSMUSP00000059385	0	0	0	0	0.062	0.149	0	0.692	0.733	0.279493
Cul4b	Ikbkb	10090.ENSMUSP00000059276	10090.ENSMUSP00000033939	0	0	0	0	0.061	0.131	0	0.058	0.165	0.279452
Ctnnb1	Dcun1d1	10090.ENSMUSP00000007130	10090.ENSMUSP00000113594	0	0	0	0	0.111	0.056	0	0.088	0.167	0.279436
Cul4b	Smc6	10090.ENSMUSP00000059276	10090.ENSMUSP00000020931	0	0	0	0	0.147	0	0	0.117	0.216	0.278351
Stx18	Use1	10090.ENSMUSP00000109761	10090.ENSMUSP00000019169	0	0	0	0	0.083	0.864	0.8	0.82	0.994	0.27811
Atp6v1f	Vps39	10090.ENSMUSP00000004396	10090.ENSMUSP00000099559	0	0	0	0	0	0.44	0	0	0.44	0.278043
Atp11c	Rab7	10090.ENSMUSP00000099066	10090.ENSMUSP00000109230	0	0	0	0	0.062	0.069	0	0.293	0.329	0.277944
Cops4	Fbxo4	10090.ENSMUSP00000048416	10090.ENSMUSP00000022791	0	0	0	0	0	0	0	0.21	0.21	0.277194
Cops4	Klhl10	10090.ENSMUSP00000048416	10090.ENSMUSP00000001599	0	0	0	0	0.061	0.221	0	0	0.237	0.276908
Cops2	Uchl3	10090.ENSMUSP00000106090	10090.ENSMUSP00000002289	0	0	0	0	0.144	0	0	0.049	0.151	0.276897
Kctd5	Klhl13	10090.ENSMUSP00000017090	10090.ENSMUSP00000110972	0	0	0	0	0	0.048	0.54	0.058	0.551	0.276784
Cdca5	Zwilch	10090.ENSMUSP00000025704	10090.ENSMUSP00000112790	0	0	0	0	0.774	0	0	0.086	0.785	0.276684
Klhl20	Ube2d1	10090.ENSMUSP00000107238	10090.ENSMUSP00000020085	0	0	0	0	0	0.151	0	0.104	0.207	0.276264
Atp6v1a	Atp7a	10090.ENSMUSP00000110314	10090.ENSMUSP00000058840	0.043	0	0	0	0	0	0	0.342	0.343	0.276088
Ddb2	Glmn	10090.ENSMUSP00000028696	10090.ENSMUSP00000077168	0	0	0	0	0	0	0.72	0	0.72	0.275904
Cops6	Cul5	10090.ENSMUSP00000019638	10090.ENSMUSP00000034529	0	0	0	0	0.052	0.423	0	0.289	0.577	0.275718
Agt	Ikbkb	10090.ENSMUSP00000066488	10090.ENSMUSP00000033939	0	0	0	0	0	0	0.114	0.299	0.352	0.274773
Vps11	Vps39	10090.ENSMUSP00000034644	10090.ENSMUSP00000099559	0	0	0	0	0.447	0.912	0.8	0.982	0.999	0.274247
Crbn	Smc6	10090.ENSMUSP00000108865	10090.ENSMUSP00000020931	0	0	0	0	0.098	0	0	0.105	0.158	0.273977
Fbxw8	Klhl3	10090.ENSMUSP00000047012	10090.ENSMUSP00000089173	0	0	0	0	0	0.052	0	0.221	0.23	0.273887
Atp6v0d2	Sec22b	10090.ENSMUSP00000029900	10090.ENSMUSP00000029476	0	0	0	0	0.115	0.047	0	0.307	0.364	0.27376
Cand1	Vps35	10090.ENSMUSP00000020315	10090.ENSMUSP00000034131	0	0	0	0	0.202	0	0	0	0.202	0.273696
Gli2	Skp2	10090.ENSMUSP00000054837	10090.ENSMUSP00000094225	0	0	0	0	0.063	0.046	0	0.264	0.284	0.273444
Ctcf	Nfe2l2	10090.ENSMUSP00000005841	10090.ENSMUSP00000099733	0	0	0	0	0	0.051	0	0.186	0.195	0.272956
Ddb1	Smc3	10090.ENSMUSP00000025649	10090.ENSMUSP00000025930	0	0	0	0	0.098	0	0	0.135	0.186	0.27175
Atp6v0c	Atp7b	10090.ENSMUSP00000024932	10090.ENSMUSP00000006742	0	0	0	0	0.062	0	0	0.147	0.165	0.271399
Atp6v0a4	Atp6v1g1	10090.ENSMUSP00000039381	10090.ENSMUSP00000048770	0	0	0	0	0	0.45	0.72	0.55	0.924	0.271355
Chm	Nipbl	10090.ENSMUSP00000026607	10090.ENSMUSP00000059385	0	0	0	0	0.187	0	0	0.043	0.188	0.271307
Atp6v0a1	Klhl7	10090.ENSMUSP00000044838	10090.ENSMUSP00000030841	0	0	0	0	0.062	0	0	0.281	0.297	0.271162
Btrc	Fbxo9	10090.ENSMUSP00000070728	10090.ENSMUSP00000001402	0	0	0	0	0.052	0	0	0.562	0.567	0.27016
Suox	Tst	10090.ENSMUSP00000056195	10090.ENSMUSP00000055743	0.172	0	0	0	0.106	0	0.9	0.805	0.983	0.270159
Stx18	Vps26a	10090.ENSMUSP00000109761	10090.ENSMUSP00000090130	0	0	0	0	0.066	0	0	0.19	0.211	0.270033
Lrrk2	Sqstm1	10090.ENSMUSP00000052584	10090.ENSMUSP00000099835	0	0	0	0	0.051	0.265	0.21	0.735	0.834	0.269693
Atp6v1a	Vps33a	10090.ENSMUSP00000110314	10090.ENSMUSP00000031388	0	0	0	0	0.062	0.128	0	0.174	0.265	0.269615
Cul2	Fbxo2	10090.ENSMUSP00000125403	10090.ENSMUSP00000037377	0	0	0	0	0	0.074	0.333	0	0.355	0.269297
Cops2	Kdm2b	10090.ENSMUSP00000106090	10090.ENSMUSP00000038229	0	0	0	0	0.061	0.206	0	0.088	0.26	0.269277
Pds5a	Smc5	10090.ENSMUSP00000031104	10090.ENSMUSP00000084837	0	0	0	0	0.471	0.325	0	0.495	0.804	0.269007
Fbxo22	Fbxw11	10090.ENSMUSP00000034859	10090.ENSMUSP00000075721	0	0	0	0	0	0	0	0.216	0.216	0.268917
Gps1	Kntc1	10090.ENSMUSP00000112007	10090.ENSMUSP00000031366	0	0	0	0	0.051	0	0	0.183	0.192	0.268678
Ddb1	Kctd5	10090.ENSMUSP00000025649	10090.ENSMUSP00000017090	0	0	0	0	0.057	0	0	0.196	0.21	0.267946
Hdac8	Kdm2b	10090.ENSMUSP00000085226	10090.ENSMUSP00000038229	0	0	0	0	0.087	0.21	0	0.245	0.408	0.267839
Cul5	Kctd5	10090.ENSMUSP00000034529	10090.ENSMUSP00000017090	0	0	0	0	0	0.262	0	0.14	0.338	0.267387
Gps1	Rbx1	10090.ENSMUSP00000112007	10090.ENSMUSP00000023036	0	0	0	0	0.062	0.935	0.6	0.212	0.978	0.267327
Cand1	Cops2	10090.ENSMUSP00000020315	10090.ENSMUSP00000106090	0	0	0	0	0.115	0	0	0.161	0.226	0.266842
Cul4a	Uba3	10090.ENSMUSP00000016680	10090.ENSMUSP00000086701	0	0	0	0	0.098	0.144	0.244	0.599	0.734	0.266806
Cul4a	Vhl	10090.ENSMUSP00000016680	10090.ENSMUSP00000039418	0	0	0	0	0	0.2	0.308	0.207	0.523	0.266642
Fbxl3	Fbxw8	10090.ENSMUSP00000022720	10090.ENSMUSP00000047012	0	0	0	0	0.062	0.055	0	0.368	0.391	0.266499
Klhl7	Stag2	10090.ENSMUSP00000030841	10090.ENSMUSP00000063250	0	0	0	0	0.185	0	0	0.117	0.25	0.26642
Cul4b	Klhl20	10090.ENSMUSP00000059276	10090.ENSMUSP00000107238	0	0	0	0	0.061	0.149	0.163	0.277	0.452	0.266221
Atp6v1c1	Cops6	10090.ENSMUSP00000022904	10090.ENSMUSP00000019638	0	0	0	0	0.131	0.066	0	0	0.154	0.266002
Cul3	Sqstm1	10090.ENSMUSP00000130738	10090.ENSMUSP00000099835	0	0	0	0	0	0.555	0	0.537	0.785	0.265921
Chm	Cul4b	10090.ENSMUSP00000026607	10090.ENSMUSP00000059276	0	0	0	0	0.157	0	0	0	0.157	0.265571
Sugt1	Vps35	10090.ENSMUSP00000052942	10090.ENSMUSP00000034131	0	0	0	0	0.197	0.137	0	0	0.277	0.264576
Btrc	Ube2m	10090.ENSMUSP00000070728	10090.ENSMUSP00000005714	0	0	0	0	0	0	0	0.431	0.431	0.264287
Dcun1d1	Vps35	10090.ENSMUSP00000113594	10090.ENSMUSP00000034131	0	0	0	0	0.165	0	0	0	0.165	0.26316
Klhl7	Palb2	10090.ENSMUSP00000030841	10090.ENSMUSP00000095675	0	0	0	0	0	0.159	0	0	0.158	0.262654
Cand1	Fbxo22	10090.ENSMUSP00000020315	10090.ENSMUSP00000034859	0	0	0	0	0	0	0	0.269	0.269	0.262523
Cul4b	Klhl15	10090.ENSMUSP00000059276	10090.ENSMUSP00000094097	0	0	0	0	0.082	0.149	0.163	0.126	0.352	0.262358
Fbxw7	Nfkbia	10090.ENSMUSP00000103306	10090.ENSMUSP00000021413	0	0	0	0	0	0.088	0	0.252	0.289	0.262282
Fktn	Pds5b	10090.ENSMUSP00000114699	10090.ENSMUSP00000016569	0	0	0	0	0	0	0	0.313	0.313	0.262046
Cops4	Cul4b	10090.ENSMUSP00000048416	10090.ENSMUSP00000059276	0	0	0	0	0.117	0.56	0.6	0.547	0.92	0.261784
Atp6ap1	Atp6v0a1	10090.ENSMUSP00000019231	10090.ENSMUSP00000044838	0	0	0	0	0.113	0.915	0.8	0.498	0.991	0.26169
Fbxl5	Fbxw11	10090.ENSMUSP00000045792	10090.ENSMUSP00000075721	0	0	0	0	0.052	0	0	0.329	0.336	0.261184
Cul7	Fbxw8	10090.ENSMUSP00000049128	10090.ENSMUSP00000047012	0	0	0	0	0.08	0.845	0.9	0.987	0.999	0.261075
Glmn	Skp2	10090.ENSMUSP00000077168	10090.ENSMUSP00000094225	0	0	0	0	0.089	0	0	0.211	0.25	0.260965
Crbn	Ube2d2a	10090.ENSMUSP00000108865	10090.ENSMUSP00000132446	0	0	0	0	0	0.084	0	0.176	0.213	0.260554
Fbxo22	Fbxo44	10090.ENSMUSP00000034859	10090.ENSMUSP00000054022	0	0	0	0	0	0	0	0.252	0.252	0.260531
Klf6	Maf	10090.ENSMUSP00000000080	10090.ENSMUSP00000104732	0	0	0	0	0	0.046	0	0.157	0.161	0.260488
Atp11c	Nedd8	10090.ENSMUSP00000099066	10090.ENSMUSP00000010520	0	0	0	0	0.062	0.141	0	0	0.159	0.260453
Cops4	Dcun1d1	10090.ENSMUSP00000048416	10090.ENSMUSP00000113594	0	0	0	0	0.079	0.044	0.9	0.294	0.929	0.259755
Cops8	Vhl	10090.ENSMUSP00000035884	10090.ENSMUSP00000039418	0	0	0	0	0	0.551	0	0.067	0.563	0.259592
Fbxo4	Fbxo7	10090.ENSMUSP00000022791	10090.ENSMUSP00000120840	0	0	0	0	0	0	0	0.391	0.39	0.259395
Fbxl3	Fbxo44	10090.ENSMUSP00000022720	10090.ENSMUSP00000054022	0	0	0	0	0	0	0	0.319	0.319	0.259311
Nipbl	Nphp3	10090.ENSMUSP00000059385	10090.ENSMUSP00000035167	0	0	0	0	0.065	0.125	0	0.06	0.163	0.259305
Cul5	Ddb1	10090.ENSMUSP00000034529	10090.ENSMUSP00000025649	0	0	0	0	0.115	0.401	0	0.808	0.889	0.258971
Kctd10	Klhl3	10090.ENSMUSP00000001125	10090.ENSMUSP00000089173	0	0	0	0	0	0	0.72	0	0.72	0.258239
Atp6v0a1	Vps35	10090.ENSMUSP00000044838	10090.ENSMUSP00000034131	0	0	0	0	0.118	0.051	0	0.29	0.354	0.258137
Cul3	Stx18	10090.ENSMUSP00000130738	10090.ENSMUSP00000109761	0	0	0	0	0.064	0	0	0.193	0.213	0.257618
Rad21l	Smc3	10090.ENSMUSP00000136918	10090.ENSMUSP00000025930	0	0	0	0	0.475	0.918	0.9	0.944	0.999	0.257234
Btrc	Cul1	10090.ENSMUSP00000070728	10090.ENSMUSP00000031697	0	0	0	0	0.064	0.983	0.932	0.993	0.999	0.256807
Ddb2	Palb2	10090.ENSMUSP00000028696	10090.ENSMUSP00000095675	0	0	0	0	0	0	0	0.232	0.231	0.256764
Arl3	Klhl12	10090.ENSMUSP00000026009	10090.ENSMUSP00000107851	0	0	0	0	0	0.058	0.113	0.147	0.225	0.256733
Ddb1	Uchl3	10090.ENSMUSP00000025649	10090.ENSMUSP00000002289	0	0	0	0	0.066	0.086	0	0.103	0.167	0.255432
Lrrk2	Rab28	10090.ENSMUSP00000052584	10090.ENSMUSP00000031011	0	0	0	0	0	0.164	0	0.137	0.248	0.255359
Dcun1d1	Pds5a	10090.ENSMUSP00000113594	10090.ENSMUSP00000031104	0	0	0	0	0.098	0	0	0.144	0.195	0.255358
Ddb1	Kdm2b	10090.ENSMUSP00000025649	10090.ENSMUSP00000038229	0	0	0	0	0.062	0.202	0	0.292	0.423	0.255348
Cdc34	Klhl20	10090.ENSMUSP00000020550	10090.ENSMUSP00000107238	0	0	0	0	0	0.134	0	0.106	0.193	0.255246
Fbxo44	Fbxw7	10090.ENSMUSP00000054022	10090.ENSMUSP00000103306	0	0	0	0	0	0.057	0	0.281	0.293	0.255087
Nsmce1	Vps11	10090.ENSMUSP00000033006	10090.ENSMUSP00000034644	0	0	0	0	0	0	0	0.208	0.208	0.254848
Arl13b	Pde6d	10090.ENSMUSP00000086703	10090.ENSMUSP00000027444	0	0	0	0	0.061	0.587	0.8	0.819	0.984	0.254793
Keap1	Klhl2	10090.ENSMUSP00000131029	10090.ENSMUSP00000034017	0	0	0.28	0.861	0	0.406	0.9	0.31	0.942	0.254207
Atp6v0a4	Atp6v1b2	10090.ENSMUSP00000039381	10090.ENSMUSP00000006435	0.118	0	0	0	0.253	0.602	0.6	0.66	0.957	0.254091
Kdm2b	Smc1b	10090.ENSMUSP00000038229	10090.ENSMUSP00000023068	0	0	0	0	0.136	0.101	0	0.078	0.221	0.25397
Cand1	Wnk4	10090.ENSMUSP00000020315	10090.ENSMUSP00000099397	0	0	0	0	0	0	0	0.151	0.151	0.253946
Crbn	Fbxw7	10090.ENSMUSP00000108865	10090.ENSMUSP00000103306	0	0	0	0	0.061	0	0	0.177	0.194	0.253852
Cops2	Smc3	10090.ENSMUSP00000106090	10090.ENSMUSP00000025930	0	0	0	0	0.304	0	0	0	0.304	0.253791
Atp6v1c2	Atp6v1g2	10090.ENSMUSP00000020884	10090.ENSMUSP00000069482	0	0	0	0	0.143	0.651	0.6	0.77	0.968	0.252814
Atp6v1a	Atp7b	10090.ENSMUSP00000110314	10090.ENSMUSP00000006742	0.043	0	0	0	0	0	0	0.342	0.343	0.252206
Fbxw8	Nedd8	10090.ENSMUSP00000047012	10090.ENSMUSP00000010520	0	0	0	0	0	0.081	0	0.4	0.425	0.252202
Btrc	Fbxl5	10090.ENSMUSP00000070728	10090.ENSMUSP00000045792	0	0	0	0	0.062	0	0	0.473	0.485	0.251789
Cul5	Smc6	10090.ENSMUSP00000034529	10090.ENSMUSP00000020931	0	0	0	0	0.184	0	0	0.061	0.201	0.251681
Hdac8	Smc3	10090.ENSMUSP00000085226	10090.ENSMUSP00000025930	0.043	0	0	0	0.062	0.469	0.9	0.809	0.989	0.251529
Spop	Ube2d2a	10090.ENSMUSP00000103350	10090.ENSMUSP00000132446	0	0	0	0	0.061	0.14	0	0.283	0.371	0.251272
Klhl15	Pgam5	10090.ENSMUSP00000094097	10090.ENSMUSP00000108124	0	0	0	0	0.062	0.16	0	0.054	0.189	0.250935
Btrc	Klhl20	10090.ENSMUSP00000070728	10090.ENSMUSP00000107238	0	0	0	0	0	0.048	0	0.156	0.163	0.250901
Cops4	Fbxo44	10090.ENSMUSP00000048416	10090.ENSMUSP00000054022	0	0	0	0	0	0.334	0	0	0.334	0.250446
Ddb1	Rad21	10090.ENSMUSP00000025649	10090.ENSMUSP00000022927	0	0	0	0	0.099	0.046	0	0.189	0.242	0.249235
Vps11	Vps33a	10090.ENSMUSP00000034644	10090.ENSMUSP00000031388	0	0	0	0	0.163	0.912	0.9	0.937	0.999	0.248282
Atp6v0c	Fbxl5	10090.ENSMUSP00000024932	10090.ENSMUSP00000045792	0	0	0	0	0	0	0	0.177	0.177	0.248201
Klhl22	Pgam5	10090.ENSMUSP00000114115	10090.ENSMUSP00000108124	0	0	0	0	0.062	0.16	0	0.054	0.189	0.248058
Fbxo4	Fbxw7	10090.ENSMUSP00000022791	10090.ENSMUSP00000103306	0	0	0	0	0	0.043	0.8	0.507	0.897	0.247964
Esco2	Skp2	10090.ENSMUSP00000022613	10090.ENSMUSP00000094225	0	0	0	0	0.327	0	0	0.066	0.345	0.247572
Klhl15	Ube2d3	10090.ENSMUSP00000094097	10090.ENSMUSP00000130096	0	0	0	0	0	0.151	0	0.074	0.18	0.245734
Fbxo45	Fbxw11	10090.ENSMUSP00000040168	10090.ENSMUSP00000075721	0	0	0	0	0.065	0	0	0.402	0.417	0.245623
Dcun1d1	Klhl21	10090.ENSMUSP00000113594	10090.ENSMUSP00000095380	0	0	0	0	0.052	0.045	0.6	0.124	0.64	0.244839
Atp6v0e2	Tnfaip8l1	10090.ENSMUSP00000044110	10090.ENSMUSP00000076961	0	0	0	0	0	0	0	0.247	0.246	0.244363
Ccnf	Fbxo4	10090.ENSMUSP00000111048	10090.ENSMUSP00000022791	0	0	0	0	0	0.613	0	0.464	0.783	0.24351
Dcun1d1	Uchl3	10090.ENSMUSP00000113594	10090.ENSMUSP00000002289	0	0	0	0	0.094	0	0	0.33	0.367	0.242662
Atp6v0c	Cul4b	10090.ENSMUSP00000024932	10090.ENSMUSP00000059276	0	0	0	0	0.05	0	0	0.395	0.4	0.242542
Nfkbia	Ube2d3	10090.ENSMUSP00000021413	10090.ENSMUSP00000130096	0	0	0	0	0.061	0.206	0.148	0.145	0.384	0.242369
Kctd13	Klhl12	10090.ENSMUSP00000032924	10090.ENSMUSP00000107851	0	0	0	0	0	0	0.72	0	0.72	0.242228
Cul4a	Fbxo44	10090.ENSMUSP00000016680	10090.ENSMUSP00000054022	0	0	0	0	0	0.081	0.333	0.141	0.427	0.241894
Kdm2b	Skp2	10090.ENSMUSP00000038229	10090.ENSMUSP00000094225	0	0	0	0	0.117	0	0	0.314	0.369	0.241384
Espl1	Unc119	10090.ENSMUSP00000064465	10090.ENSMUSP00000002127	0	0	0	0	0	0	0	0.241	0.241	0.240671
Fbxw8	Keap1	10090.ENSMUSP00000047012	10090.ENSMUSP00000131029	0	0	0	0	0.077	0.13	0	0.094	0.209	0.240486
Cul4a	Skp2	10090.ENSMUSP00000016680	10090.ENSMUSP00000094225	0	0	0	0	0	0.154	0.398	0.742	0.857	0.240299
Pgam5	Rbx1	10090.ENSMUSP00000108124	10090.ENSMUSP00000023036	0	0	0	0	0.082	0.361	0	0.249	0.521	0.240255
Atp6v1e2	Atp6v1h	10090.ENSMUSP00000065285	10090.ENSMUSP00000040756	0	0	0	0	0.647	0.756	0.6	0.638	0.985	0.240169
Atp6v1h	Vps35	10090.ENSMUSP00000040756	10090.ENSMUSP00000034131	0	0	0	0	0.153	0	0	0	0.153	0.239586
Espl1	Nae1	10090.ENSMUSP00000064465	10090.ENSMUSP00000034349	0	0	0	0	0.067	0	0	0.191	0.213	0.23941
Fbxw8	Vhl	10090.ENSMUSP00000047012	10090.ENSMUSP00000039418	0	0	0	0	0	0.206	0	0	0.206	0.239067
Btrc	Fbxo4	10090.ENSMUSP00000070728	10090.ENSMUSP00000022791	0	0	0	0	0	0	0.8	0.551	0.906	0.23832
Nfe2l2	Sqstm1	10090.ENSMUSP00000099733	10090.ENSMUSP00000099835	0	0	0	0	0.053	0.091	0	0.611	0.636	0.238273
Kdm2b	Nipbl	10090.ENSMUSP00000038229	10090.ENSMUSP00000059385	0	0	0	0	0.062	0.123	0	0.065	0.164	0.237713
Cul4b	Ddb1	10090.ENSMUSP00000059276	10090.ENSMUSP00000025649	0	0	0	0	0.246	0.981	0.8	0.993	0.999	0.237593
Cul4b	Kctd10	10090.ENSMUSP00000059276	10090.ENSMUSP00000001125	0	0	0	0	0	0.199	0	0.061	0.216	0.237075
Esco1	Esco2	10090.ENSMUSP00000025142	10090.ENSMUSP00000022613	0	0	0	0.82	0.061	0	0	0.882	0.209	0.237032
Atp6v1e1	Uba3	10090.ENSMUSP00000019354	10090.ENSMUSP00000086701	0	0	0	0	0.062	0	0	0.213	0.23	0.236802
Klhl2	Klhl7	10090.ENSMUSP00000034017	10090.ENSMUSP00000030841	0	0	0	0.824	0	0	0.72	0.167	0.726	0.236759
Atp6v1d	Atp6v1e1	10090.ENSMUSP00000021536	10090.ENSMUSP00000019354	0.172	0	0	0	0.622	0.994	0.6	0.791	0.999	0.236655
Cand1	Klhl3	10090.ENSMUSP00000020315	10090.ENSMUSP00000089173	0	0	0	0	0.05	0	0	0.219	0.226	0.236106
Cul3	Dcun1d1	10090.ENSMUSP00000130738	10090.ENSMUSP00000113594	0	0	0	0	0.379	0.76	0.6	0.589	0.972	0.236026
Gps1	Nfkbia	10090.ENSMUSP00000112007	10090.ENSMUSP00000021413	0	0	0	0	0.048	0.13	0	0.226	0.303	0.23558
Fbxl3	Klhl12	10090.ENSMUSP00000022720	10090.ENSMUSP00000107851	0	0	0	0	0.062	0.086	0	0.147	0.204	0.234845
Atp6ap2	Atp6v1g1	10090.ENSMUSP00000033313	10090.ENSMUSP00000048770	0	0	0	0	0.216	0.267	0.72	0.578	0.923	0.234513
Cops8	Nfkbia	10090.ENSMUSP00000035884	10090.ENSMUSP00000021413	0	0	0	0	0	0.101	0	0.169	0.22	0.234281
Stag1	Stag2	10090.ENSMUSP00000116205	10090.ENSMUSP00000063250	0	0	0	0.974	0.348	0.724	0.8	0.913	0.961	0.233318
Fbxo11	Spop	10090.ENSMUSP00000005504	10090.ENSMUSP00000103350	0	0	0	0	0.094	0	0	0.104	0.154	0.232958
Cops6	Ddb1	10090.ENSMUSP00000019638	10090.ENSMUSP00000025649	0	0	0	0	0.109	0.767	0.6	0.641	0.966	0.231456
Kctd5	Klhl22	10090.ENSMUSP00000017090	10090.ENSMUSP00000114115	0	0	0	0	0.05	0.048	0.54	0	0.547	0.231244
Glmn	Klhl12	10090.ENSMUSP00000077168	10090.ENSMUSP00000107851	0	0	0	0	0.078	0	0.72	0	0.73	0.23124
Kdm2b	Mau2	10090.ENSMUSP00000038229	10090.ENSMUSP00000131966	0	0	0	0	0.163	0	0	0	0.163	0.231133
Cul4a	Nfkbia	10090.ENSMUSP00000016680	10090.ENSMUSP00000021413	0	0	0	0	0.062	0.16	0	0.25	0.357	0.230506
Esco2	Kntc1	10090.ENSMUSP00000022613	10090.ENSMUSP00000031366	0	0	0	0	0.774	0	0	0.241	0.821	0.230394
Cul3	Klhl9	10090.ENSMUSP00000130738	10090.ENSMUSP00000092602	0	0	0	0	0.143	0.458	0.905	0.671	0.983	0.230246
Nfkbia	Vhl	10090.ENSMUSP00000021413	10090.ENSMUSP00000039418	0	0	0	0	0	0.069	0	0.196	0.219	0.230205
Cul2	Kctd5	10090.ENSMUSP00000125403	10090.ENSMUSP00000017090	0	0	0	0	0	0.262	0	0.126	0.327	0.230204
Cul5	Ube2d2a	10090.ENSMUSP00000034529	10090.ENSMUSP00000132446	0	0	0	0	0	0.208	0.202	0.322	0.534	0.23014
Cul4a	Senp8	10090.ENSMUSP00000016680	10090.ENSMUSP00000129441	0	0	0	0	0	0.254	0	0.438	0.563	0.229339
Atp6v1b2	Atp6v1e1	10090.ENSMUSP00000006435	10090.ENSMUSP00000019354	0.164	0	0	0	0.548	0.982	0.6	0.777	0.999	0.229209
Ctcf	Stag2	10090.ENSMUSP00000005841	10090.ENSMUSP00000063250	0	0	0	0	0.105	0.643	0	0.897	0.964	0.229122
Rad21	Zwilch	10090.ENSMUSP00000022927	10090.ENSMUSP00000112790	0	0	0	0	0.125	0	0	0.125	0.202	0.22902
Kctd10	Kctd13	10090.ENSMUSP00000001125	10090.ENSMUSP00000032924	0	0	0	0.97	0	0.76	0.72	0.755	0.931	0.228606
Atp6v0a1	Atp6v0b	10090.ENSMUSP00000044838	10090.ENSMUSP00000047682	0.077	0	0	0	0.082	0.912	0.8	0.741	0.995	0.228487
Ddb1	Fbxo44	10090.ENSMUSP00000025649	10090.ENSMUSP00000054022	0	0	0	0	0	0.13	0	0.516	0.561	0.227558
Cul7	Fbxw7	10090.ENSMUSP00000049128	10090.ENSMUSP00000103306	0	0	0	0	0	0.2	0	0.501	0.584	0.227282
Atp6v1b1	Rab7	10090.ENSMUSP00000006431	10090.ENSMUSP00000109230	0	0	0	0	0.066	0.051	0	0.16	0.191	0.2272
Atp6ap1	Atp6v0e2	10090.ENSMUSP00000019231	10090.ENSMUSP00000044110	0	0	0	0	0.065	0.921	0.6	0.641	0.988	0.225322
Cops5	Fbxw8	10090.ENSMUSP00000027050	10090.ENSMUSP00000047012	0	0	0	0	0.061	0.071	0	0.24	0.279	0.225276
Cul4a	Ube2m	10090.ENSMUSP00000016680	10090.ENSMUSP00000005714	0	0	0	0	0.061	0.247	0.724	0.58	0.907	0.225138
Cul4b	Nedd8	10090.ENSMUSP00000059276	10090.ENSMUSP00000010520	0	0	0	0	0.061	0.485	0.839	0.786	0.981	0.2251
Atp6v1c1	Atp6v1g1	10090.ENSMUSP00000022904	10090.ENSMUSP00000048770	0	0	0	0	0.296	0.589	0.6	0.77	0.969	0.22454
Cand1	Fbxl3	10090.ENSMUSP00000020315	10090.ENSMUSP00000022720	0	0	0	0	0.048	0.137	0	0.145	0.237	0.224488
Smc5	Vps35	10090.ENSMUSP00000084837	10090.ENSMUSP00000034131	0	0	0	0	0.097	0	0	0.128	0.179	0.222803
Cul4b	Fbxl3	10090.ENSMUSP00000059276	10090.ENSMUSP00000022720	0	0	0	0	0.116	0.222	0	0.137	0.355	0.222716
Vps11	Vps35	10090.ENSMUSP00000034644	10090.ENSMUSP00000034131	0	0	0	0	0.257	0	0	0.529	0.635	0.222494
Fbxo2	Fbxo44	10090.ENSMUSP00000037377	10090.ENSMUSP00000054022	0	0	0	0.933	0.152	0	0	0.813	0.198	0.222312
Cacybp	Dcun1d1	10090.ENSMUSP00000014370	10090.ENSMUSP00000113594	0	0	0	0	0.168	0	0	0	0.168	0.222287
Cul3	Klhl7	10090.ENSMUSP00000130738	10090.ENSMUSP00000030841	0	0	0	0	0.185	0.164	0.768	0.934	0.988	0.222058
Nsmce1	Ube2d3	10090.ENSMUSP00000033006	10090.ENSMUSP00000130096	0	0	0	0	0.061	0.132	0	0.125	0.224	0.221837
Cops2	Cul5	10090.ENSMUSP00000106090	10090.ENSMUSP00000034529	0	0	0	0	0.17	0.308	0	0.147	0.467	0.221163
Kdm2b	Smc6	10090.ENSMUSP00000038229	10090.ENSMUSP00000020931	0	0	0	0	0.08	0.101	0	0.092	0.183	0.220826
Atp6v1c1	Rad21	10090.ENSMUSP00000022904	10090.ENSMUSP00000022927	0	0	0	0	0.109	0	0	0.093	0.158	0.220529
Fbxo11	Pds5a	10090.ENSMUSP00000005504	10090.ENSMUSP00000031104	0	0	0	0	0.161	0	0	0	0.161	0.219206
Cul1	Fbxo11	10090.ENSMUSP00000031697	10090.ENSMUSP00000005504	0	0	0	0	0.125	0.721	0.5	0.72	0.961	0.218834
Cul5	Klhl13	10090.ENSMUSP00000034529	10090.ENSMUSP00000110972	0	0	0	0	0.061	0.149	0.163	0.2	0.393	0.218082
Dcun1d1	Nedd8	10090.ENSMUSP00000113594	10090.ENSMUSP00000010520	0	0	0	0	0.064	0.677	0.6	0.725	0.962	0.217473
Cops2	Cul4b	10090.ENSMUSP00000106090	10090.ENSMUSP00000059276	0	0	0	0	0.593	0.811	0.6	0.369	0.978	0.217414
Cul4a	Fbxw7	10090.ENSMUSP00000016680	10090.ENSMUSP00000103306	0	0	0	0	0.081	0.228	0.294	0.466	0.696	0.217138
Ctnnb1	Maf	10090.ENSMUSP00000007130	10090.ENSMUSP00000104732	0	0	0	0	0	0	0	0.35	0.349	0.216817
Atp6v0a2	Atp6v1b1	10090.ENSMUSP00000039737	10090.ENSMUSP00000006431	0.118	0	0	0	0.253	0.583	0.6	0.747	0.967	0.216461
Keap1	Spop	10090.ENSMUSP00000131029	10090.ENSMUSP00000103350	0	0	0	0.589	0.058	0	0.72	0.354	0.761	0.216315
Rec8	Stag3	10090.ENSMUSP00000002395	10090.ENSMUSP00000040945	0	0	0	0	0.305	0.716	0.9	0.963	0.999	0.21579
Gps1	Skp2	10090.ENSMUSP00000112007	10090.ENSMUSP00000094225	0	0	0	0	0	0.13	0	0.147	0.226	0.215389
Atp6ap2	Cul4b	10090.ENSMUSP00000033313	10090.ENSMUSP00000059276	0	0	0	0	0.15	0	0	0.061	0.168	0.215249
Cul4b	Klhl13	10090.ENSMUSP00000059276	10090.ENSMUSP00000110972	0	0	0	0	0.065	0.149	0.163	0.083	0.307	0.215249
Atp6v0e2	Bnip1	10090.ENSMUSP00000044110	10090.ENSMUSP00000015725	0	0	0	0	0	0	0	0.431	0.431	0.215104
Klhl10	Palb2	10090.ENSMUSP00000001599	10090.ENSMUSP00000095675	0	0	0	0	0	0.159	0	0	0.158	0.215073
Ikbkb	Maf	10090.ENSMUSP00000033939	10090.ENSMUSP00000104732	0	0	0	0	0	0.057	0	0.232	0.244	0.21501
Atp6v0d1	Atp6v0e2	10090.ENSMUSP00000013304	10090.ENSMUSP00000044110	0	0	0	0	0.122	0.886	0.6	0.397	0.972	0.214811
Cul2	Kdm2b	10090.ENSMUSP00000125403	10090.ENSMUSP00000038229	0	0	0	0	0.112	0.241	0	0.128	0.36	0.214015
Ikbkb	Nfe2l2	10090.ENSMUSP00000033939	10090.ENSMUSP00000099733	0	0	0	0	0	0.087	0	0.399	0.427	0.21349
Atp6v0d2	Atp6v1d	10090.ENSMUSP00000029900	10090.ENSMUSP00000021536	0.172	0	0	0	0.57	0.754	0.72	0.785	0.993	0.213431
Espl1	Nipbl	10090.ENSMUSP00000064465	10090.ENSMUSP00000059385	0	0	0	0	0.481	0.286	0	0.8	0.919	0.213171
Fbxo44	Ube2d2a	10090.ENSMUSP00000054022	10090.ENSMUSP00000132446	0	0	0	0	0	0.047	0.207	0.052	0.221	0.212669
Atp6v1d	Rab7	10090.ENSMUSP00000021536	10090.ENSMUSP00000109230	0	0	0	0	0.066	0	0	0.131	0.154	0.212103
Klhl11	Klhl7	10090.ENSMUSP00000054963	10090.ENSMUSP00000030841	0	0	0	0.66	0.062	0.694	0	0.341	0.732	0.211975
Nbas	Rab28	10090.ENSMUSP00000036082	10090.ENSMUSP00000031011	0	0	0	0	0	0	0	0.244	0.243	0.211898
Atp6v0a1	Sqstm1	10090.ENSMUSP00000044838	10090.ENSMUSP00000099835	0	0	0	0	0.056	0	0	0.183	0.196	0.211792
Gps1	Vhl	10090.ENSMUSP00000112007	10090.ENSMUSP00000039418	0	0	0	0	0	0.624	0	0	0.624	0.211395
Cops5	Ube2f	10090.ENSMUSP00000027050	10090.ENSMUSP00000126173	0	0	0	0	0.066	0.248	0	0.545	0.652	0.210962
Smc1b	Smc5	10090.ENSMUSP00000023068	10090.ENSMUSP00000084837	0	0	0	0	0.667	0	0	0.615	0.866	0.210943
Cks1b	Kntc1	10090.ENSMUSP00000029679	10090.ENSMUSP00000031366	0	0	0	0	0.437	0	0	0.06	0.448	0.210903
Atp6v1a	Atp6v1e1	10090.ENSMUSP00000110314	10090.ENSMUSP00000019354	0.172	0	0	0	0.372	0.986	0.6	0.828	0.999	0.210627
Atp6v1a	Sqstm1	10090.ENSMUSP00000110314	10090.ENSMUSP00000099835	0	0	0	0	0.061	0	0	0.157	0.174	0.210492
Ddb1	Espl1	10090.ENSMUSP00000025649	10090.ENSMUSP00000064465	0	0	0	0	0.091	0	0	0.26	0.299	0.210238
Cul4b	Ube2d1	10090.ENSMUSP00000059276	10090.ENSMUSP00000020085	0	0	0	0	0.062	0.208	0.202	0.225	0.479	0.210039
Cdc34	Dcun1d1	10090.ENSMUSP00000020550	10090.ENSMUSP00000113594	0	0	0	0	0	0	0	0.176	0.175	0.209963
Atp6v0a1	Atp6v1a	10090.ENSMUSP00000044838	10090.ENSMUSP00000110314	0.164	0	0	0	0.261	0.927	0.6	0.76	0.994	0.209691
Cul4a	Fbxw11	10090.ENSMUSP00000016680	10090.ENSMUSP00000075721	0	0	0	0	0.065	0.283	0.213	0.295	0.578	0.209245
Fbxw8	Kdm2b	10090.ENSMUSP00000047012	10090.ENSMUSP00000038229	0	0	0	0	0.065	0.055	0	0.287	0.315	0.208969
Arl3	Ccnf	10090.ENSMUSP00000026009	10090.ENSMUSP00000111048	0	0	0	0	0	0.13	0.133	0.049	0.22	0.208738
Fbxo22	Nfkbia	10090.ENSMUSP00000034859	10090.ENSMUSP00000021413	0	0	0	0	0	0	0.8	0.065	0.805	0.207688
Lrrk2	Vps39	10090.ENSMUSP00000052584	10090.ENSMUSP00000099559	0	0	0	0	0.064	0.042	0.137	0.044	0.161	0.207004
Cops2	Fbxl5	10090.ENSMUSP00000106090	10090.ENSMUSP00000045792	0	0	0	0	0.079	0.179	0	0	0.211	0.206561
Cul1	Ube2f	10090.ENSMUSP00000031697	10090.ENSMUSP00000126173	0	0	0	0	0.061	0.442	0.477	0.689	0.903	0.206154
Cul7	Ddb2	10090.ENSMUSP00000049128	10090.ENSMUSP00000028696	0	0	0	0	0	0	0	0.392	0.392	0.206089
Cops8	Sqstm1	10090.ENSMUSP00000035884	10090.ENSMUSP00000099835	0	0	0	0	0	0	0	0.194	0.194	0.205731
Cul2	Palb2	10090.ENSMUSP00000125403	10090.ENSMUSP00000095675	0	0	0	0	0	0.058	0	0.147	0.162	0.205122
Fbxo22	Kdm2b	10090.ENSMUSP00000034859	10090.ENSMUSP00000038229	0	0	0	0	0	0	0	0.205	0.205	0.205114
Cops6	Kctd5	10090.ENSMUSP00000019638	10090.ENSMUSP00000017090	0	0	0	0	0	0	0	0.205	0.205	0.205052
Atp6ap2	Fbxl5	10090.ENSMUSP00000033313	10090.ENSMUSP00000045792	0	0	0	0	0	0	0	0.166	0.166	0.204735
Atp6v1b2	Vps11	10090.ENSMUSP00000006435	10090.ENSMUSP00000034644	0	0	0	0	0.081	0	0	0.272	0.302	0.204395
Dcun1d1	Kctd10	10090.ENSMUSP00000113594	10090.ENSMUSP00000001125	0	0	0	0	0	0.369	0	0	0.369	0.204214
Hdac8	Pds5b	10090.ENSMUSP00000085226	10090.ENSMUSP00000016569	0	0	0	0	0.08	0.087	0.9	0.344	0.937	0.203632
Cul4b	Rbx1	10090.ENSMUSP00000059276	10090.ENSMUSP00000023036	0	0	0	0	0.062	0.976	0.806	0.976	0.999	0.203317
Cops8	Ube2d2a	10090.ENSMUSP00000035884	10090.ENSMUSP00000132446	0	0	0	0	0.065	0.132	0	0.135	0.237	0.203265
Ddb2	Ube2f	10090.ENSMUSP00000028696	10090.ENSMUSP00000126173	0	0	0	0	0	0.07	0	0.128	0.154	0.203209
Cops2	Pds5b	10090.ENSMUSP00000106090	10090.ENSMUSP00000016569	0	0	0	0	0.203	0	0	0	0.203	0.202835
Stag2	Vhl	10090.ENSMUSP00000063250	10090.ENSMUSP00000039418	0	0	0	0	0	0	0	0.189	0.189	0.20263
Atp6v0d2	Nae1	10090.ENSMUSP00000029900	10090.ENSMUSP00000034349	0	0	0	0	0.165	0	0	0	0.165	0.202567
Kctd10	Klhl20	10090.ENSMUSP00000001125	10090.ENSMUSP00000107238	0	0	0	0	0.061	0	0.72	0.177	0.764	0.202253
Neil2	Nfe2l2	10090.ENSMUSP00000045200	10090.ENSMUSP00000099733	0	0	0	0	0	0	0	0.679	0.679	0.201713
Uba3	Unc119	10090.ENSMUSP00000086701	10090.ENSMUSP00000002127	0	0	0	0	0.05	0	0	0.152	0.16	0.201314
Cops6	Hdac8	10090.ENSMUSP00000019638	10090.ENSMUSP00000085226	0	0	0	0	0.061	0.133	0	0	0.151	0.201034
Atp6v0d2	Plekhm1	10090.ENSMUSP00000029900	10090.ENSMUSP00000047327	0	0	0	0	0	0	0	0.355	0.355	0.200638
Cops2	Crbn	10090.ENSMUSP00000106090	10090.ENSMUSP00000108865	0	0	0	0	0.335	0.647	0	0.144	0.781	0.200368
Crbn	Klhl12	10090.ENSMUSP00000108865	10090.ENSMUSP00000107851	0	0	0	0	0.127	0.054	0	0.067	0.163	0.200227
Spop	Uba3	10090.ENSMUSP00000103350	10090.ENSMUSP00000086701	0	0	0	0	0	0	0	0.227	0.227	0.199672
Kctd13	Klhl13	10090.ENSMUSP00000032924	10090.ENSMUSP00000110972	0	0	0	0	0	0	0.72	0.068	0.727	0.199663
Cand1	Ube2d3	10090.ENSMUSP00000020315	10090.ENSMUSP00000130096	0	0	0	0	0.079	0.084	0	0.304	0.361	0.199513
Fbxl3	Fbxw7	10090.ENSMUSP00000022720	10090.ENSMUSP00000103306	0	0	0	0	0.062	0.055	0	0.436	0.456	0.199027
Smc1a	Zwilch	10090.ENSMUSP00000044645	10090.ENSMUSP00000112790	0	0	0	0	0.102	0	0	0.146	0.201	0.198762
Fbxo32	Fbxw11	10090.ENSMUSP00000022986	10090.ENSMUSP00000075721	0	0	0	0	0.064	0	0	0.192	0.211	0.198517
Kctd5	Klhl21	10090.ENSMUSP00000017090	10090.ENSMUSP00000095380	0	0	0	0	0.061	0.048	0.54	0	0.552	0.198259
Lrrk2	Mpst	10090.ENSMUSP00000052584	10090.ENSMUSP00000043061	0.044	0	0	0	0	0.13	0	0.061	0.15	0.198255
Cops2	Cops6	10090.ENSMUSP00000106090	10090.ENSMUSP00000019638	0	0	0	0	0.165	0.976	0.926	0.806	0.999	0.19787
Kctd10	Keap1	10090.ENSMUSP00000001125	10090.ENSMUSP00000131029	0	0	0	0	0	0	0.72	0.045	0.721	0.196759
Atp6v0d1	Rab7	10090.ENSMUSP00000013304	10090.ENSMUSP00000109230	0	0	0	0	0.185	0.057	0	0.14	0.282	0.196667
Atp6v1c1	Atp6v1h	10090.ENSMUSP00000022904	10090.ENSMUSP00000040756	0	0	0	0	0.718	0.761	0.6	0.836	0.995	0.196497
Cdc34	Sugt1	10090.ENSMUSP00000020550	10090.ENSMUSP00000052942	0	0	0	0	0.062	0.199	0	0.051	0.224	0.195689
Btrc	Maf	10090.ENSMUSP00000070728	10090.ENSMUSP00000104732	0	0	0	0	0	0	0	0.45	0.45	0.19545
Atp6v1a	Cops6	10090.ENSMUSP00000110314	10090.ENSMUSP00000019638	0	0	0	0	0.066	0.144	0	0.1	0.217	0.195377
Nedd8	Vhl	10090.ENSMUSP00000010520	10090.ENSMUSP00000039418	0	0	0	0	0	0.634	0.6	0.421	0.907	0.195311
Fbxl3	Fbxl5	10090.ENSMUSP00000022720	10090.ENSMUSP00000045792	0	0	0	0	0.062	0	0	0.294	0.309	0.195158
Fbxo11	Stag2	10090.ENSMUSP00000005504	10090.ENSMUSP00000063250	0	0	0	0	0.248	0	0	0.061	0.264	0.195125
Btrc	Fbxo45	10090.ENSMUSP00000070728	10090.ENSMUSP00000040168	0	0	0	0	0.065	0	0	0.414	0.428	0.195006
Vps26a	Vps39	10090.ENSMUSP00000090130	10090.ENSMUSP00000099559	0	0	0	0	0.065	0.046	0	0.498	0.514	0.194965
Fbxo4	Fbxo45	10090.ENSMUSP00000022791	10090.ENSMUSP00000040168	0	0	0	0	0	0	0	0.556	0.556	0.194612
Cul4b	Fbxo4	10090.ENSMUSP00000059276	10090.ENSMUSP00000022791	0	0	0	0	0	0.227	0	0.272	0.413	0.194353
Nedd8	Ube2d2a	10090.ENSMUSP00000010520	10090.ENSMUSP00000132446	0	0	0	0	0.061	0.561	0.9	0.719	0.986	0.194344
Cul7	Fbxo2	10090.ENSMUSP00000049128	10090.ENSMUSP00000037377	0	0	0	0	0	0.13	0	0.186	0.261	0.193808
Klhl9	Pomgnt2	10090.ENSMUSP00000092602	10090.ENSMUSP00000095868	0	0	0	0	0	0	0	0.206	0.206	0.193778
Dcun1d1	Senp8	10090.ENSMUSP00000113594	10090.ENSMUSP00000129441	0	0	0	0	0.062	0	0	0.493	0.504	0.193268
Atp6v0d1	Atp6v1f	10090.ENSMUSP00000013304	10090.ENSMUSP00000004396	0.172	0	0	0	0.113	0.948	0.72	0.74	0.996	0.192459
Cops5	Klhl2	10090.ENSMUSP00000027050	10090.ENSMUSP00000034017	0	0	0	0	0.083	0.087	0	0.079	0.161	0.192031
Cops8	Cul1	10090.ENSMUSP00000035884	10090.ENSMUSP00000031697	0	0	0	0	0.051	0.483	0	0.626	0.801	0.191544
Atp6ap1	Atp6v0d2	10090.ENSMUSP00000019231	10090.ENSMUSP00000029900	0	0	0	0	0.597	0.56	0.8	0.891	0.995	0.191332
Sqstm1	Sugt1	10090.ENSMUSP00000099835	10090.ENSMUSP00000052942	0	0	0	0	0	0.202	0	0	0.202	0.190081
Atp6v0d1	Vps11	10090.ENSMUSP00000013304	10090.ENSMUSP00000034644	0	0	0	0	0.082	0	0	0.22	0.253	0.18968
Crbn	Nedd8	10090.ENSMUSP00000108865	10090.ENSMUSP00000010520	0	0	0	0	0	0.553	0	0.4	0.72	0.189392
Cul2	Unc119	10090.ENSMUSP00000125403	10090.ENSMUSP00000002127	0	0	0	0	0	0	0	0.37	0.37	0.188969
Atp6v0b	Atp7a	10090.ENSMUSP00000047682	10090.ENSMUSP00000058840	0	0	0	0	0.062	0	0	0.145	0.163	0.188317
Btrc	Ctnnb1	10090.ENSMUSP00000070728	10090.ENSMUSP00000007130	0	0	0	0	0.051	0.985	0.932	0.994	0.999	0.188287
Klhl11	Neil2	10090.ENSMUSP00000054963	10090.ENSMUSP00000045200	0	0	0	0	0	0	0	0.173	0.173	0.188099
Fbxo2	Fbxo7	10090.ENSMUSP00000037377	10090.ENSMUSP00000120840	0	0	0	0	0	0	0	0.311	0.311	0.187241
Dcun1d1	Ube2d1	10090.ENSMUSP00000113594	10090.ENSMUSP00000020085	0	0	0	0	0.062	0.068	0.9	0.066	0.907	0.1869
Cul1	Klhl12	10090.ENSMUSP00000031697	10090.ENSMUSP00000107851	0	0	0	0	0.097	0.162	0.208	0.403	0.595	0.186708
Atp6v0d2	Fyco1	10090.ENSMUSP00000029900	10090.ENSMUSP00000081764	0	0	0	0	0	0	0	0.249	0.248	0.186377
Cops6	Ube2m	10090.ENSMUSP00000019638	10090.ENSMUSP00000005714	0	0	0	0	0.092	0.404	0	0.318	0.599	0.186374
Atp6v0a2	Sqstm1	10090.ENSMUSP00000039737	10090.ENSMUSP00000099835	0	0	0	0	0	0	0	0.186	0.186	0.185914
Atp6v0a1	Vps39	10090.ENSMUSP00000044838	10090.ENSMUSP00000099559	0	0	0	0	0.066	0.137	0	0.114	0.224	0.185868
Keap1	Nedd8	10090.ENSMUSP00000131029	10090.ENSMUSP00000010520	0	0	0	0	0	0.057	0.6	0.306	0.715	0.184483
Cdc34	Lrrk2	10090.ENSMUSP00000020550	10090.ENSMUSP00000052584	0	0	0	0	0	0.134	0.103	0.057	0.203	0.183963
Fbxw7	Kdm2b	10090.ENSMUSP00000103306	10090.ENSMUSP00000038229	0	0	0	0	0.068	0.055	0	0.221	0.254	0.183862
Sec22b	Ube2f	10090.ENSMUSP00000029476	10090.ENSMUSP00000126173	0	0	0	0	0.119	0.164	0	0	0.232	0.183765
Uba3	Vps26a	10090.ENSMUSP00000086701	10090.ENSMUSP00000090130	0	0	0	0	0.179	0.055	0	0	0.191	0.18355
Atp6v0e2	Atp6v1d	10090.ENSMUSP00000044110	10090.ENSMUSP00000021536	0	0	0	0	0.174	0.848	0.6	0.231	0.956	0.183516
Ube2d1	Ube2d2a	10090.ENSMUSP00000020085	10090.ENSMUSP00000132446	0	0	0	0.982	0.061	0.702	0.3	0.712	0.79	0.182804
Atp6v1b1	Nedd8	10090.ENSMUSP00000006431	10090.ENSMUSP00000010520	0	0	0	0	0.051	0.134	0	0.049	0.15	0.182707
Klhl7	Pds5b	10090.ENSMUSP00000030841	10090.ENSMUSP00000016569	0	0	0	0	0.291	0	0	0.074	0.316	0.182276
Atp6v0a1	Unc119b	10090.ENSMUSP00000044838	10090.ENSMUSP00000055475	0	0	0	0	0	0	0	0.182	0.181	0.182112
Esco2	Zwilch	10090.ENSMUSP00000022613	10090.ENSMUSP00000112790	0	0	0	0	0.842	0	0	0.06	0.845	0.181101
Atp7b	Man2a1	10090.ENSMUSP00000006742	10090.ENSMUSP00000083928	0	0	0	0	0	0	0	0.173	0.173	0.180563
Atp6v0a4	Sec22b	10090.ENSMUSP00000039381	10090.ENSMUSP00000029476	0	0	0	0	0	0.084	0	0.139	0.177	0.18036
Gli2	Ikbkb	10090.ENSMUSP00000054837	10090.ENSMUSP00000033939	0	0	0	0	0.052	0.069	0.063	0.119	0.174	0.179307
Atp6v1c1	Atp6v1g2	10090.ENSMUSP00000022904	10090.ENSMUSP00000069482	0	0	0	0	0.181	0.914	0.6	0.662	0.989	0.179133
Cul2	Fbxo11	10090.ENSMUSP00000125403	10090.ENSMUSP00000005504	0	0	0	0	0.1	0.157	0	0.155	0.303	0.178644
Atp6v1a	Vps35	10090.ENSMUSP00000110314	10090.ENSMUSP00000034131	0	0	0	0	0.245	0	0	0.208	0.377	0.178609
Ctnnb1	Cul4b	10090.ENSMUSP00000007130	10090.ENSMUSP00000059276	0	0	0	0	0.091	0.198	0.206	0.315	0.55	0.1784
Dcun1d1	Rbx1	10090.ENSMUSP00000113594	10090.ENSMUSP00000023036	0	0	0	0	0.062	0.944	0.6	0.705	0.993	0.178123
Cand1	Vps26a	10090.ENSMUSP00000020315	10090.ENSMUSP00000090130	0	0	0	0	0.192	0	0	0	0.192	0.178041
Cops6	Cops8	10090.ENSMUSP00000019638	10090.ENSMUSP00000035884	0	0	0	0	0.121	0.975	0.9	0.937	0.999	0.177784
Fbxw11	Khdrbs3	10090.ENSMUSP00000075721	10090.ENSMUSP00000022954	0	0	0	0	0	0.104	0	0.091	0.151	0.17775
Cul3	Uba3	10090.ENSMUSP00000130738	10090.ENSMUSP00000086701	0	0	0	0	0.419	0.153	0.244	0.812	0.921	0.17774
Esco2	Stag1	10090.ENSMUSP00000022613	10090.ENSMUSP00000116205	0	0	0	0	0.062	0.264	0.9	0.792	0.983	0.177609
Ddb2	Rad21	10090.ENSMUSP00000028696	10090.ENSMUSP00000022927	0	0	0	0	0.052	0	0	0.185	0.194	0.177567
Chm	Uchl3	10090.ENSMUSP00000026607	10090.ENSMUSP00000002289	0	0	0	0	0.11	0.151	0	0	0.212	0.175745
Cul5	Gps1	10090.ENSMUSP00000034529	10090.ENSMUSP00000112007	0	0	0	0	0.067	0.4	0	0.221	0.526	0.175739
Cul4b	Uchl3	10090.ENSMUSP00000059276	10090.ENSMUSP00000002289	0	0	0	0	0.185	0	0	0.141	0.271	0.175329
Ddb1	Neil2	10090.ENSMUSP00000025649	10090.ENSMUSP00000045200	0	0	0	0	0	0	0	0.248	0.248	0.175214
Cdc34	Cul3	10090.ENSMUSP00000020550	10090.ENSMUSP00000130738	0	0	0	0	0.066	0.403	0.419	0.501	0.816	0.17493
Cul1	Dcun1d1	10090.ENSMUSP00000031697	10090.ENSMUSP00000113594	0	0	0	0	0.145	0.946	0	0.667	0.983	0.17477
Esco1	Rec8	10090.ENSMUSP00000025142	10090.ENSMUSP00000002395	0	0	0	0	0.062	0.469	0	0.471	0.713	0.174283
Esco2	Zw10	10090.ENSMUSP00000022613	10090.ENSMUSP00000034803	0	0	0	0	0.066	0	0	0.148	0.171	0.174201
Sec22b	Vps16	10090.ENSMUSP00000029476	10090.ENSMUSP00000028900	0	0	0	0	0	0.297	0	0.27	0.465	0.173968
Atp6v1e2	Nae1	10090.ENSMUSP00000065285	10090.ENSMUSP00000034349	0	0	0	0	0.101	0	0	0.122	0.176	0.173765
Uba3	Ube2d3	10090.ENSMUSP00000086701	10090.ENSMUSP00000130096	0.043	0	0	0	0.389	0.207	0.914	0.303	0.967	0.173618
Klhl12	Klhl20	10090.ENSMUSP00000107851	10090.ENSMUSP00000107238	0	0	0.279	0.918	0.091	0	0.72	0.602	0.752	0.172804
Dcun1d1	Spop	10090.ENSMUSP00000113594	10090.ENSMUSP00000103350	0	0	0	0	0.064	0	0	0.237	0.255	0.172766
Atp6v0d2	Vps33a	10090.ENSMUSP00000029900	10090.ENSMUSP00000031388	0	0	0	0	0.089	0	0	0.129	0.172	0.171979
Cand1	Cul3	10090.ENSMUSP00000020315	10090.ENSMUSP00000130738	0	0	0	0	0.2	0.834	0	0.78	0.968	0.171517
Stx18	Zwilch	10090.ENSMUSP00000109761	10090.ENSMUSP00000112790	0	0	0	0	0	0	0	0.281	0.281	0.170821
Ethe1	Mpst	10090.ENSMUSP00000076433	10090.ENSMUSP00000043061	0.057	0	0	0	0.078	0	0.9	0.697	0.97	0.17045
Btrc	Cul4b	10090.ENSMUSP00000070728	10090.ENSMUSP00000059276	0	0	0	0	0.065	0.283	0.213	0.442	0.666	0.169609
Sugt1	Uchl3	10090.ENSMUSP00000052942	10090.ENSMUSP00000002289	0	0	0	0	0.183	0.087	0	0.054	0.234	0.169421
Atp6v0c	Atp6v1g1	10090.ENSMUSP00000024932	10090.ENSMUSP00000048770	0	0	0	0	0.112	0.684	0.72	0.759	0.978	0.168055
Nedd8	Sugt1	10090.ENSMUSP00000010520	10090.ENSMUSP00000052942	0	0	0	0	0.102	0.197	0	0.149	0.333	0.16795
Ccnf	Cdca5	10090.ENSMUSP00000111048	10090.ENSMUSP00000025704	0	0	0	0	0.427	0	0	0.182	0.511	0.167843
Kctd10	Klhl7	10090.ENSMUSP00000001125	10090.ENSMUSP00000030841	0	0	0	0	0	0	0.72	0.087	0.733	0.167808
Cul7	Klhl2	10090.ENSMUSP00000049128	10090.ENSMUSP00000034017	0	0	0	0	0	0.057	0	0.355	0.365	0.167057
Cul1	Espl1	10090.ENSMUSP00000031697	10090.ENSMUSP00000064465	0	0	0	0	0.064	0	0	0.261	0.279	0.166885
Cul5	Rbx1	10090.ENSMUSP00000034529	10090.ENSMUSP00000023036	0	0	0	0	0.061	0.944	0.861	0.995	0.999	0.166868
Glmn	Kctd13	10090.ENSMUSP00000077168	10090.ENSMUSP00000032924	0	0	0	0	0	0.051	0.72	0	0.722	0.16628
Smc1a	Stag3	10090.ENSMUSP00000044645	10090.ENSMUSP00000040945	0	0	0	0	0.527	0.591	0.9	0.918	0.998	0.166242
Pds5a	Stag1	10090.ENSMUSP00000031104	10090.ENSMUSP00000116205	0	0	0	0	0.554	0.46	0.6	0.812	0.979	0.166158
Klhl21	Spop	10090.ENSMUSP00000095380	10090.ENSMUSP00000103350	0	0	0	0.604	0.058	0	0.72	0.36	0.761	0.16601
Kctd5	Klhl7	10090.ENSMUSP00000017090	10090.ENSMUSP00000030841	0	0	0	0	0	0.048	0.54	0	0.543	0.165414
Chm	Rab7	10090.ENSMUSP00000026607	10090.ENSMUSP00000109230	0	0	0	0	0.063	0.923	0.6	0.925	0.997	0.165097
Klhl10	Rbx1	10090.ENSMUSP00000001599	10090.ENSMUSP00000023036	0	0	0	0	0	0.089	0	0.396	0.426	0.164889
Klhl22	Ube2d3	10090.ENSMUSP00000114115	10090.ENSMUSP00000130096	0	0	0	0	0	0.151	0	0.116	0.217	0.164475
Nae1	Vps35	10090.ENSMUSP00000034349	10090.ENSMUSP00000034131	0	0	0	0	0.357	0	0	0.043	0.358	0.163088
Cops6	Fbxo11	10090.ENSMUSP00000019638	10090.ENSMUSP00000005504	0	0	0	0	0.061	0.063	0	0.157	0.194	0.162914
Ctnnb1	Smc3	10090.ENSMUSP00000007130	10090.ENSMUSP00000025930	0	0	0	0	0.076	0.047	0	0.209	0.243	0.162856
Uba3	Ube2d1	10090.ENSMUSP00000086701	10090.ENSMUSP00000020085	0.043	0	0	0	0.05	0.207	0.914	0.205	0.942	0.162718
Atp6v0a2	Atp6v0e2	10090.ENSMUSP00000039737	10090.ENSMUSP00000044110	0	0	0	0	0	0.459	0.6	0.555	0.895	0.162618
Kctd5	Rbx1	10090.ENSMUSP00000017090	10090.ENSMUSP00000023036	0	0	0	0	0	0.065	0.54	0.156	0.605	0.162464
Palb2	Zwilch	10090.ENSMUSP00000095675	10090.ENSMUSP00000112790	0	0	0	0	0.216	0	0	0	0.216	0.162416
Cul7	Nae1	10090.ENSMUSP00000049128	10090.ENSMUSP00000034349	0	0	0	0	0	0.058	0	0.439	0.449	0.162403
Nae1	Uchl3	10090.ENSMUSP00000034349	10090.ENSMUSP00000002289	0	0	0	0	0.169	0.163	0	0.493	0.617	0.162112
Cops2	Nfkbia	10090.ENSMUSP00000106090	10090.ENSMUSP00000021413	0	0	0	0	0.061	0.163	0	0.21	0.325	0.161957
Hdac8	Nfkbia	10090.ENSMUSP00000085226	10090.ENSMUSP00000021413	0	0	0	0	0.052	0.132	0.166	0.146	0.335	0.161814
Nae1	Senp8	10090.ENSMUSP00000034349	10090.ENSMUSP00000129441	0	0	0	0	0.062	0	0	0.743	0.749	0.161733
Sec22b	Ube2d3	10090.ENSMUSP00000029476	10090.ENSMUSP00000130096	0	0	0	0	0.099	0.171	0	0.19	0.342	0.161566
Fbxo11	Nfkbia	10090.ENSMUSP00000005504	10090.ENSMUSP00000021413	0	0	0	0	0	0	0	0.169	0.169	0.161278
Espl1	Nsmce1	10090.ENSMUSP00000064465	10090.ENSMUSP00000033006	0	0	0	0	0.08	0.139	0	0	0.174	0.160642
Cops5	Fbxo4	10090.ENSMUSP00000027050	10090.ENSMUSP00000022791	0	0	0	0	0	0	0	0.181	0.181	0.159747
Neil2	Ptma	10090.ENSMUSP00000045200	10090.ENSMUSP00000044188	0	0	0	0	0	0	0	0.67	0.671	0.159428
Cops5	Fbxw7	10090.ENSMUSP00000027050	10090.ENSMUSP00000103306	0	0	0	0	0.061	0.098	0	0.471	0.513	0.159296
Atp6v0a4	Uba3	10090.ENSMUSP00000039381	10090.ENSMUSP00000086701	0.044	0	0	0	0.065	0	0	0.162	0.185	0.158955
Smc1b	Zw10	10090.ENSMUSP00000023068	10090.ENSMUSP00000034803	0	0	0	0	0.097	0.685	0	0.084	0.716	0.158832
Cul2	Ube2d3	10090.ENSMUSP00000125403	10090.ENSMUSP00000130096	0	0	0	0	0.106	0.208	0.667	0.136	0.769	0.158014
Atp6v0d2	Atp6v1h	10090.ENSMUSP00000029900	10090.ENSMUSP00000040756	0	0	0	0	0.475	0.756	0.8	0.805	0.994	0.157967
Kntc1	Skp2	10090.ENSMUSP00000031366	10090.ENSMUSP00000094225	0	0	0	0	0.419	0	0	0.159	0.491	0.157595
Gps1	Kdm2b	10090.ENSMUSP00000112007	10090.ENSMUSP00000038229	0	0	0	0	0.062	0.209	0	0.043	0.227	0.157178
Atp6v1a	Rab7	10090.ENSMUSP00000110314	10090.ENSMUSP00000109230	0	0	0	0	0.113	0.194	0	0.316	0.468	0.157095
Cops6	Ube2d3	10090.ENSMUSP00000019638	10090.ENSMUSP00000130096	0.043	0	0	0	0.062	0.116	0	0.06	0.154	0.157019
Cdc34	Cul7	10090.ENSMUSP00000020550	10090.ENSMUSP00000049128	0	0	0	0	0.061	0	0	0.265	0.28	0.156945
Cul4b	Palb2	10090.ENSMUSP00000059276	10090.ENSMUSP00000095675	0	0	0	0	0	0.058	0	0.278	0.291	0.15679
Ctcf	Stag1	10090.ENSMUSP00000005841	10090.ENSMUSP00000116205	0	0	0	0	0.094	0.466	0	0.761	0.874	0.156017
Atp6v1d	Nphp3	10090.ENSMUSP00000021536	10090.ENSMUSP00000035167	0	0	0	0	0	0.164	0	0	0.163	0.155906
Atp6v1a	Atp6v1f	10090.ENSMUSP00000110314	10090.ENSMUSP00000004396	0.193	0	0	0	0.117	0.982	0.8	0.763	0.999	0.155789
Fbxo7	Vps35	10090.ENSMUSP00000120840	10090.ENSMUSP00000034131	0	0	0	0	0	0	0	0.623	0.623	0.155147
Ctnnb1	Zfp455	10090.ENSMUSP00000007130	10090.ENSMUSP00000112546	0	0	0	0	0	0.068	0.133	0	0.157	0.153594
Atp6v0d1	Ddb2	10090.ENSMUSP00000013304	10090.ENSMUSP00000028696	0	0	0	0	0	0.156	0	0.096	0.204	0.15339
Fbxo45	Fbxw8	10090.ENSMUSP00000040168	10090.ENSMUSP00000047012	0	0	0	0	0.051	0.076	0	0.362	0.391	0.153084
Cand1	Cops4	10090.ENSMUSP00000020315	10090.ENSMUSP00000048416	0	0	0	0	0.152	0	0	0.649	0.689	0.151869
Cul2	Ube2d2a	10090.ENSMUSP00000125403	10090.ENSMUSP00000132446	0	0	0	0	0.122	0.208	0.667	0.311	0.819	0.151237
Ctnnb1	Nae1	10090.ENSMUSP00000007130	10090.ENSMUSP00000034349	0	0	0	0	0.094	0.048	0	0.169	0.221	0.151174
Cops2	Uba3	10090.ENSMUSP00000106090	10090.ENSMUSP00000086701	0	0	0	0	0.634	0.057	0	0.105	0.664	0.151158
Cdca5	Smc1b	10090.ENSMUSP00000025704	10090.ENSMUSP00000023068	0	0	0	0	0.082	0.402	0	0.465	0.681	0.150334
Sqstm1	Ube2d2a	10090.ENSMUSP00000099835	10090.ENSMUSP00000132446	0	0	0	0	0.048	0.18	0	0.191	0.313	0.150114
Atp6ap2	Uba3	10090.ENSMUSP00000033313	10090.ENSMUSP00000086701	0	0	0	0	0.203	0	0	0	0.203	0.14965
Ccz1	Uba3	10090.ENSMUSP00000031621	10090.ENSMUSP00000086701	0	0	0	0	0.238	0	0	0	0.238	0.14965
Klhl13	Uba3	10090.ENSMUSP00000110972	10090.ENSMUSP00000086701	0	0	0	0	0.061	0	0	0.132	0.15	0.14965
Fbxo32	Nfe2l2	10090.ENSMUSP00000022986	10090.ENSMUSP00000099733	0	0	0	0	0	0	0	0.167	0.167	0.149473
Glmn	Ube2d3	10090.ENSMUSP00000077168	10090.ENSMUSP00000130096	0	0	0	0	0	0	0	0.293	0.293	0.14944
Cul4a	Klhl2	10090.ENSMUSP00000016680	10090.ENSMUSP00000034017	0	0	0	0	0.061	0.149	0.163	0.202	0.394	0.149208
Rbx1	Senp8	10090.ENSMUSP00000023036	10090.ENSMUSP00000129441	0	0	0	0	0.051	0	0	0.484	0.489	0.148645
Klhl13	Klhl22	10090.ENSMUSP00000110972	10090.ENSMUSP00000114115	0	0	0	0.814	0	0.512	0.72	0.144	0.86	0.148464
Espl1	Hdac8	10090.ENSMUSP00000064465	10090.ENSMUSP00000085226	0	0	0	0	0.067	0	0	0.361	0.378	0.1484
Cul4b	Ube2d3	10090.ENSMUSP00000059276	10090.ENSMUSP00000130096	0	0	0	0	0.133	0.208	0.202	0.091	0.435	0.14812
Dcun1d1	Ddb1	10090.ENSMUSP00000113594	10090.ENSMUSP00000025649	0	0	0	0	0.062	0.133	0.6	0.159	0.689	0.147289
Arl2	Nphp3	10090.ENSMUSP00000025893	10090.ENSMUSP00000035167	0	0	0	0	0.052	0.047	0	0.437	0.447	0.14634
Fbxw7	Klhl12	10090.ENSMUSP00000103306	10090.ENSMUSP00000107851	0	0	0	0	0	0.046	0	0.201	0.205	0.14603
Klhl21	Klhl9	10090.ENSMUSP00000095380	10090.ENSMUSP00000092602	0	0	0	0.733	0	0.13	0.72	0.394	0.77	0.144979
Fbxw7	Vhl	10090.ENSMUSP00000103306	10090.ENSMUSP00000039418	0	0	0	0	0	0.294	0	0.167	0.386	0.144696
Cacybp	Pds5b	10090.ENSMUSP00000014370	10090.ENSMUSP00000016569	0	0	0	0	0.178	0	0	0	0.178	0.144264
Cops5	Keap1	10090.ENSMUSP00000027050	10090.ENSMUSP00000131029	0	0	0	0	0.052	0.087	0	0.229	0.275	0.144146
Ctcf	Smc6	10090.ENSMUSP00000005841	10090.ENSMUSP00000020931	0	0	0	0	0.134	0.088	0	0.186	0.302	0.144002
Cdc34	Fbxo9	10090.ENSMUSP00000020550	10090.ENSMUSP00000001402	0	0	0	0	0.051	0.091	0	0.27	0.315	0.143805
Crbn	Ddb1	10090.ENSMUSP00000108865	10090.ENSMUSP00000025649	0	0	0	0	0	0.975	0.72	0.989	0.999	0.143321
Cul1	Uba3	10090.ENSMUSP00000031697	10090.ENSMUSP00000086701	0	0	0	0	0.137	0.433	0.921	0.849	0.993	0.143035
Ikbkb	Ube2d2a	10090.ENSMUSP00000033939	10090.ENSMUSP00000132446	0	0	0	0	0	0.083	0.672	0.185	0.734	0.141872
Atp6v0b	Atp7b	10090.ENSMUSP00000047682	10090.ENSMUSP00000006742	0	0	0	0	0.062	0	0	0.145	0.163	0.141528
Esco1	Espl1	10090.ENSMUSP00000025142	10090.ENSMUSP00000064465	0	0	0	0	0.121	0.098	0	0.753	0.787	0.141316
Cand1	Ctnnb1	10090.ENSMUSP00000020315	10090.ENSMUSP00000007130	0	0	0	0	0.089	0.052	0	0.155	0.207	0.140913
Btrc	Ddb1	10090.ENSMUSP00000070728	10090.ENSMUSP00000025649	0	0	0	0	0	0.13	0	0.579	0.618	0.140873
Gli2	Spop	10090.ENSMUSP00000054837	10090.ENSMUSP00000103350	0	0	0	0	0	0.787	0.762	0.714	0.984	0.140596
Kctd10	Klhl15	10090.ENSMUSP00000001125	10090.ENSMUSP00000094097	0	0	0	0	0	0	0.36	0	0.36	0.140453
Fyco1	Maf	10090.ENSMUSP00000081764	10090.ENSMUSP00000104732	0	0	0	0	0.066	0	0	0.141	0.164	0.140182
Fbxw8	Sugt1	10090.ENSMUSP00000047012	10090.ENSMUSP00000052942	0	0	0	0	0.061	0.107	0	0.07	0.152	0.140101
Atp6v1c2	Atp6v1h	10090.ENSMUSP00000020884	10090.ENSMUSP00000040756	0	0	0	0	0.699	0.756	0.6	0.77	0.992	0.14
Klhl21	Nedd8	10090.ENSMUSP00000095380	10090.ENSMUSP00000010520	0	0	0	0	0	0.057	0.6	0.432	0.767	0.139795
Sec22b	Ube2d1	10090.ENSMUSP00000029476	10090.ENSMUSP00000020085	0	0	0	0	0.062	0.171	0	0.043	0.19	0.13961
Atp6v0a1	Atp6v1d	10090.ENSMUSP00000044838	10090.ENSMUSP00000021536	0.164	0	0	0	0.065	0.923	0.6	0.613	0.989	0.139565
Klhl9	Stag2	10090.ENSMUSP00000092602	10090.ENSMUSP00000063250	0	0	0	0	0.168	0	0	0	0.168	0.139425
Atp6v1c1	Sec22b	10090.ENSMUSP00000022904	10090.ENSMUSP00000029476	0	0	0	0	0.142	0	0	0.145	0.235	0.139327
Cops8	Fbxl3	10090.ENSMUSP00000035884	10090.ENSMUSP00000022720	0	0	0	0	0.061	0.098	0	0.162	0.229	0.139326
Ctcf	Klhl15	10090.ENSMUSP00000005841	10090.ENSMUSP00000094097	0	0	0	0	0	0.055	0	0.175	0.187	0.139179
Cul3	Klhl22	10090.ENSMUSP00000130738	10090.ENSMUSP00000114115	0	0	0	0	0.061	0.625	0.768	0.869	0.988	0.138651
Cul2	Fbxl5	10090.ENSMUSP00000125403	10090.ENSMUSP00000045792	0	0	0	0	0	0.228	0	0.111	0.285	0.138198
Cul1	Cul4b	10090.ENSMUSP00000031697	10090.ENSMUSP00000059276	0	0	0	0.764	0.127	0.093	0	0.853	0.34	0.137948
Btrc	Nedd8	10090.ENSMUSP00000070728	10090.ENSMUSP00000010520	0	0	0	0	0	0.771	0	0.616	0.908	0.137817
Klhl12	Ube2m	10090.ENSMUSP00000107851	10090.ENSMUSP00000005714	0	0	0	0	0	0.13	0	0.173	0.249	0.137084
Cul1	Cul5	10090.ENSMUSP00000031697	10090.ENSMUSP00000034529	0	0	0	0.756	0.065	0.162	0	0.937	0.369	0.136799
Arl2	Unc119	10090.ENSMUSP00000025893	10090.ENSMUSP00000002127	0	0	0	0	0	0.923	0	0.866	0.989	0.136405
Cul5	Spop	10090.ENSMUSP00000034529	10090.ENSMUSP00000103350	0	0	0	0	0.149	0.237	0	0.385	0.566	0.136257
Fbxw7	Smc1a	10090.ENSMUSP00000103306	10090.ENSMUSP00000044645	0	0	0	0	0.068	0	0	0.171	0.194	0.135733
Atp6v0a4	Atp6v1g2	10090.ENSMUSP00000039381	10090.ENSMUSP00000069482	0	0	0	0	0	0.45	0.72	0.575	0.928	0.135522
Cand1	Cul1	10090.ENSMUSP00000020315	10090.ENSMUSP00000031697	0	0	0	0	0.179	0.979	0.8	0.995	0.999	0.1349
Atp6v1a	Sec22b	10090.ENSMUSP00000110314	10090.ENSMUSP00000029476	0	0	0	0	0	0.045	0	0.171	0.175	0.134658
Cul3	Fbxw7	10090.ENSMUSP00000130738	10090.ENSMUSP00000103306	0	0	0	0	0.066	0.266	0.396	0.664	0.842	0.134558
Kctd5	Klhl3	10090.ENSMUSP00000017090	10090.ENSMUSP00000089173	0	0	0	0	0	0.048	0.54	0.486	0.755	0.13415
Rint1	Use1	10090.ENSMUSP00000030852	10090.ENSMUSP00000019169	0	0	0	0	0.062	0.815	0.6	0.712	0.977	0.134084
Cul5	Ube2d3	10090.ENSMUSP00000034529	10090.ENSMUSP00000130096	0	0	0	0	0	0.208	0.202	0.131	0.403	0.134002
Skp2	Ube2m	10090.ENSMUSP00000094225	10090.ENSMUSP00000005714	0	0	0	0	0	0.13	0.629	0.438	0.802	0.133114
Ddb1	Ube2d1	10090.ENSMUSP00000025649	10090.ENSMUSP00000020085	0	0	0	0	0	0.255	0	0.257	0.423	0.133099
Cacybp	Ube2d2a	10090.ENSMUSP00000014370	10090.ENSMUSP00000132446	0	0	0	0	0.145	0.053	0	0	0.155	0.132878
Cks1b	Espl1	10090.ENSMUSP00000029679	10090.ENSMUSP00000064465	0	0	0	0	0.363	0	0	0.178	0.454	0.131781
Cdc34	Uba3	10090.ENSMUSP00000020550	10090.ENSMUSP00000086701	0.043	0	0	0	0.05	0.207	0.914	0.524	0.965	0.130941
Cul2	Nipbl	10090.ENSMUSP00000125403	10090.ENSMUSP00000059385	0	0	0	0	0.066	0.049	0	0.201	0.228	0.130891
Cul1	Ube2m	10090.ENSMUSP00000031697	10090.ENSMUSP00000005714	0	0	0	0	0.061	0.936	0.845	0.898	0.998	0.130756
Uba3	Ube2f	10090.ENSMUSP00000086701	10090.ENSMUSP00000126173	0	0	0	0	0.103	0.824	0.791	0.915	0.996	0.130639
Cul1	Ube2d2a	10090.ENSMUSP00000031697	10090.ENSMUSP00000132446	0	0	0	0	0.105	0.477	0.667	0.524	0.916	0.130361
Cops5	Klhl9	10090.ENSMUSP00000027050	10090.ENSMUSP00000092602	0	0	0	0	0.052	0.157	0	0	0.166	0.130296
Atp6v0b	Atp6v1f	10090.ENSMUSP00000047682	10090.ENSMUSP00000004396	0.139	0	0	0	0.475	0.938	0.8	0.823	0.998	0.130282
Atp6v1b2	Sqstm1	10090.ENSMUSP00000006435	10090.ENSMUSP00000099835	0	0	0	0	0.079	0	0	0.166	0.2	0.129862
Arl3	Btrc	10090.ENSMUSP00000026009	10090.ENSMUSP00000070728	0	0	0	0	0	0.047	0	0.202	0.206	0.12937
Uba3	Vhl	10090.ENSMUSP00000086701	10090.ENSMUSP00000039418	0	0	0	0	0	0	0	0.294	0.294	0.129291
Atp6ap2	Fbxo7	10090.ENSMUSP00000033313	10090.ENSMUSP00000120840	0	0	0	0	0	0	0	0.175	0.175	0.129269
Cops2	Fbxo7	10090.ENSMUSP00000106090	10090.ENSMUSP00000120840	0	0	0	0	0.06	0.212	0	0.262	0.406	0.128951
Nae1	Suox	10090.ENSMUSP00000034349	10090.ENSMUSP00000056195	0.099	0	0	0	0.061	0	0	0.16	0.227	0.128903
Cul4a	Smc5	10090.ENSMUSP00000016680	10090.ENSMUSP00000084837	0	0	0	0	0.097	0	0	0.286	0.328	0.128842
Cul1	Klhl9	10090.ENSMUSP00000031697	10090.ENSMUSP00000092602	0	0	0	0	0.093	0.162	0.208	0.105	0.389	0.128726
Fbxo7	Nedd8	10090.ENSMUSP00000120840	10090.ENSMUSP00000010520	0	0	0	0	0	0.13	0.6	0.134	0.672	0.128552
Klhl12	Klhl15	10090.ENSMUSP00000107851	10090.ENSMUSP00000094097	0	0	0	0.746	0	0	0.36	0	0.36	0.127403
Mon1a	Vps11	10090.ENSMUSP00000035202	10090.ENSMUSP00000034644	0	0	0	0	0.062	0.754	0	0.509	0.876	0.126784
Cops8	Ddb1	10090.ENSMUSP00000035884	10090.ENSMUSP00000025649	0	0	0	0	0.101	0.674	0.6	0.424	0.923	0.126642
Fbxw11	Ube2d3	10090.ENSMUSP00000075721	10090.ENSMUSP00000130096	0	0	0	0	0	0.4	0	0.205	0.503	0.126027
Fbxo44	Fbxo45	10090.ENSMUSP00000054022	10090.ENSMUSP00000040168	0	0	0	0	0	0	0	0.438	0.438	0.125933
Klhl20	Nae1	10090.ENSMUSP00000107238	10090.ENSMUSP00000034349	0	0	0	0	0	0	0	0.164	0.164	0.125846
Agt	Atp6v0d2	10090.ENSMUSP00000066488	10090.ENSMUSP00000029900	0	0	0	0	0	0	0	0.326	0.326	0.125631
Nedd8	Smc5	10090.ENSMUSP00000010520	10090.ENSMUSP00000084837	0	0	0	0	0.066	0	0	0.162	0.184	0.124556
Arl13b	Smc1a	10090.ENSMUSP00000086703	10090.ENSMUSP00000044645	0	0	0	0	0.052	0.135	0	0.06	0.161	0.124474
Mpst	Uba3	10090.ENSMUSP00000043061	10090.ENSMUSP00000086701	0.059	0	0	0	0	0.059	0	0.143	0.174	0.124149
Fbxl5	Rbx1	10090.ENSMUSP00000045792	10090.ENSMUSP00000023036	0	0	0	0	0	0.228	0.5	0.456	0.771	0.123839
Cops2	Dcun1d1	10090.ENSMUSP00000106090	10090.ENSMUSP00000113594	0	0	0	0	0.387	0.044	0.9	0.088	0.939	0.123362
Atp6v1c2	Atp6v1g1	10090.ENSMUSP00000020884	10090.ENSMUSP00000048770	0	0	0	0	0.143	0.589	0.6	0.636	0.941	0.12311
Atp6v0b	Atp6v0e2	10090.ENSMUSP00000047682	10090.ENSMUSP00000044110	0	0	0	0	0.158	0.84	0.6	0.775	0.986	0.122613
Atp6v0c	Ube2d1	10090.ENSMUSP00000024932	10090.ENSMUSP00000020085	0	0	0	0	0.062	0.043	0	0.19	0.209	0.122041
Maf	Pgam5	10090.ENSMUSP00000104732	10090.ENSMUSP00000108124	0	0	0	0	0	0	0	0.187	0.187	0.121881
Dcun1d1	Klhl13	10090.ENSMUSP00000113594	10090.ENSMUSP00000110972	0	0	0	0	0.049	0	0.6	0.144	0.645	0.121734
Ddb1	Smc1a	10090.ENSMUSP00000025649	10090.ENSMUSP00000044645	0	0	0	0	0.149	0	0	0.133	0.231	0.121723
Ctnnb1	Cul5	10090.ENSMUSP00000007130	10090.ENSMUSP00000034529	0	0	0	0	0.052	0.09	0.206	0.21	0.386	0.120544
Klhl3	Pgam5	10090.ENSMUSP00000089173	10090.ENSMUSP00000108124	0	0	0	0	0.062	0.16	0	0.054	0.189	0.120345
Atp6v0d1	Atp6v1e2	10090.ENSMUSP00000013304	10090.ENSMUSP00000065285	0.164	0	0	0	0.253	0.653	0.6	0.517	0.95	0.120206
Atp6v1f	Use1	10090.ENSMUSP00000004396	10090.ENSMUSP00000019169	0	0	0	0	0.144	0	0	0.065	0.165	0.120138
Mon1a	Vps26a	10090.ENSMUSP00000035202	10090.ENSMUSP00000090130	0	0	0	0	0.083	0	0	0.265	0.297	0.119688
Btrc	Hdac8	10090.ENSMUSP00000070728	10090.ENSMUSP00000085226	0	0	0	0	0.065	0	0.297	0.063	0.33	0.119049
Atp6v1c1	Uba3	10090.ENSMUSP00000022904	10090.ENSMUSP00000086701	0	0	0	0	0.182	0	0	0.144	0.27	0.118652
Klhl10	Ube2d1	10090.ENSMUSP00000001599	10090.ENSMUSP00000020085	0	0	0	0	0	0.151	0	0.114	0.215	0.118394
Btrc	Cops2	10090.ENSMUSP00000070728	10090.ENSMUSP00000106090	0	0	0	0	0.053	0.433	0	0.158	0.508	0.116912
Atp6v1b2	Rab7	10090.ENSMUSP00000006435	10090.ENSMUSP00000109230	0	0	0	0	0.126	0.057	0	0.197	0.281	0.116727
Ddb1	Fbxo11	10090.ENSMUSP00000025649	10090.ENSMUSP00000005504	0	0	0	0	0	0	0	0.284	0.284	0.116635
Ddb1	Uba3	10090.ENSMUSP00000025649	10090.ENSMUSP00000086701	0	0	0	0	0.124	0	0	0.514	0.556	0.116472
Atp6ap1	Atp6v1h	10090.ENSMUSP00000019231	10090.ENSMUSP00000040756	0	0	0	0	0.23	0.761	0.8	0.643	0.985	0.116209
Hdac8	Ube2d1	10090.ENSMUSP00000085226	10090.ENSMUSP00000020085	0	0	0	0	0.061	0.092	0.135	0.05	0.205	0.115935
Klhl13	Ube2d1	10090.ENSMUSP00000110972	10090.ENSMUSP00000020085	0	0	0	0	0	0.151	0	0.144	0.242	0.115935
Fbxw11	Ikbkb	10090.ENSMUSP00000075721	10090.ENSMUSP00000033939	0	0	0	0	0.057	0.715	0.65	0.188	0.913	0.115785
Ccnf	Espl1	10090.ENSMUSP00000111048	10090.ENSMUSP00000064465	0	0	0	0	0.862	0.198	0	0.369	0.924	0.115555
Suox	Ube2d2a	10090.ENSMUSP00000056195	10090.ENSMUSP00000132446	0	0	0	0	0	0	0	0.154	0.154	0.114872
Cdc34	Cops5	10090.ENSMUSP00000020550	10090.ENSMUSP00000027050	0.043	0	0	0	0.061	0.108	0	0.376	0.433	0.11476
Arl13b	Vps11	10090.ENSMUSP00000086703	10090.ENSMUSP00000034644	0	0	0	0	0.048	0.164	0	0.075	0.199	0.113737
Atp11c	Atp6v0a2	10090.ENSMUSP00000099066	10090.ENSMUSP00000039737	0.042	0	0	0	0.066	0.13	0	0.088	0.195	0.113704
Atp6v1a	Nedd8	10090.ENSMUSP00000110314	10090.ENSMUSP00000010520	0	0	0	0	0.066	0.164	0	0.043	0.187	0.113485
Cops8	Ube2d3	10090.ENSMUSP00000035884	10090.ENSMUSP00000130096	0	0	0	0	0.065	0.132	0	0.082	0.189	0.113481
Klhl2	Klhl21	10090.ENSMUSP00000034017	10090.ENSMUSP00000095380	0	0	0	0.786	0	0	0.72	0.082	0.722	0.113066
Fbxo2	Fbxw8	10090.ENSMUSP00000037377	10090.ENSMUSP00000047012	0	0	0	0	0	0.053	0	0.183	0.194	0.112874
Cops6	Senp8	10090.ENSMUSP00000019638	10090.ENSMUSP00000129441	0	0	0	0	0.062	0.135	0	0.625	0.669	0.112803
Cops5	Ube2d2a	10090.ENSMUSP00000027050	10090.ENSMUSP00000132446	0.043	0	0	0	0.062	0.116	0	0.222	0.3	0.112336
Pds5a	Stag3	10090.ENSMUSP00000031104	10090.ENSMUSP00000040945	0	0	0	0	0.493	0.46	0	0.351	0.806	0.112149
Arl2	Rab28	10090.ENSMUSP00000025893	10090.ENSMUSP00000031011	0	0	0	0	0	0	0	0.152	0.152	0.112049
Cul4b	Gli2	10090.ENSMUSP00000059276	10090.ENSMUSP00000054837	0	0	0	0	0.061	0.071	0	0.116	0.161	0.111576
Atp6ap2	Atp6v1g2	10090.ENSMUSP00000033313	10090.ENSMUSP00000069482	0	0	0	0	0.198	0.847	0.72	0.456	0.978	0.111432
Ctcf	Smc5	10090.ENSMUSP00000005841	10090.ENSMUSP00000084837	0	0	0	0	0.101	0.088	0	0.462	0.521	0.110627
Cdc34	Fbxo2	10090.ENSMUSP00000020550	10090.ENSMUSP00000037377	0	0	0	0	0	0.047	0.207	0	0.211	0.110377
Fbxl5	Fbxo9	10090.ENSMUSP00000045792	10090.ENSMUSP00000001402	0	0	0	0	0	0	0	0.174	0.174	0.110365
Cul3	Ube2d1	10090.ENSMUSP00000130738	10090.ENSMUSP00000020085	0	0	0	0	0.079	0.283	0.202	0.364	0.62	0.110136
Senp8	Uchl3	10090.ENSMUSP00000129441	10090.ENSMUSP00000002289	0	0	0	0	0.063	0.131	0	0.804	0.826	0.110043
Smc6	Ube2d2a	10090.ENSMUSP00000020931	10090.ENSMUSP00000132446	0	0	0	0	0	0.129	0	0.098	0.18	0.109733
Fbxo22	Fbxo4	10090.ENSMUSP00000034859	10090.ENSMUSP00000022791	0	0	0	0	0	0	0	0.21	0.21	0.109692
Cdc34	Cks1b	10090.ENSMUSP00000020550	10090.ENSMUSP00000029679	0	0	0	0	0.102	0	0	0.215	0.265	0.108675
Kctd10	Klhl21	10090.ENSMUSP00000001125	10090.ENSMUSP00000095380	0	0	0	0	0	0	0.72	0.128	0.745	0.108624
Cul4b	Spop	10090.ENSMUSP00000059276	10090.ENSMUSP00000103350	0	0	0	0	0.066	0.237	0	0.348	0.495	0.108165
Cops2	Cops8	10090.ENSMUSP00000106090	10090.ENSMUSP00000035884	0	0	0	0	0.095	0.977	0.9	0.85	0.999	0.107952
Gps1	Spop	10090.ENSMUSP00000112007	10090.ENSMUSP00000103350	0	0	0	0	0.064	0.27	0	0	0.287	0.107583
Cul5	Ube2d1	10090.ENSMUSP00000034529	10090.ENSMUSP00000020085	0	0	0	0	0	0.208	0.202	0.26	0.491	0.107423
Cops8	Vps16	10090.ENSMUSP00000035884	10090.ENSMUSP00000028900	0	0	0	0	0	0	0	0.19	0.19	0.107243
Chm	Uba3	10090.ENSMUSP00000026607	10090.ENSMUSP00000086701	0	0	0	0	0.17	0.046	0	0	0.174	0.106942
Ddb1	Nfkbia	10090.ENSMUSP00000025649	10090.ENSMUSP00000021413	0	0	0	0	0.062	0.05	0	0.154	0.18	0.106504
Plekhm1	Rab7	10090.ENSMUSP00000047327	10090.ENSMUSP00000109230	0	0	0	0	0.062	0.262	0	0.977	0.982	0.106038
Atp6v0a2	Vps11	10090.ENSMUSP00000039737	10090.ENSMUSP00000034644	0	0	0	0	0.14	0	0	0.137	0.226	0.105867
Fbxo7	Gps1	10090.ENSMUSP00000120840	10090.ENSMUSP00000112007	0	0	0	0	0.061	0.225	0	0	0.241	0.105393
Atp6v0b	Uba3	10090.ENSMUSP00000047682	10090.ENSMUSP00000086701	0	0	0	0	0	0	0	0.185	0.185	0.103742
Nipbl	Rad21	10090.ENSMUSP00000059385	10090.ENSMUSP00000022927	0	0	0	0	0.157	0.779	0.6	0.912	0.992	0.10368
Atp6v1b2	Nedd8	10090.ENSMUSP00000006435	10090.ENSMUSP00000010520	0	0	0	0	0.051	0.134	0	0.064	0.164	0.102856
Fbxw8	Ube2m	10090.ENSMUSP00000047012	10090.ENSMUSP00000005714	0	0	0	0	0.069	0.041	0	0.135	0.16	0.102608
Cks1b	Zwilch	10090.ENSMUSP00000029679	10090.ENSMUSP00000112790	0	0	0	0	0.636	0	0	0	0.636	0.102392
Fbxo44	Tst	10090.ENSMUSP00000054022	10090.ENSMUSP00000055743	0	0	0	0	0	0	0	0.215	0.215	0.102039
Pds5b	Ube2d2a	10090.ENSMUSP00000016569	10090.ENSMUSP00000132446	0	0	0	0	0.151	0.082	0	0.05	0.195	0.101986
Cops6	Uchl3	10090.ENSMUSP00000019638	10090.ENSMUSP00000002289	0	0	0	0	0.084	0.076	0	0.155	0.223	0.101958
Fbxo11	Rbx1	10090.ENSMUSP00000005504	10090.ENSMUSP00000023036	0	0	0	0	0	0.227	0.5	0.441	0.765	0.101575
Cul3	Klhl2	10090.ENSMUSP00000130738	10090.ENSMUSP00000034017	0	0	0	0	0.061	0.846	0.768	0.86	0.994	0.101545
Cand1	Nae1	10090.ENSMUSP00000020315	10090.ENSMUSP00000034349	0	0	0	0	0.098	0	0	0.649	0.669	0.10139
Ccnf	Cks1b	10090.ENSMUSP00000111048	10090.ENSMUSP00000029679	0	0	0	0	0.308	0.409	0.54	0.182	0.825	0.100957
Skp2	Smc1a	10090.ENSMUSP00000094225	10090.ENSMUSP00000044645	0	0	0	0	0.1	0	0	0.095	0.151	0.100879
Rab28	Uba3	10090.ENSMUSP00000031011	10090.ENSMUSP00000086701	0	0	0	0	0.347	0	0	0.415	0.602	0.100528
												Interactions > 0.5	508	30.7692
												Interactions < 0.5	1143	69.2308

## Sheet: Table S2
Table S2: Differential expressed miRNAs (DEmiRs) and their anit-correlated targets through prediction.
miRID	DEmiR status	Target Gene count	Target genes list
mmu-miR-92a-3p	Up	175	Rdh10,Fam135a,Fhl2,Stat4,Nab1,Mfsd6,Bmpr2,Pikfyve,Cul3,Mff,Agfg1,Per2,Dsel,Ppp1r15b,Dennd1b,Rnf2,Tor1aip1,Tor1aip2,Soat1,4930523C07Rik,Dcaf8,Wdr26,Slc30a1,Abi1,Mastl,Fbxw2,Epc2,Slc25a12,Sp3,Itgav,Traf6,Hipk3,Zfp770,Cops2,Trmt6,Bcl2l1,Serinc3,Cebpb,Pik3ca,Hspa4l,Jade1,Gmps,Dram2,Lrif1,S1pr1,Sgms2,Dpy19l4,Gem,Aldob,Klf4,Tlr4,Plaa,Jun,Pde4b,Osbpl9,Rnf11,Bsdc1,Sema3a,Rnf4,D5Ertd579e,Cpeb2,Chic2,Sult1…
mmu-miR-223-3p	Down	138	Fzd7,Stk36,D2hgdh,St8sia4,Trmt1l,Cnst,Dnlz,Ddx31,Usp20,Ncs1,Traf1,Zbtb26,Creb3l1,Chst1,Prr5l,Zfyve19,Pla2g4b,Ss18l1,Map9,Mex3a,Kcnn3,Tchh,Gja5,Zfp697,Ttll7,Epha7,Astn2,Mllt3,Mmachc,AU022252,Tlr12,Sytl1,Zbtb40,Padi2,Fv1,Tas1r1,Zfp513,Tmem129,Aasdh,Ksr2,Acad12,Acad10,Sumf2,Kctd7,Tra2a,Hoxa6,Il12rb2,Atoh8,Ggcx,Kbtbd8,Ankrd26,Ccdc77,Pex26,Crebl2,Ccdc91,Zfp773,Mzf1,Pla2g4c,Ccdc8,Zfp94,Snrpa,BC024978,Z…
mmu-miR-125b-5p	Up	90	Fam168b,Hs6st1,Bmpr2,Plekhm3,Ugt1a7c,Kdsr,Elk4,Dennd1b,Glul,Atp1b1,Ncstn,Agps,Olfr1033,Zfp408,Pdhx,Ehd4,Tmem87a,Zhx3,Srsf6,Sdc4,Pck1,Dnajc5,Ctsk,Txnip,Aldob,Pde4b,Sync,Rnf4,Tmem128,Slc4a4,Hnrnpdl,Slc7a1,Tmem168,Braf,Tmf1,Zim1,Pde8a,Il16,P2ry6,Vps37a,Asah1,Spcs3,Hmox1,Sntb2,Slc7a5,Icam1,Fdxacb1,Clasp2,Tgfbr2,Tab2,Sash1,Sgpl1,Cpm,Supt4a,Becn1,C1qtnf1,Ncoa1,Zfyve26,Syne3,Elovl2,Aspn,Spin1,Iqgap2,Xpo…
mmu-miR-26a-5p	Up	71	Hs6st1,Mfsd6,Ankrd44,Plekhm3,Ppp1r15b,Tor1aip2,Suco,Acvr2a,Stam2,Ubr3,Ttn,Spred1,Chp1,Secisbp2l,Eif2s2,Lrif1,Cisd2,Gtf2b,Plag1,Ripk2,B4galt1,Reck,Abca1,Ttc39b,Tmem168,Tgoln1,Frmd4b,Etnk1,Adamtsl3,Dusp8,Grtp1,Gsr,Cmtm4,Ddx19b,Xrn1,Clasp2,Reep3,Zwint,Slc16a7,Med7,Ube2b,Nol10,Arl4a,Zfyve26,Itgb8,Larp4b,Slc22a23,Aspn,Slc4a7,Rnaseh2b,Slc25a30,Tbc1d4,Ttc33,C1qtnf3,Ndrg1,Ubn1,Acap2,Alcam,Gabpa,Ifngr2,Br…
mmu-miR-484	Up	55	Coq10b,Tuba4a,Per2,Mapkapk2,Elk4,Dcaf8,Phyh,Tmem87b,Gpcpd1,Pck1,Elf2,Tiparp,Il6ra,Pi4kb,Dpyd,B4galt1,Jak1,Plk3,Ldlrap1,Grsf1,Scarb2,Prkab1,Tax1bp1,Gadd45a,Rab43,Frmd4b,Crbn,C1s1,Lamp1,Ash2l,Aplp2,Gclc,Arih2,Gm5424,Pttg1ip,Erbb3,Sptbn1,Mat2b,Aff4,Cltc,Lgals8,Dsp,Trim23,Naa30,Dock9,Tef,Cyp2d22,Gabpa,Tapbp,Apc,Etf1,Sf1,Glyat,mt-Nd1,mt-Co1
mmu-miR-10b-5p	Up	54	Rb1cc1,Fam168b,Slc40a1,Adam23,Agfg1,Yod1,Fam107b,Tlk1,Hipk3,Ccndbp1,Tmem87b,Bcl2l1,Zhx3,Sdc4,Arfgef2,Dnajc5,Ssr3,Cdkn2c,Lrrc17,Rbm33,Dnajb6,Chic2,Bmp2k,Brap,Prkrip1,Braf,Zranb1,Tbcel,Rasa2,Ginm1,Sgpl1,Osbpl8,Purb,Egfr,Sptbn1,Cpeb4,Med9,Polr2a,Smarce1,Ddx5,Hectd1,Arrdc3,Gcnt4,Gmfb,Rnase4,Ptger4,Osmr,Abcg1,Ankrd12,Lpin2,Apc,Rnf14,Zfp91,Smndc1
mmu-miR-92b-3p	Up	51	Stat4,Mfsd6,Per2,Dsel,Elk4,Tor1aip2,4930523C07Rik,Dcaf8,Wdr26,Sp3,Itgav,Hipk3,Zfp770,Cops2,Bcl2l1,Hspa4l,Jade1,S1pr1,Rnf11,Rnf4,Bmp2k,Ubl3,Braf,Avl9,Rmnd5a,Il17ra,Kras,Ctsc,Rnf141,Mettl9,Itgb1,Nptn,Slc25a36,Eea1,Osbpl8,Rap1b,Ube2b,Ppp2ca,Ddx5,Hif1a,Npc2,Syne3,BC005537,Slc35b3,Exoc5,Ptger4,Ubr5,Sik1,Satb1,Riok3,Smad4
mmu-miR-301a-3p	Down	46	Sulf1,Ccdc93,Usp20,Mapkap1,Chst1,Mga,Map1a,Helz2,Mdn1,B4galt2,Ago3,Mlec,Kntc1,Zfp113,Ggcx,Kbtbd8,Mitf,Vgll4,Aebp2,Klhl42,Ccdc8,Sphk2,Pgap2,Ankrd10,N4bp1,Ranbp10,Nrp1,Ipcef1,Gja1,Nfic,4930430F08Rik,Kdm6b,Nlk,Dpysl2,Tfrc,Ccnf,Nme4,Fam53c,Pura,Dcp2,Kdm2a,Rbm14,Ttc9c,Tmem132a,Zfp275,Iqsec2
mmu-miR-125a-5p	Up	25	Bmpr2,Ugt1a7c,Glul,Atp1b1,Tmem87a,Il6ra,Txnip,Grsf1,Sdad1,Vhl,Usp47,Vps37a,Dennd4a,Tgfbr2,Egfr,Ppp2ca,Nploc4,Elovl2,Ajuba,Xpo4,Tomm70a,H2-K1,Xdh,Ppm1b,Gab3
mmu-miR-143-3p	Up	13	Rmnd5a,Ate1,Zc3h12c,Ip6k1,Gns,Sptbn1,Serpina6,Cdc42bpb,Crebrf,Tapbp,Eif2ak2,Osbp,Klf9
mmu-miR-99a-5p	Up	10	Gmeb2,Ap1ar,Rac1,Rmnd5a,Rnf150,Slc17a5,Rasa2,Mtmr3,Taok1,Zfp503
mmu-miR-151-5p	Up	7	Tlk1,Ctso,Rnf4,Rab43,Pttg1ip,Ddx5,Oxr1
mmu-miR-191-5p	Up	6	Tor1aip2,Sp3,Ccndbp1,Slc20a1,Dennd5b,Mapk6
mmu-miR-151-3p	Up	5	Ppp1r15b,Tor1aip1,Reep3,Tnfrsf21,Ypel5
mmu-miR-30d-3p	Down	4	Cstf3,Helz2,Galnt2,Dock5
mmu-miR-125b-1-3p	Down	3	Mga,Gdf11,Rnf165
mmu-miR-10a-5p	Up	2	Adam23,Ssr3
mmu-miR-298-5p	Up	2	Gsta4,Ubxn7
mmu-miR-342-3p	Up	2	Rnf4,Ppp2ca
mmu-miR-351-5p	Up	2	Dnajb6,Ajuba
mmu-miR-182-5p	Up	1	Larp4b
mmu-miR-27b-5p	Down	1	Dcp2
mmu-miR-92a-1-5p	Down	1	Mafg

## Sheet: Table S3
Table S3: miRNAs and their target genes with log2FC and PCC scores.
Gene symbol	Genes log2FC	miRNAID	miRNA log2FC	Pearson correlation coefficient (PCC)	P-value
Tgoln1	-0.307755	miR-26a-5p	0.127911	-0.802122	0.00524245
Cltc	-0.230115	miR-484	0.304519	-0.784839	0.00716573
Ppp2ca	-0.285755	miR-92a-3p	0.264279	-0.781058	0.0076452
Grsf1	-0.3542	miR-484	0.304519	-0.774821	0.00848497
Npc2	-0.189347	miR-92b-3p	0.421711	-0.77478	0.00849068
Rab43	-0.259727	miR-151-5p	0.331097	-0.77136	0.00897799
Slc25a16	-0.586665	miR-92a-3p	0.264279	-0.753771	0.0118003
Stat4	-0.769283	miR-92b-3p	0.421711	-0.744169	0.0135785
Nptn	-0.153462	miR-92a-3p	0.264279	-0.721219	0.0185716
Sync	-0.668362	miR-125b-5p	0.26464	-0.720934	0.0186405
Becn1	-0.195774	miR-125b-5p	0.26464	-0.720279	0.0187996
Ddx31	0.317978	miR-223-3p	-0.333748	-0.72012	0.0188383
Ppcdc	0.383184	miR-223-3p	-0.333748	-0.717591	0.0194628
Stag2	-0.346526	miR-92a-3p	0.264279	-0.716501	0.0197362
Nlk	0.291359	miR-301a-3p	-0.170833	-0.716435	0.019753
Map3k2	-0.22504	miR-26a-5p	0.127911	-0.71286	0.0206687
Dnajc5	-0.422953	miR-125b-5p	0.26464	-0.710256	0.0213543
Slc25a36	-0.268161	miR-92a-3p	0.264279	-0.707184	0.0221827
Glul	-0.307215	miR-125b-5p	0.26464	-0.701086	0.0238927
Hspa4l	-0.426162	miR-92a-3p	0.264279	-0.694392	0.0258716
Npc2	-0.189347	miR-92a-3p	0.264279	-0.691556	0.0267428
Eif2s2	-0.245238	miR-26a-5p	0.127911	-0.671043	0.0336496
Slc25a36	-0.268161	miR-92b-3p	0.421711	-0.670777	0.0337464
Phf20l1	-0.295889	miR-92a-3p	0.264279	-0.667185	0.0350712
Fnip1	-0.370615	miR-92a-3p	0.264279	-0.66278	0.0367436
Kbtbd8	0.924665	miR-223-3p	-0.333748	-0.655508	0.0396209
Jun	-0.43095	miR-92a-3p	0.264279	-0.650653	0.0416239
Dram2	-0.300026	miR-92a-3p	0.264279	-0.646967	0.0431893
Glul	-0.307215	miR-125a-5p	0.253387	-0.645053	0.0440178
Usp2	-0.733583	miR-92a-3p	0.264279	-0.644802	0.044127
Klf6	-0.732674	miR-92a-3p	0.264279	-0.643048	0.0448966
Trmt1l	0.773139	miR-223-3p	-0.333748	-0.641509	0.0455792
4930523C07Rik	-0.35663	miR-92b-3p	0.421711	-0.64	0.0462555
Mzf1	0.730156	miR-223-3p	-0.333748	-0.63921	0.0466117
Bach1	-0.465745	miR-92a-3p	0.264279	-0.637636	0.0473279
Ldlrap1	-0.418269	miR-484	0.304519	-0.635563	0.0482818
Sik1	-0.322473	miR-92b-3p	0.421711	-0.635151	0.0484727
Hif1a	-0.278245	miR-92a-3p	0.264279	-0.630531	0.0506507
Rnf139	-0.330441	miR-92a-3p	0.264279	-0.62997	0.0509193
Per2	-0.780625	miR-92a-3p	0.264279	-0.629782	0.0510096
Nlk	0.291359	miR-223-3p	-0.333748	-0.628946	0.0514123
Fundc2	-0.377463	miR-92a-3p	0.264279	-0.625648	0.0530219
Pdhx	-0.209683	miR-125b-5p	0.26464	-0.62557	0.05306
Slc40a1	-0.584805	miR-10b-5p	0.299587	-0.625047	0.0533188
Zfhx2	1.09783	miR-223-3p	-0.333748	-0.622408	0.0546352
mt-Nd1	-0.717994	miR-484	0.304519	-0.616577	0.0576199
Mlec	0.22952	miR-301a-3p	-0.170833	-0.616434	0.0576948
Cdkn2c	-0.447014	miR-10b-5p	0.299587	-0.615203	0.0583387
Ppm1b	-0.199385	miR-125a-5p	0.253387	-0.612714	0.0596557
Sntb2	-0.20363	miR-125b-5p	0.26464	-0.612126	0.0599698
Fbxw2	-0.205714	miR-92a-3p	0.264279	-0.611201	0.0604658
Klf4	-0.861001	miR-92a-3p	0.264279	-0.608641	0.0618524
Naa30	-0.484907	miR-92a-3p	0.264279	-0.605988	0.063312
Dnajb6	-0.246146	miR-351-5p	0.350513	-0.60449	0.0641459
Zbtb38	-0.320514	miR-92a-3p	0.264279	-0.603174	0.0648842
Nol10	-0.399272	miR-26a-5p	0.127911	-0.601686	0.0657255
Angpt1	-0.226561	miR-92a-3p	0.264279	-0.595002	0.0695944
Osbpl9	-0.204367	miR-92a-3p	0.264279	-0.592364	0.0711613
Atrnl1	-0.338861	miR-92a-3p	0.264279	-0.591939	0.0714156
Gadd45gip1	0.330172	miR-223-3p	-0.333748	-0.590576	0.072236
Zbtb3	1.01712	miR-223-3p	-0.333748	-0.590245	0.0724365
Nptn	-0.153462	miR-92b-3p	0.421711	-0.589882	0.0726566
Zc3h12c	-0.486115	miR-92a-3p	0.264279	-0.589629	0.0728099
Acad12	0.536522	miR-223-3p	-0.333748	-0.58779	0.0739324
Col12a1	-0.351672	miR-92a-3p	0.264279	-0.582528	0.0772051
Usp38	-0.323692	miR-92a-3p	0.264279	-0.582008	0.0775338
Cul3	-0.304273	miR-92a-3p	0.264279	-0.580802	0.078299
Sgms2	-0.497191	miR-92a-3p	0.264279	-0.580478	0.0785052
Gem	-1.01581	miR-92a-3p	0.264279	-0.577508	0.0804139
Sptbn1	-0.231767	miR-143-3p	0.166101	-0.573262	0.0831941
Kctd7	0.694738	miR-223-3p	-0.333748	-0.573027	0.0833502
Cfl2	-0.448522	miR-92a-3p	0.264279	-0.572524	0.0836835
Vezf1	-0.195658	miR-92a-3p	0.264279	-0.569834	0.0854831
Ankrd26	0.73478	miR-223-3p	-0.333748	-0.565487	0.0884441
D5Ertd579e	-0.218548	miR-92a-3p	0.264279	-0.563352	0.0899221
Tnfrsf21	-0.305029	miR-151-3p	0.229398	-0.562464	0.0905411
4930523C07Rik	-0.35663	miR-92a-3p	0.264279	-0.561035	0.091543
Ajuba	-0.273009	miR-351-5p	0.350513	-0.560663	0.0918055
mt-Co1	-0.358739	miR-92a-3p	0.264279	-0.556272	0.0949352
Spin1	-0.182295	miR-125b-5p	0.26464	-0.555669	0.0953704
Iqsec2	0.314154	miR-301a-3p	-0.170833	-0.55507	0.0958037
Sphk2	0.310666	miR-301a-3p	-0.170833	-0.553068	0.0972608
Ctsc	-0.361393	miR-92b-3p	0.421711	-0.552191	0.0979039
Osbpl8	-0.26514	miR-92a-3p	0.264279	-0.552041	0.0980138
Thoc1	-0.251122	miR-92a-3p	0.264279	-0.551953	0.0980785
Larp4b	-0.305235	miR-182-5p	0.217264	-0.551786	0.0982016
Serinc3	-0.484538	miR-92a-3p	0.264279	-0.551602	0.0983369
mt-Co1	-0.358739	miR-484	0.304519	-0.551377	0.0985033
Zfp72	0.668946	miR-223-3p	-0.333748	-0.550506	0.0991471
Glyat	-0.696304	miR-484	0.304519	-0.544916	0.103341
Epc2	-0.313688	miR-92a-3p	0.264279	-0.543865	0.104142
Supt4a	-0.356705	miR-125b-5p	0.26464	-0.541376	0.106054
Cpeb4	-0.492223	miR-92a-3p	0.264279	-0.538037	0.108654
Agfg1	-0.364512	miR-92a-3p	0.264279	-0.536999	0.109471
P2ry6	-0.761948	miR-125b-5p	0.26464	-0.536952	0.109508
Elovl2	-0.255434	miR-125a-5p	0.253387	-0.536747	0.10967
Nrp1	0.209313	miR-301a-3p	-0.170833	-0.536745	0.109672
Zim1	-0.623465	miR-125b-5p	0.26464	-0.535273	0.110837
Tfdp2	-0.442017	miR-92a-3p	0.264279	-0.535216	0.110882
Vhl	-0.287816	miR-125a-5p	0.253387	-0.53512	0.110959
Arhgef5	-0.189834	miR-92a-3p	0.264279	-0.534487	0.111462
Tmem87a	-0.300643	miR-125a-5p	0.253387	-0.533858	0.111965
Zfp770	-0.337239	miR-92a-3p	0.264279	-0.532622	0.112956
Abca1	-0.717985	miR-26a-5p	0.127911	-0.531819	0.113602
Zhx3	-0.28212	miR-10b-5p	0.299587	-0.531109	0.114177
Sgk1	-0.915036	miR-92a-3p	0.264279	-0.530655	0.114544
Zfp82	1.1131	miR-223-3p	-0.333748	-0.530165	0.114942
Jade1	-0.225269	miR-92a-3p	0.264279	-0.529402	0.115563
Aspn	-0.433185	miR-26a-5p	0.127911	-0.529192	0.115735
Zfp91	-0.378839	miR-92a-3p	0.264279	-0.528975	0.115912
Dsel	-0.348549	miR-92a-3p	0.264279	-0.528975	0.115912
Sult1d1	-0.536084	miR-92a-3p	0.264279	-0.528975	0.115912
Il17ra	-0.64803	miR-92a-3p	0.264279	-0.528975	0.115912
Arglu1	-0.17349	miR-92a-3p	0.264279	-0.528975	0.115912
Gclc	-0.616499	miR-92a-3p	0.264279	-0.528975	0.115912
Eea1	-0.283591	miR-92a-3p	0.264279	-0.528975	0.115912
Sgpp1	-0.479286	miR-92a-3p	0.264279	-0.528975	0.115912
Nr1d2	-1.04872	miR-92a-3p	0.264279	-0.528975	0.115912
Mff	-0.501821	miR-92a-3p	0.264279	-0.528559	0.116252
Rap1b	-0.416894	miR-92a-3p	0.264279	-0.528268	0.11649
Exoc5	-0.283626	miR-92a-3p	0.264279	-0.527915	0.11678
Xdh	-0.868036	miR-125b-5p	0.26464	-0.526711	0.117771
Itgb8	-0.781825	miR-26a-5p	0.127911	-0.526507	0.11794
Cops2	-0.388886	miR-92a-3p	0.264279	-0.5248	0.119355
Abhd3	-0.610167	miR-125b-5p	0.26464	-0.524209	0.119847
Rab3ip	-0.176102	miR-92a-3p	0.264279	-0.523399	0.120524
Itgb1	-0.297017	miR-92a-3p	0.264279	-0.523362	0.120555
Ugt1a7c	-0.311383	miR-125b-5p	0.26464	-0.523231	0.120665
Arrdc3	-0.556784	miR-92a-3p	0.264279	-0.522531	0.121252
Rnf2	-0.27744	miR-92a-3p	0.264279	-0.522451	0.12132
Ddx5	-0.180221	miR-92a-3p	0.264279	-0.521361	0.122238
Dcaf8	-0.214686	miR-92a-3p	0.264279	-0.521101	0.122458
Hipk3	-0.316654	miR-10b-5p	0.299587	-0.521054	0.122498
Bmp2k	-0.245398	miR-92a-3p	0.264279	-0.518101	0.125011
Ccdc8	0.496199	miR-301a-3p	-0.170833	-0.515257	0.127461
B4galt1	-0.190929	miR-484	0.304519	-0.514612	0.128022
Zfp697	0.404094	miR-223-3p	-0.333748	-0.512893	0.129521
Itgav	-0.361212	miR-92a-3p	0.264279	-0.511367	0.130861
Slc7a5	-0.534404	miR-125b-5p	0.26464	-0.509704	0.132331
Tgfbr2	-0.220392	miR-125a-5p	0.253387	-0.508852	0.133088
Hspa4l	-0.426162	miR-92b-3p	0.421711	-0.508733	0.133195
Ube2i	-0.451772	miR-92a-3p	0.264279	-0.508063	0.133792
Sytl4	0.453549	miR-223-3p	-0.333748	-0.507877	0.133958
Hs6st1	-0.298104	miR-125b-5p	0.26464	-0.507734	0.134086
Ncoa1	-0.325091	miR-125b-5p	0.26464	-0.506974	0.134767
Ppm1b	-0.199385	miR-125b-5p	0.26464	-0.506268	0.135401
Tas1r1	1.35363	miR-223-3p	-0.333748	-0.506065	0.135584
Kras	-0.441657	miR-92a-3p	0.264279	-0.505601	0.136002
Gmeb2	-0.371251	miR-99a-5p	0.390693	-0.504107	0.137354
Fads3	0.264955	miR-223-3p	-0.333748	-0.503523	0.137885
Ddx3x	-0.352628	miR-92a-3p	0.264279	-0.502738	0.1386
Eif5	-0.591007	miR-92a-3p	0.264279	-0.501601	0.139641
Ncstn	-0.203709	miR-125b-5p	0.26464	-0.500883	0.140299
Kbtbd8	0.924665	miR-301a-3p	-0.170833	-0.499723	0.141369
Ugp2	-0.303141	miR-92a-3p	0.264279	-0.499071	0.141972
Rictor	-0.263187	miR-92a-3p	0.264279	-0.497682	0.143262
Bmp2k	-0.245398	miR-10b-5p	0.299587	-0.495824	0.144999
Sgpl1	-0.256063	miR-10b-5p	0.299587	-0.495715	0.145102
Elk4	-0.305418	miR-92b-3p	0.421711	-0.493603	0.147092
Rad21	-0.287198	miR-92a-3p	0.264279	-0.493301	0.147379
Gmps	-0.308942	miR-92a-3p	0.264279	-0.492429	0.148206
Ajuba	-0.273009	miR-125a-5p	0.253387	-0.490216	0.150319
Chm	-0.286806	miR-92a-3p	0.264279	-0.489379	0.151124
Coq10b	-0.520848	miR-484	0.304519	-0.489192	0.151303
Abi1	-0.459063	miR-92a-3p	0.264279	-0.489056	0.151434
Acap2	-0.205871	miR-26a-5p	0.127911	-0.488203	0.152258
Arrdc3	-0.556784	miR-10b-5p	0.299587	-0.488109	0.152348
Zfp91	-0.378839	miR-10b-5p	0.299587	-0.487887	0.152564
Rbm33	-0.220216	miR-10b-5p	0.299587	-0.487887	0.152564
Rnf14	-0.262841	miR-10b-5p	0.299587	-0.487622	0.15282
Ksr2	0.365272	miR-223-3p	-0.333748	-0.487493	0.152945
Mtmr3	-0.283966	miR-99a-5p	0.390693	-0.486359	0.154046
Ddx5	-0.180221	miR-10b-5p	0.299587	-0.484101	0.156254
Ubl3	-0.215164	miR-92a-3p	0.264279	-0.483945	0.156407
Agfg1	-0.364512	miR-10b-5p	0.299587	-0.483662	0.156685
Aasdh	0.491728	miR-223-3p	-0.333748	-0.483291	0.15705
Gm5424	-0.335382	miR-484	0.304519	-0.482895	0.157441
Arl4a	-0.59324	miR-26a-5p	0.127911	-0.48165	0.158671
Zhx3	-0.28212	miR-125b-5p	0.26464	-0.481347	0.158972
Mettl9	-0.291713	miR-92b-3p	0.421711	-0.479931	0.16038
Klhl42	0.412911	miR-301a-3p	-0.170833	-0.477638	0.162677
Dennd5b	-0.246021	miR-92a-3p	0.264279	-0.477548	0.162767
Hbp1	-0.488494	miR-92a-3p	0.264279	-0.476837	0.163484
Tmem87b	-0.277973	miR-484	0.304519	-0.474746	0.165602
Abhd14a	0.404701	miR-223-3p	-0.333748	-0.474728	0.16562
Bmpr1a	-0.258965	miR-92a-3p	0.264279	-0.474434	0.16592
Abcg1	-0.351273	miR-10b-5p	0.299587	-0.473681	0.166687
Rmnd5a	-0.294377	miR-99a-5p	0.390693	-0.472816	0.167572
Adat1	0.513609	miR-223-3p	-0.333748	-0.472182	0.168221
Zfp595	0.42751	miR-223-3p	-0.333748	-0.472048	0.168359
Klhl24	-0.578657	miR-92a-3p	0.264279	-0.471687	0.16873
Ppp2ca	-0.285755	miR-92b-3p	0.421711	-0.470267	0.170194
Kdm6b	0.498351	miR-301a-3p	-0.170833	-0.469698	0.170783
Pcyt1a	-0.400792	miR-125b-5p	0.26464	-0.468069	0.172474
Dpysl2	0.173877	miR-301a-3p	-0.170833	-0.467932	0.172617
Braf	-0.383855	miR-10b-5p	0.299587	-0.467281	0.173296
Arfgef2	-0.175199	miR-10b-5p	0.299587	-0.467124	0.17346
Larp4b	-0.305235	miR-26a-5p	0.127911	-0.46672	0.173883
Heca	-0.764479	miR-92a-3p	0.264279	-0.466557	0.174053
Nploc4	-0.244646	miR-125a-5p	0.253387	-0.466521	0.174091
Nme4	0.470845	miR-301a-3p	-0.170833	-0.46631	0.174312
Ss18l1	0.283719	miR-223-3p	-0.333748	-0.466092	0.174541
Il12rb2	0.498671	miR-223-3p	-0.333748	-0.465874	0.174769
Slc22a23	-0.372303	miR-26a-5p	0.127911	-0.464316	0.17641
Rdh10	-0.343378	miR-92a-3p	0.264279	-0.463218	0.177571
Rasa2	-0.373937	miR-10b-5p	0.299587	-0.460973	0.179961
Fzd7	0.211576	miR-223-3p	-0.333748	-0.458732	0.182364
Samd1	0.47401	miR-223-3p	-0.333748	-0.458023	0.183129
Acsl4	-0.474508	miR-92a-3p	0.264279	-0.457277	0.183935
Slc30a1	-0.475335	miR-92a-3p	0.264279	-0.45606	0.185255
Ccdc93	0.384757	miR-301a-3p	-0.170833	-0.454469	0.186989
Txnip	-1.13778	miR-125a-5p	0.253387	-0.454284	0.187191
C1qtnf1	-0.402898	miR-125b-5p	0.26464	-0.452122	0.189563
Polr2a	-0.270128	miR-10b-5p	0.299587	-0.451084	0.190709
Gabpa	-0.190637	miR-484	0.304519	-0.449517	0.192446
Rassf8	-0.363147	miR-92a-3p	0.264279	-0.448679	0.193378
Tmem129	0.452384	miR-223-3p	-0.333748	-0.448201	0.193911
Sf1	-0.188208	miR-484	0.304519	-0.44778	0.194382
Mfsd6	-0.379603	miR-92a-3p	0.264279	-0.446632	0.195668
Rnf11	-0.206509	miR-92b-3p	0.421711	-0.445621	0.196804
Zfyve26	-0.225927	miR-125b-5p	0.26464	-0.443136	0.199613
Tlr4	-0.474593	miR-92a-3p	0.264279	-0.441559	0.201409
Gmfb	-0.295578	miR-10b-5p	0.299587	-0.441259	0.201751
Adcy5	0.642752	miR-223-3p	-0.333748	-0.439306	0.203989
Slc16a7	-0.210436	miR-26a-5p	0.127911	-0.438695	0.204692
Tmem87b	-0.277973	miR-10b-5p	0.299587	-0.437438	0.206143
Snrpa	0.289289	miR-223-3p	-0.333748	-0.434146	0.209972
Creb3l1	0.509847	miR-223-3p	-0.333748	-0.433972	0.210176
Sgpl1	-0.256063	miR-125b-5p	0.26464	-0.433141	0.211149
Ssr3	-0.289448	miR-10b-5p	0.299587	-0.432762	0.211594
Cdc42ep2	0.457149	miR-223-3p	-0.333748	-0.43078	0.213928
Zfp408	-0.370737	miR-125b-5p	0.26464	-0.430265	0.214537
Paxbp1	-0.277806	miR-92a-3p	0.264279	-0.429299	0.215682
Tchh	0.553751	miR-223-3p	-0.333748	-0.428246	0.216935
Ugt1a7c	-0.311383	miR-125a-5p	0.253387	-0.428136	0.217066
Cbx2	0.432637	miR-223-3p	-0.333748	-0.42647	0.219056
Purb	-0.255104	miR-10b-5p	0.299587	-0.425647	0.220044
Sirt5	0.504327	miR-223-3p	-0.333748	-0.42554	0.220172
Kdsr	-0.388849	miR-125b-5p	0.26464	-0.424874	0.220972
Dnlz	0.354705	miR-223-3p	-0.333748	-0.424537	0.221379
Rlim	-0.439165	miR-92a-3p	0.264279	-0.424039	0.22198
Pla2g4b	0.795613	miR-223-3p	-0.333748	-0.423005	0.22323
Rac1	-0.190864	miR-99a-5p	0.390693	-0.421591	0.224945
Pros1	-0.432721	miR-92a-3p	0.264279	-0.420707	0.226022
Tnfaip8l1	0.62309	miR-223-3p	-0.333748	-0.418264	0.229012
Zfp94	0.783957	miR-223-3p	-0.333748	-0.418191	0.229102
Ptger4	-0.456904	miR-10b-5p	0.299587	-0.417821	0.229556
Tlk1	-0.2537	miR-10b-5p	0.299587	-0.417516	0.229932
Ifit3	-0.64111	miR-125b-5p	0.26464	-0.417502	0.229949
Sema3a	-0.259892	miR-92a-3p	0.264279	-0.417141	0.230394
Gab3	-0.702302	miR-125b-5p	0.26464	-0.416817	0.230794
Frmd4b	-0.232426	miR-26a-5p	0.127911	-0.416381	0.231332
Suco	-0.276239	miR-26a-5p	0.127911	-0.415005	0.233036
Slc4a7	-0.426632	miR-26a-5p	0.127911	-0.413134	0.235363
Nrcam	0.261164	miR-223-3p	-0.333748	-0.412058	0.236708
Rnf141	-0.245465	miR-92b-3p	0.421711	-0.408599	0.24106
Yod1	-0.466661	miR-10b-5p	0.299587	-0.408249	0.241503
Xrn1	-0.249928	miR-26a-5p	0.127911	-0.407934	0.241902
4931414P19Rik	0.58402	miR-223-3p	-0.333748	-0.406495	0.243729
Camkmt	0.603078	miR-223-3p	-0.333748	-0.406398	0.243852
Hectd1	-0.184583	miR-10b-5p	0.299587	-0.405637	0.244822
Bmpr2	-0.24482	miR-92a-3p	0.264279	-0.405232	0.245339
Bcl2l1	-0.26702	miR-92a-3p	0.264279	-0.405013	0.245619
Secisbp2l	-0.311511	miR-26a-5p	0.127911	-0.402249	0.249166
Ube2a	-0.316206	miR-26a-5p	0.127911	-0.401991	0.249498
S1pr1	-0.456173	miR-92a-3p	0.264279	-0.401208	0.250509
Stat4	-0.769283	miR-92a-3p	0.264279	-0.400163	0.25186
Srr	0.203949	miR-223-3p	-0.333748	-0.399465	0.252767
Atp7a	-0.17906	miR-26a-5p	0.127911	-0.398553	0.253952
Tmem87a	-0.300643	miR-125b-5p	0.26464	-0.397981	0.254697
Tfrc	0.758488	miR-301a-3p	-0.170833	-0.397737	0.255016
Helz2	0.404842	miR-30d-3p	-0.389043	-0.397276	0.255617
Cisd2	-0.278268	miR-26a-5p	0.127911	-0.396234	0.256981
Zfp275	0.268249	miR-301a-3p	-0.170833	-0.395866	0.257464
Ccnf	0.590567	miR-301a-3p	-0.170833	-0.395331	0.258166
Ghitm	-0.225683	miR-92a-3p	0.264279	-0.394407	0.259382
Strn	-0.229404	miR-92a-3p	0.264279	-0.394238	0.259605
Gdf11	0.397478	miR-125b-1-3p	-0.359555	-0.392618	0.261744
Rnf5	0.482646	miR-223-3p	-0.333748	-0.391996	0.262567
Ube2b	-0.263086	miR-26a-5p	0.127911	-0.391779	0.262855
Rnf4	-0.375959	miR-92a-3p	0.264279	-0.390889	0.264038
Pde8a	-0.327416	miR-125b-5p	0.26464	-0.390045	0.265163
Mex3a	0.43063	miR-223-3p	-0.333748	-0.390011	0.265207
Dgkh	-0.290792	miR-125b-5p	0.26464	-0.389793	0.265499
Crebl2	0.557815	miR-223-3p	-0.333748	-0.389104	0.266418
Dpy19l4	-0.221693	miR-92a-3p	0.264279	-0.388377	0.267391
Sp3	-0.338026	miR-92b-3p	0.421711	-0.388184	0.267651
Osmr	-0.890856	miR-10b-5p	0.299587	-0.387114	0.269085
Ankrd10	0.155246	miR-301a-3p	-0.170833	-0.386962	0.269291
Tomm70a	-0.242114	miR-125b-5p	0.26464	-0.386425	0.270013
Lrif1	-0.409038	miR-26a-5p	0.127911	-0.382538	0.275275
Gpcpd1	-0.352111	miR-484	0.304519	-0.382214	0.275716
Wdr26	-0.346911	miR-92a-3p	0.264279	-0.381736	0.276368
Lamp1	-0.255916	miR-484	0.304519	-0.379287	0.279718
Ubr3	-0.283422	miR-26a-5p	0.127911	-0.378959	0.280168
Mafg	0.286633	miR-92a-1-5p	-0.485965	-0.377507	0.282167
Etnk1	-0.308897	miR-26a-5p	0.127911	-0.377459	0.282234
Thap2	1.10533	miR-223-3p	-0.333748	-0.376643	0.283361
Pck1	-1.08233	miR-484	0.304519	-0.376614	0.283401
Hcfc1	-0.23892	miR-92a-3p	0.264279	-0.376227	0.283936
Tmem132a	0.382234	miR-301a-3p	-0.170833	-0.376058	0.28417
Per2	-0.780625	miR-484	0.304519	-0.375766	0.284575
Plag1	-0.551529	miR-26a-5p	0.127911	-0.375693	0.284675
Evi5	-0.24409	miR-92a-3p	0.264279	-0.375343	0.285161
Traf6	-0.627366	miR-92a-3p	0.264279	-0.374804	0.285909
Kras	-0.441657	miR-92b-3p	0.421711	-0.374581	0.286218
Ehd4	-0.248053	miR-125b-5p	0.26464	-0.373475	0.287759
Cpm	-0.314281	miR-125b-5p	0.26464	-0.373304	0.287997
Mfsd6	-0.379603	miR-92b-3p	0.421711	-0.372312	0.289382
Aldob	-0.396285	miR-125b-5p	0.26464	-0.372044	0.289756
Sp3	-0.338026	miR-92a-3p	0.264279	-0.37151	0.290504
Tmf1	-0.219641	miR-125b-5p	0.26464	-0.369998	0.292627
Satb1	-0.253647	miR-125b-5p	0.26464	-0.369304	0.293603
Trim23	-0.454268	miR-484	0.304519	-0.36889	0.294188
Ccnd1	0.215727	miR-223-3p	-0.333748	-0.365693	0.298714
AU022252	0.239168	miR-223-3p	-0.333748	-0.365236	0.299365
Gja1	0.440987	miR-223-3p	-0.333748	-0.363629	0.301658
Med7	-0.369919	miR-26a-5p	0.127911	-0.362615	0.303109
Fam168b	-0.162427	miR-125b-5p	0.26464	-0.3621	0.303848
Dusp8	-0.762567	miR-26a-5p	0.127911	-0.36029	0.30645
Ssr3	-0.289448	miR-10a-5p	0.364845	-0.359078	0.308201
Crbn	-0.527471	miR-484	0.304519	-0.358439	0.309125
Chst1	0.544386	miR-301a-3p	-0.170833	-0.357662	0.310251
Etf1	-0.438268	miR-484	0.304519	-0.356845	0.311437
Bcl2l1	-0.26702	miR-10b-5p	0.299587	-0.356834	0.311453
Ash2l	-0.213668	miR-484	0.304519	-0.353951	0.31566
Fam107b	-0.415978	miR-10b-5p	0.299587	-0.353529	0.316278
Wdr26	-0.346911	miR-92b-3p	0.421711	-0.353418	0.31644
Sbk1	0.357588	miR-223-3p	-0.333748	-0.352944	0.317135
Opa1	-0.218752	miR-125b-5p	0.26464	-0.352866	0.317249
Rnf103	-0.602703	miR-92a-3p	0.264279	-0.350884	0.320166
Chp1	-0.229818	miR-26a-5p	0.127911	-0.350451	0.320806
Map9	0.736257	miR-223-3p	-0.333748	-0.34908	0.322832
Fbxo38	-0.249901	miR-125b-5p	0.26464	-0.348789	0.323265
Tiparp	-0.526452	miR-484	0.304519	-0.348764	0.323301
Itgav	-0.361212	miR-92b-3p	0.421711	-0.348391	0.323854
Zfp644	-0.19734	miR-92a-3p	0.264279	-0.347675	0.324918
Ankrd12	-0.447753	miR-10b-5p	0.299587	-0.344577	0.32954
Tef	-0.466602	miR-484	0.304519	-0.344208	0.330092
Asah2	-0.377546	miR-125b-5p	0.26464	-0.343532	0.331105
Vegfb	0.576669	miR-223-3p	-0.333748	-0.343486	0.331175
Lats2	-0.232773	miR-92a-3p	0.264279	-0.342833	0.332156
Pdcd6	-0.397761	miR-92a-3p	0.264279	-0.342756	0.332271
Ttc9c	0.438245	miR-301a-3p	-0.170833	-0.342318	0.332931
Slc7a1	-0.350256	miR-125b-5p	0.26464	-0.341259	0.334525
Slc25a12	-0.250451	miR-92a-3p	0.264279	-0.340316	0.33595
Kcnn3	0.588477	miR-223-3p	-0.333748	-0.339361	0.337396
Klf9	-1.30369	miR-143-3p	0.166101	-0.339032	0.337895
Ccndbp1	-0.330533	miR-10b-5p	0.299587	-0.338271	0.33905
Gab3	-0.702302	miR-125a-5p	0.253387	-0.338122	0.339277
Slc17a5	-0.254415	miR-99a-5p	0.390693	-0.337709	0.339905
Avl9	-0.433231	miR-92a-3p	0.264279	-0.337571	0.340114
Nfic	0.410234	miR-301a-3p	-0.170833	-0.337501	0.340221
Helz2	0.404842	miR-301a-3p	-0.170833	-0.337397	0.340379
Ttn	-0.589801	miR-26a-5p	0.127911	-0.336715	0.341418
Rnf4	-0.375959	miR-342-3p	0.365769	-0.336	0.342509
Strn	-0.229404	miR-125b-5p	0.26464	-0.335237	0.343676
Ggcx	0.397324	miR-301a-3p	-0.170833	-0.334758	0.344409
Syne3	-0.550195	miR-125b-5p	0.26464	-0.334674	0.344537
Spcs3	-0.335592	miR-125b-5p	0.26464	-0.33323	0.346753
Map3k2	-0.22504	miR-125b-5p	0.26464	-0.331943	0.348734
Fhl2	-0.28685	miR-92a-3p	0.264279	-0.330698	0.350655
Gja1	0.440987	miR-301a-3p	-0.170833	-0.329966	0.351787
Zfp773	1.55643	miR-223-3p	-0.333748	-0.32854	0.353997
Zbtb20	-0.25792	miR-92a-3p	0.264279	-0.328323	0.354334
Bmpr2	-0.24482	miR-125a-5p	0.253387	-0.326369	0.357376
Aspn	-0.433185	miR-125b-5p	0.26464	-0.326052	0.357871
Slc44a4	0.387204	miR-223-3p	-0.333748	-0.325636	0.358521
Plaa	-0.330366	miR-92a-3p	0.264279	-0.325529	0.358689
Ggcx	0.397324	miR-223-3p	-0.333748	-0.324696	0.359991
Serpinb6a	-0.281415	miR-92a-3p	0.264279	-0.32432	0.360582
Dapk3	0.323487	miR-223-3p	-0.333748	-0.323478	0.361902
Cpeb3	-0.388258	miR-92a-3p	0.264279	-0.323441	0.361959
Mettl4	0.366227	miR-223-3p	-0.333748	-0.321644	0.364787
Vgll4	0.43329	miR-301a-3p	-0.170833	-0.319989	0.367401
Prr5l	0.737817	miR-223-3p	-0.333748	-0.319248	0.368574
Aff4	-0.366324	miR-484	0.304519	-0.318294	0.370087
Sgpl1	-0.256063	miR-92a-3p	0.264279	-0.31741	0.371492
Riok3	-0.356872	miR-92a-3p	0.264279	-0.316749	0.372544
Gja5	0.772916	miR-223-3p	-0.333748	-0.315615	0.374353
Taok1	-0.17423	miR-99a-5p	0.390693	-0.313019	0.378509
Fam168b	-0.162427	miR-10b-5p	0.299587	-0.312802	0.378858
Ginm1	-0.372182	miR-10b-5p	0.299587	-0.31188	0.38034
Ccndbp1	-0.330533	miR-191-5p	0.329313	-0.311651	0.380708
Pomk	0.355028	miR-223-3p	-0.333748	-0.310742	0.382173
Snx18	-0.25506	miR-92a-3p	0.264279	-0.310556	0.382474
St8sia4	0.52904	miR-223-3p	-0.333748	-0.309354	0.384415
Wasl	-0.212685	miR-92a-3p	0.264279	-0.309188	0.384684
Frmd4b	-0.232426	miR-484	0.304519	-0.30854	0.385734
Osbpl8	-0.26514	miR-10b-5p	0.299587	-0.308113	0.386425
Mbnl2	-0.335396	miR-92a-3p	0.264279	-0.307436	0.387524
Ccdc77	0.379487	miR-223-3p	-0.333748	-0.307318	0.387717
H2-T24	0.449621	miR-223-3p	-0.333748	-0.306665	0.388777
Srsf6	-0.307822	miR-125b-5p	0.26464	-0.306647	0.388807
Pip4k2b	0.410971	miR-223-3p	-0.333748	-0.306539	0.388983
Zfp113	0.445049	miR-301a-3p	-0.170833	-0.303068	0.394649
Vwa8	-0.257304	miR-125b-5p	0.26464	-0.302099	0.396238
Myof	-0.363793	miR-26a-5p	0.127911	-0.301548	0.397143
Asah1	-0.269839	miR-125b-5p	0.26464	-0.3007	0.398538
Ccdc138	0.458711	miR-223-3p	-0.333748	-0.300473	0.398912
Mitf	0.329675	miR-301a-3p	-0.170833	-0.300208	0.399349
Scarb2	-0.617504	miR-484	0.304519	-0.30005	0.399609
Serinc5	-0.495783	miR-92a-3p	0.264279	-0.299765	0.400078
Lrrc17	-0.459615	miR-10b-5p	0.299587	-0.299698	0.400189
Slc20a1	-0.444511	miR-191-5p	0.329313	-0.294499	0.408808
Ska2	0.37088	miR-223-3p	-0.333748	-0.293457	0.410546
Arih2	-0.549836	miR-484	0.304519	-0.293091	0.411157
Zfp503	-0.297815	miR-99a-5p	0.390693	-0.292476	0.412186
Egfr	-0.492529	miR-10b-5p	0.299587	-0.291791	0.413333
Erbb3	-0.420449	miR-484	0.304519	-0.291466	0.413877
Atp1b1	-0.384348	miR-125a-5p	0.253387	-0.290775	0.415035
Etf1	-0.438268	miR-26a-5p	0.127911	-0.290512	0.415477
Brpf3	0.418111	miR-223-3p	-0.333748	-0.290362	0.415729
Smarce1	-0.267957	miR-10b-5p	0.299587	-0.290338	0.415769
Slc35b3	-0.331647	miR-92a-3p	0.264279	-0.290218	0.415971
Tuba4a	-0.284416	miR-484	0.304519	-0.290152	0.416081
Tomm70a	-0.242114	miR-125a-5p	0.253387	-0.288452	0.418943
Lrif1	-0.409038	miR-92a-3p	0.264279	-0.287331	0.420835
Slc25a22	1.012	miR-223-3p	-0.333748	-0.286983	0.421422
Traf1	0.587795	miR-223-3p	-0.333748	-0.285962	0.42315
Rb1cc1	-0.365003	miR-10b-5p	0.299587	-0.285311	0.424254
Ano8	0.380404	miR-223-3p	-0.333748	-0.285249	0.424359
Gbe1	-0.311603	miR-92a-3p	0.264279	-0.284723	0.425251
1190007I07Rik	0.568412	miR-223-3p	-0.333748	-0.284348	0.425888
4930430F08Rik	0.315624	miR-223-3p	-0.333748	-0.283685	0.427014
Hoxa6	0.551307	miR-223-3p	-0.333748	-0.283582	0.427191
Dusp8	-0.762567	miR-92a-3p	0.264279	-0.283418	0.427469
Tapbp	-0.334022	miR-484	0.304519	-0.282927	0.428306
Agps	-0.227141	miR-125b-5p	0.26464	-0.280629	0.432227
Rnf11	-0.206509	miR-92a-3p	0.264279	-0.280275	0.432832
Icam1	-0.389016	miR-125b-5p	0.26464	-0.278958	0.435089
Fdxacb1	-0.566428	miR-125b-5p	0.26464	-0.278838	0.435294
Bcl2l1	-0.26702	miR-92b-3p	0.421711	-0.276754	0.438878
Dcaf8	-0.214686	miR-484	0.304519	-0.275499	0.441042
Aplp2	-0.231445	miR-484	0.304519	-0.275113	0.441709
Cd2ap	-0.322764	miR-92a-3p	0.264279	-0.274848	0.442167
Pura	0.371414	miR-301a-3p	-0.170833	-0.274644	0.442519
Elk4	-0.305418	miR-125b-5p	0.26464	-0.273341	0.444773
Spred1	-0.238587	miR-26a-5p	0.127911	-0.273334	0.444787
Ccdc91	0.313485	miR-223-3p	-0.333748	-0.273237	0.444954
Dbn1	0.335458	miR-223-3p	-0.333748	-0.272955	0.445444
Jak1	-0.176655	miR-484	0.304519	-0.271738	0.447557
Galnt2	0.204414	miR-30d-3p	-0.389043	-0.270616	0.449508
Chic2	-0.536533	miR-92a-3p	0.264279	-0.270289	0.450078
1810013L24Rik	-0.449199	miR-92a-3p	0.264279	-0.269985	0.450608
Sh3pxd2a	0.200243	miR-223-3p	-0.333748	-0.269698	0.451108
Clasp2	-0.154473	miR-26a-5p	0.127911	-0.26884	0.452606
Tmem128	-0.354538	miR-125b-5p	0.26464	-0.268643	0.452949
Ankrd44	-0.452074	miR-26a-5p	0.127911	-0.267938	0.454182
Fam135a	-0.279743	miR-92a-3p	0.264279	-0.266409	0.45686
Lgals8	-0.361612	miR-484	0.304519	-0.26636	0.456946
Nab1	-0.291517	miR-92a-3p	0.264279	-0.265688	0.458126
Ppp2ca	-0.285755	miR-125a-5p	0.253387	-0.265638	0.458213
Phyh	-0.269239	miR-484	0.304519	-0.265588	0.458301
Tbcel	-0.258831	miR-10b-5p	0.299587	-0.265344	0.45873
Prkrip1	-0.259021	miR-10b-5p	0.299587	-0.263393	0.462164
Smndc1	-0.251181	miR-10b-5p	0.299587	-0.263312	0.462307
Pde4b	-0.207238	miR-92a-3p	0.264279	-0.262782	0.463242
Anxa3	-0.559526	miR-92a-3p	0.264279	-0.26152	0.465471
Ears2	0.40656	miR-223-3p	-0.333748	-0.261227	0.465989
Gabpa	-0.190637	miR-26a-5p	0.127911	-0.261008	0.466377
Scaf11	-0.240898	miR-125b-5p	0.26464	-0.260749	0.466836
Apc	-0.24113	miR-484	0.304519	-0.258782	0.470325
Bsdc1	-0.283435	miR-92a-3p	0.264279	-0.258035	0.471654
Grsf1	-0.3542	miR-125a-5p	0.253387	-0.25769	0.472267
Rmnd5a	-0.294377	miR-92b-3p	0.421711	-0.257686	0.472275
Ypel5	-0.651019	miR-151-3p	0.229398	-0.257472	0.472655
Aldob	-0.396285	miR-92a-3p	0.264279	-0.257431	0.472728
Tlk1	-0.2537	miR-151-5p	0.331097	-0.256971	0.473548
Sulf1	0.34575	miR-301a-3p	-0.170833	-0.256332	0.474687
Clasp2	-0.154473	miR-125b-5p	0.26464	-0.256076	0.475145
Riok3	-0.356872	miR-92b-3p	0.421711	-0.255977	0.475321
Zbtb40	0.796626	miR-223-3p	-0.333748	-0.255212	0.476686
BC024978	0.284163	miR-223-3p	-0.333748	-0.254965	0.477129
Zfyve19	0.26817	miR-223-3p	-0.333748	-0.254774	0.477471
H2-K1	-0.439968	miR-125a-5p	0.253387	-0.254726	0.477556
B4galt1	-0.190929	miR-26a-5p	0.127911	-0.254122	0.478637
Slc9a5	0.416172	miR-223-3p	-0.333748	-0.253948	0.478949
Tor1aip1	-0.334268	miR-151-3p	0.229398	-0.25366	0.479465
Soat1	-0.210481	miR-92a-3p	0.264279	-0.252219	0.48205
Gclc	-0.616499	miR-484	0.304519	-0.251828	0.482752
Pttg1ip	-0.269158	miR-484	0.304519	-0.251702	0.482978
Dock9	-0.218294	miR-484	0.304519	-0.251421	0.483483
Adam23	-0.934279	miR-10b-5p	0.299587	-0.250627	0.484912
Mapk6	-0.460475	miR-191-5p	0.329313	-0.24857	0.488623
Ubxn7	-0.231635	miR-298-5p	0.265359	-0.248349	0.489023
Ndrg1	-0.835904	miR-26a-5p	0.127911	-0.248246	0.489208
Mapkap1	0.30298	miR-301a-3p	-0.170833	-0.247735	0.490132
Sp3	-0.338026	miR-191-5p	0.329313	-0.247309	0.490903
Dennd1b	-0.266315	miR-92a-3p	0.264279	-0.244159	0.496619
Tax1bp1	-0.41725	miR-484	0.304519	-0.243664	0.497519
Dock5	0.283895	miR-30d-3p	-0.389043	-0.241963	0.50062
Sec63	-0.289731	miR-92a-3p	0.264279	-0.241899	0.500738
Jmy	-0.223489	miR-92a-3p	0.264279	-0.24127	0.501887
Eif2ak2	-0.305669	miR-143-3p	0.166101	-0.239878	0.504432
Tab2	-0.378048	miR-125b-5p	0.26464	-0.239193	0.505687
Dand5	0.546089	miR-223-3p	-0.333748	-0.239032	0.505983
Pde4b	-0.207238	miR-125b-5p	0.26464	-0.238388	0.507164
Il6ra	-0.584252	miR-125a-5p	0.253387	-0.237649	0.508522
Mapkapk2	-0.26039	miR-484	0.304519	-0.237157	0.509425
Xpo4	-0.269636	miR-125a-5p	0.253387	-0.236638	0.510381
Osbpl8	-0.26514	miR-92b-3p	0.421711	-0.236558	0.510527
Atp1b1	-0.384348	miR-125b-5p	0.26464	-0.233347	0.516451
Pomgnt2	0.931311	miR-223-3p	-0.333748	-0.232584	0.517863
Dennd1b	-0.266315	miR-125b-5p	0.26464	-0.232488	0.518041
Tgfbr2	-0.220392	miR-92a-3p	0.264279	-0.232128	0.518707
Dcp2	0.312474	miR-301a-3p	-0.170833	-0.231958	0.519022
Tapbp	-0.334022	miR-143-3p	0.166101	-0.229775	0.523074
Rnaseh2b	-0.21978	miR-26a-5p	0.127911	-0.229631	0.523342
Adamtsl3	-0.421798	miR-26a-5p	0.127911	-0.229426	0.523724
Padi2	0.444549	miR-223-3p	-0.333748	-0.229405	0.523762
Slc14a1	-0.820736	miR-125b-5p	0.26464	-0.229069	0.524387
Ier3	-0.553239	miR-26a-5p	0.127911	-0.228106	0.526182
Ttc33	-0.240999	miR-26a-5p	0.127911	-0.228081	0.526228
Arntl	-0.326026	miR-92a-3p	0.264279	-0.227588	0.527146
Avl9	-0.433231	miR-92b-3p	0.421711	-0.227067	0.528119
Plk3	-1.56068	miR-484	0.304519	-0.226328	0.529498
Cnst	0.28267	miR-223-3p	-0.333748	-0.226306	0.529539
Mettl16	0.44862	miR-223-3p	-0.333748	-0.226269	0.529609
Reck	-0.315104	miR-26a-5p	0.127911	-0.225566	0.530922
Ubl3	-0.215164	miR-92b-3p	0.421711	-0.225249	0.531516
Ppp1r15b	-0.248822	miR-26a-5p	0.127911	-0.225155	0.531693
Slc25a30	-0.448744	miR-26a-5p	0.127911	-0.225095	0.531805
Stk36	0.647516	miR-223-3p	-0.333748	-0.22406	0.533743
Ccdc8	0.496199	miR-223-3p	-0.333748	-0.223246	0.535268
B4galt2	0.326781	miR-301a-3p	-0.170833	-0.223187	0.535381
Prkab1	-0.348634	miR-484	0.304519	-0.223175	0.535403
Tmem168	-0.234564	miR-26a-5p	0.127911	-0.223095	0.535553
Spag9	-0.28964	miR-92a-3p	0.264279	-0.222882	0.535953
Dennd5b	-0.246021	miR-191-5p	0.329313	-0.222574	0.53653
Gtf2b	-0.249246	miR-26a-5p	0.127911	-0.222459	0.536747
Fbxo16	0.344808	miR-223-3p	-0.333748	-0.221205	0.539104
Zbtb26	0.378086	miR-223-3p	-0.333748	-0.221139	0.539229
Hif1a	-0.278245	miR-92b-3p	0.421711	-0.220086	0.541212
Tmem107	0.687472	miR-223-3p	-0.333748	-0.220066	0.54125
Ccdc137	0.563204	miR-223-3p	-0.333748	-0.219758	0.541829
Zranb1	-0.38062	miR-10b-5p	0.299587	-0.21971	0.54192
BC005537	-0.249569	miR-92b-3p	0.421711	-0.218939	0.543376
Xdh	-0.868036	miR-125a-5p	0.253387	-0.218748	0.543735
2610318N02Rik	0.324791	miR-223-3p	-0.333748	-0.218516	0.544174
Sptbn1	-0.231767	miR-10b-5p	0.299587	-0.21769	0.545736
Fmr1	-0.288778	miR-92a-3p	0.264279	-0.21759	0.545924
Rab43	-0.259727	miR-484	0.304519	-0.216121	0.548706
Ccdc134	0.477681	miR-223-3p	-0.333748	-0.215923	0.549081
Dnajb6	-0.246146	miR-10b-5p	0.299587	-0.215587	0.549717
Aff4	-0.366324	miR-92a-3p	0.264279	-0.214351	0.552064
Rmnd5a	-0.294377	miR-143-3p	0.166101	-0.213925	0.552874
Plekhm3	-0.308192	miR-26a-5p	0.127911	-0.213829	0.553055
Sash1	-0.281681	miR-125b-5p	0.26464	-0.213262	0.554134
Il6ra	-0.584252	miR-484	0.304519	-0.21176	0.556995
Tfb1m	0.472398	miR-223-3p	-0.333748	-0.211751	0.557011
Tmem132a	0.382234	miR-223-3p	-0.333748	-0.211464	0.557558
Ip6k1	-0.278633	miR-143-3p	0.166101	-0.210687	0.559042
Pgap2	0.376304	miR-301a-3p	-0.170833	-0.210656	0.5591
Cyp1b1	-0.682035	miR-92a-3p	0.264279	-0.209467	0.561372
Myh11	0.38912	miR-223-3p	-0.333748	-0.20912	0.562036
Ctif	0.487356	miR-223-3p	-0.333748	-0.208071	0.564043
Atoh8	0.666861	miR-223-3p	-0.333748	-0.20764	0.56487
Osbp	-0.239712	miR-143-3p	0.166101	-0.207217	0.565679
Cdc42bpb	-0.223456	miR-143-3p	0.166101	-0.207217	0.565679
Trmt6	-0.366666	miR-92a-3p	0.264279	-0.206789	0.566501
Tle6	0.747851	miR-223-3p	-0.333748	-0.205714	0.568564
Gadd45a	-0.379778	miR-484	0.304519	-0.205622	0.568742
Elovl2	-0.255434	miR-125b-5p	0.26464	-0.204272	0.571338
Ap3m2	0.641042	miR-223-3p	-0.333748	-0.2027	0.574368
Zc3h12c	-0.486115	miR-143-3p	0.166101	-0.201749	0.576203
Dnajc5	-0.422953	miR-10b-5p	0.299587	-0.201652	0.57639
Hmox1	-2.86466	miR-125b-5p	0.26464	-0.201587	0.576515
Spice1	1.00228	miR-223-3p	-0.333748	-0.199842	0.579891
Astn2	0.216288	miR-223-3p	-0.333748	-0.198666	0.582167
Ctsk	-0.594366	miR-125b-5p	0.26464	-0.197866	0.583719
Pex26	0.566889	miR-223-3p	-0.333748	-0.197024	0.585355
Fv1	0.726982	miR-223-3p	-0.333748	-0.196859	0.585675
Gns	-0.299493	miR-143-3p	0.166101	-0.196828	0.585735
Rnf4	-0.375959	miR-92b-3p	0.421711	-0.195058	0.589177
H2-Q4	-0.463464	miR-125b-5p	0.26464	-0.194938	0.589412
Apc	-0.24113	miR-10b-5p	0.299587	-0.19464	0.589993
Serpina6	-0.549534	miR-143-3p	0.166101	-0.192578	0.594014
Xpo4	-0.269636	miR-125b-5p	0.26464	-0.191637	0.595854
Reep3	-0.214222	miR-26a-5p	0.127911	-0.190621	0.597842
Gpam	-0.197506	miR-26a-5p	0.127911	-0.190214	0.598637
Chuk	-0.317703	miR-26a-5p	0.127911	-0.190212	0.598641
Plekhm3	-0.308192	miR-125b-5p	0.26464	-0.190034	0.598991
Ptger4	-0.456904	miR-92b-3p	0.421711	-0.189957	0.599142
Dcp2	0.312474	miR-27b-5p	-0.522168	-0.18937	0.600292
Gsr	-0.448094	miR-26a-5p	0.127911	-0.189154	0.600716
Usp20	0.360591	miR-301a-3p	-0.170833	-0.18894	0.601136
Ifngr2	-0.228571	miR-26a-5p	0.127911	-0.187821	0.60333
Mga	0.185973	miR-301a-3p	-0.170833	-0.187525	0.603913
Slc4a4	-0.614239	miR-125b-5p	0.26464	-0.187351	0.604255
Dennd4a	-0.263199	miR-125a-5p	0.253387	-0.18704	0.604866
Ipcef1	0.520026	miR-301a-3p	-0.170833	-0.187003	0.604939
Rbm14	0.615791	miR-301a-3p	-0.170833	-0.186619	0.605694
Gsta4	-0.381908	miR-298-5p	0.265359	-0.185938	0.607033
Aebp2	0.178935	miR-301a-3p	-0.170833	-0.185436	0.608021
Cyp2d22	-0.405277	miR-484	0.304519	-0.185261	0.608367
Tgfbr2	-0.220392	miR-125b-5p	0.26464	-0.185129	0.608627
Map1a	0.535654	miR-301a-3p	-0.170833	-0.184978	0.608925
Zfyve26	-0.225927	miR-26a-5p	0.127911	-0.184657	0.609556
Tmed7	-0.314084	miR-125b-5p	0.26464	-0.184495	0.609875
Chst1	0.544386	miR-223-3p	-0.333748	-0.183473	0.611893
Mastl	-0.323404	miR-92a-3p	0.264279	-0.183218	0.612396
Hipk3	-0.316654	miR-92b-3p	0.421711	-0.182901	0.613021
Kdm2a	0.150949	miR-301a-3p	-0.170833	-0.181757	0.615282
Tor1aip2	-0.261591	miR-92a-3p	0.264279	-0.180985	0.61681
Ppp2ca	-0.285755	miR-342-3p	0.365769	-0.180343	0.618081
Rnf157	-0.418731	miR-92a-3p	0.264279	-0.180136	0.618491
Braf	-0.383855	miR-92b-3p	0.421711	-0.180112	0.618539
Armc6	0.480048	miR-223-3p	-0.333748	-0.178316	0.622102
Pik3ca	-0.201186	miR-92a-3p	0.264279	-0.178025	0.622679
Bmpr2	-0.24482	miR-125b-5p	0.26464	-0.177554	0.623615
Epha7	0.314307	miR-223-3p	-0.333748	-0.177034	0.624649
Sumf2	0.461836	miR-223-3p	-0.333748	-0.176916	0.624883
Slc25a30	-0.448744	miR-125b-5p	0.26464	-0.176723	0.625266
C1s1	-0.256185	miR-484	0.304519	-0.175993	0.62672
Tmtc4	0.193211	miR-223-3p	-0.333748	-0.175269	0.628162
Dpyd	-0.389417	miR-484	0.304519	-0.175041	0.628616
Pi4kb	-0.211767	miR-484	0.304519	-0.174322	0.630049
Crebrf	-0.834023	miR-26a-5p	0.127911	-0.174215	0.630263
Naa30	-0.484907	miR-484	0.304519	-0.173696	0.631298
Lats2	-0.232773	miR-125b-5p	0.26464	-0.17274	0.633206
Ppp1r3f	0.611432	miR-223-3p	-0.333748	-0.17195	0.634785
Apc	-0.24113	miR-125b-5p	0.26464	-0.171174	0.636337
Mmachc	0.541229	miR-223-3p	-0.333748	-0.170715	0.637255
Zc3hav1	-0.262685	miR-92a-3p	0.264279	-0.170664	0.637357
Ppp1r15b	-0.248822	miR-92a-3p	0.264279	-0.170643	0.637399
Ddx19b	-0.269779	miR-26a-5p	0.127911	-0.170392	0.637902
Hnrnpdl	-0.490898	miR-125b-5p	0.26464	-0.170153	0.63838
Enc1	0.299558	miR-223-3p	-0.333748	-0.169354	0.639981
Zfyve21	0.368981	miR-223-3p	-0.333748	-0.168528	0.641638
Ripk2	-0.458177	miR-26a-5p	0.127911	-0.168387	0.641921
Ctso	-0.335422	miR-151-5p	0.331097	-0.168118	0.642461
Aars	-0.226392	miR-92a-3p	0.264279	-0.168042	0.642614
Ncs1	0.362015	miR-223-3p	-0.333748	-0.168026	0.642646
Crebrf	-0.834023	miR-143-3p	0.166101	-0.167565	0.643572
Sdad1	-0.252412	miR-125a-5p	0.253387	-0.167485	0.643732
Ago3	0.222236	miR-301a-3p	-0.170833	-0.166318	0.646077
Yipf4	-0.451437	miR-92a-3p	0.264279	-0.165801	0.647117
Acad10	0.350996	miR-223-3p	-0.333748	-0.164419	0.6499
Ubr5	-0.207057	miR-92a-3p	0.264279	-0.164047	0.65065
Smad4	-0.304747	miR-92a-3p	0.264279	-0.163566	0.65162
Ubr5	-0.207057	miR-92b-3p	0.421711	-0.162468	0.653834
Vps37a	-0.274186	miR-125b-5p	0.26464	-0.160114	0.658592
Usp20	0.360591	miR-223-3p	-0.333748	-0.159902	0.659021
Itgb1	-0.297017	miR-92b-3p	0.421711	-0.159572	0.65969
Smad4	-0.304747	miR-92b-3p	0.421711	-0.15935	0.660138
Eif2ak2	-0.305669	miR-125b-5p	0.26464	-0.159326	0.660187
Elf2	-0.206687	miR-484	0.304519	-0.1593	0.660241
Cebpb	-0.777105	miR-92a-3p	0.264279	-0.159209	0.660425
Rnf4	-0.375959	miR-125b-5p	0.26464	-0.158686	0.661484
B3galnt2	0.402021	miR-223-3p	-0.333748	-0.157992	0.662891
Satb1	-0.253647	miR-92b-3p	0.421711	-0.157153	0.664593
Ap1ar	-0.21381	miR-99a-5p	0.390693	-0.156425	0.666072
Zfp770	-0.337239	miR-92b-3p	0.421711	-0.155584	0.66778
Exoc5	-0.283626	miR-92b-3p	0.421711	-0.15527	0.668418
Tor1aip1	-0.334268	miR-92a-3p	0.264279	-0.155201	0.668558
Dsel	-0.348549	miR-92b-3p	0.421711	-0.155019	0.668928
Il17ra	-0.64803	miR-92b-3p	0.421711	-0.155019	0.668928
Eea1	-0.283591	miR-92b-3p	0.421711	-0.155019	0.668928
Rnf165	0.5852	miR-125b-1-3p	-0.359555	-0.154531	0.669921
Cops2	-0.388886	miR-92b-3p	0.421711	-0.154253	0.670486
Bmp2k	-0.245398	miR-92b-3p	0.421711	-0.154141	0.670714
Rap1b	-0.416894	miR-92b-3p	0.421711	-0.153932	0.671141
Brap	-0.339237	miR-10b-5p	0.299587	-0.153819	0.67137
Ube2b	-0.263086	miR-92b-3p	0.421711	-0.153661	0.671691
Chic2	-0.536533	miR-10b-5p	0.299587	-0.153634	0.671747
Gcnt4	-0.446166	miR-10b-5p	0.299587	-0.153587	0.671842
Rnf4	-0.375959	miR-151-5p	0.331097	-0.153279	0.67247
Ankrd13b	0.605082	miR-223-3p	-0.333748	-0.152417	0.674226
Dcaf8	-0.214686	miR-92b-3p	0.421711	-0.151849	0.675384
Ddx5	-0.180221	miR-92b-3p	0.421711	-0.151657	0.675776
Zfp808	0.915176	miR-223-3p	-0.333748	-0.15129	0.676524
Twf1	-0.334331	miR-92a-3p	0.264279	-0.151073	0.676968
Trim23	-0.454268	miR-92a-3p	0.264279	-0.149286	0.680618
Acvr2a	-0.477162	miR-26a-5p	0.127911	-0.149007	0.681189
Olfr1033	-0.606414	miR-125b-5p	0.26464	-0.148798	0.681615
Axin2	0.259591	miR-223-3p	-0.333748	-0.148614	0.681992
Ctsc	-0.361393	miR-92a-3p	0.264279	-0.148377	0.682477
Mat2b	-0.305279	miR-484	0.304519	-0.147959	0.683333
Rasa2	-0.373937	miR-99a-5p	0.390693	-0.147644	0.683978
Egfr	-0.492529	miR-125a-5p	0.253387	-0.147579	0.68411
Jade1	-0.225269	miR-92b-3p	0.421711	-0.147134	0.685023
Mfsd6	-0.379603	miR-26a-5p	0.127911	-0.14698	0.685337
Ate1	-0.264532	miR-143-3p	0.166101	-0.146243	0.686848
Dazap2	-0.471508	miR-125b-5p	0.26464	-0.143992	0.691467
Tmem168	-0.234564	miR-125b-5p	0.26464	-0.143132	0.693236
Iqgap2	-0.184305	miR-125b-5p	0.26464	-0.142816	0.693885
Letm2	0.417492	miR-223-3p	-0.333748	-0.142772	0.693976
Elk4	-0.305418	miR-484	0.304519	-0.142599	0.694331
D2hgdh	0.432534	miR-223-3p	-0.333748	-0.142173	0.695208
Zfp213	0.42189	miR-223-3p	-0.333748	-0.138702	0.70236
N4bp1	0.20714	miR-301a-3p	-0.170833	-0.138267	0.703257
C1qtnf3	-0.363428	miR-26a-5p	0.127911	-0.136798	0.706292
Cpeb2	-0.631325	miR-92a-3p	0.264279	-0.136666	0.706564
S1pr1	-0.456173	miR-92b-3p	0.421711	-0.136172	0.707586
4930430F08Rik	0.315624	miR-301a-3p	-0.170833	-0.135794	0.708369
Zdhhc1	0.265764	miR-223-3p	-0.333748	-0.135606	0.708756
Cstf3	0.192991	miR-30d-3p	-0.389043	-0.134649	0.710738
Asb2	1.07294	miR-223-3p	-0.333748	-0.13356	0.712995
Ankrd12	-0.447753	miR-92a-3p	0.264279	-0.133316	0.713498
Ubn1	-0.14045	miR-26a-5p	0.127911	-0.133018	0.714117
Lpin2	-0.235207	miR-10b-5p	0.299587	-0.131807	0.71663
Sik1	-0.322473	miR-92a-3p	0.264279	-0.128282	0.723955
Pikfyve	-0.25682	miR-92a-3p	0.264279	-0.128036	0.724467
Rnaseh2b	-0.21978	miR-125b-5p	0.26464	-0.127829	0.724899
Cpeb4	-0.492223	miR-10b-5p	0.299587	-0.126692	0.727268
Akap11	-0.240056	miR-92a-3p	0.264279	-0.126391	0.727895
Lrpprc	-0.221579	miR-26a-5p	0.127911	-0.126341	0.727999
Ranbp10	0.269344	miR-301a-3p	-0.170833	-0.126147	0.728403
Pck1	-1.08233	miR-125b-5p	0.26464	-0.125673	0.729392
Usp47	-0.250053	miR-125a-5p	0.253387	-0.125612	0.729517
Sdc4	-0.298289	miR-125b-5p	0.26464	-0.124976	0.730845
Kntc1	0.25498	miR-301a-3p	-0.170833	-0.124699	0.731424
Mga	0.185973	miR-125b-1-3p	-0.359555	-0.124355	0.732142
Ppp1r15b	-0.248822	miR-151-3p	0.229398	-0.124034	0.732811
Rnase4	-0.411237	miR-10b-5p	0.299587	-0.12182	0.737439
Pttg1ip	-0.269158	miR-151-5p	0.331097	-0.12161	0.737877
Hs6st1	-0.298104	miR-26a-5p	0.127911	-0.121103	0.738937
Ttll7	0.368757	miR-223-3p	-0.333748	-0.121021	0.73911
Alcam	-0.335307	miR-26a-5p	0.127911	-0.12093	0.7393
Fam53c	0.354863	miR-301a-3p	-0.170833	-0.120878	0.739409
Syne3	-0.550195	miR-92b-3p	0.421711	-0.120301	0.740617
Stam2	-0.304881	miR-26a-5p	0.127911	-0.120182	0.740867
Dnajb12	-0.402838	miR-92a-3p	0.264279	-0.120124	0.740988
Ptger4	-0.456904	miR-92a-3p	0.264279	-0.119971	0.741308
Med9	-0.262587	miR-10b-5p	0.299587	-0.119928	0.741399
Zwint	-0.253836	miR-26a-5p	0.127911	-0.119916	0.741423
Oxr1	-0.190276	miR-151-5p	0.331097	-0.119208	0.742907
Tor1aip2	-0.261591	miR-191-5p	0.329313	-0.119158	0.743012
Ddx5	-0.180221	miR-151-5p	0.331097	-0.11904	0.743259
Brwd1	-0.179943	miR-26a-5p	0.127911	-0.11815	0.745125
Zfp513	0.423757	miR-223-3p	-0.333748	-0.118125	0.745178
Rnf150	-0.247089	miR-99a-5p	0.390693	-0.117905	0.745638
Slc35b3	-0.331647	miR-92b-3p	0.421711	-0.117693	0.746082
Il16	-0.830257	miR-125b-5p	0.26464	-0.117678	0.746114
Tlr12	0.73301	miR-223-3p	-0.333748	-0.117037	0.74746
Grtp1	-0.233399	miR-26a-5p	0.127911	-0.116915	0.747715
Sytl1	0.936825	miR-223-3p	-0.333748	-0.116253	0.749106
Txnip	-1.13778	miR-125b-5p	0.26464	-0.114887	0.751977
Tbc1d4	-0.20488	miR-26a-5p	0.127911	-0.114707	0.752355
Neto2	0.324346	miR-223-3p	-0.333748	-0.114247	0.753321
Reep3	-0.214222	miR-151-3p	0.229398	-0.112256	0.757511
Cmtm4	-0.167721	miR-26a-5p	0.127911	-0.111906	0.758248
Tra2a	0.741899	miR-223-3p	-0.333748	-0.11087	0.760431
Sdc4	-0.298289	miR-10b-5p	0.299587	-0.11043	0.761358
Tor1aip2	-0.261591	miR-26a-5p	0.127911	-0.110389	0.761444
Ttc39b	-0.587876	miR-26a-5p	0.127911	-0.108467	0.765501
Scaf8	-0.22005	miR-92a-3p	0.264279	-0.108319	0.765813
Dsp	-0.275284	miR-484	0.304519	-0.107856	0.76679
C1qtnf6	0.485807	miR-223-3p	-0.333748	-0.10782	0.766868
Hipk3	-0.316654	miR-92a-3p	0.264279	-0.10725	0.76807
Tor1aip2	-0.261591	miR-92b-3p	0.421711	-0.105427	0.771925
Snx2	-0.256314	miR-92a-3p	0.264279	-0.105375	0.772035
Sptbn1	-0.231767	miR-484	0.304519	-0.1053	0.772194
Per2	-0.780625	miR-92b-3p	0.421711	-0.104898	0.773043
Adam23	-0.934279	miR-10a-5p	0.364845	-0.103866	0.775229
Mdn1	0.263502	miR-301a-3p	-0.170833	-0.103525	0.77595
Rarg	0.474343	miR-223-3p	-0.333748	-0.103518	0.775965
Tmf1	-0.219641	miR-92a-3p	0.264279	-0.102853	0.777373
Braf	-0.383855	miR-125b-5p	0.26464	-0.102347	0.778446
Pla2g4c	0.438048	miR-223-3p	-0.333748	-0.10151	0.78022
Slc35g1	-0.513595	miR-125b-5p	0.26464	-0.101132	0.781023
Vps37a	-0.274186	miR-125a-5p	0.253387	-0.100614	0.782121
Mllt3	0.314947	miR-223-3p	-0.333748	-0.100603	0.782146
