# Supplementary material for: Employing Multi-Omics Analyses to Understand Changes during Kidney Development in Perinatal Interleukin-6 Animal Model
Source: Cells. 2024 Oct 9;13(19):1667. doi: 10.3390/cells13191667 (PMC11476440; doi:10.3390/cells13191667)
Supplement: Supplementary file 1 [file cells-13-01667-s001.zip › SExcel4.xlsx]

## Sheet: Table legend
Table S1	miRNA-based regulatory network-based target genes with GO terms and involved genes with their respective color groups.

## Sheet: Table S1
Table 1: miRNA-based regulatory network-based target genes with GO terms and involved genes with their respective color groups.
GOGroups	Term	Associated Genes Found	Nr. Genes
Group00	Mannose type O-glycan biosynthesis	[B3galnt2, Pomgnt2, Pomk]	3
Group01	HIF-1 signaling pathway	[Aldob, Angpt1, Hif1a, Hmox1, Pik3ca, Tlr4]	6
Group02	Peroxisome	[Acsl4, Agps, Pex26, Xdh]	4
Group03	mTOR signaling pathway	[Braf, Fnip1, Fzd7, Kras, Pik3ca, Prr5l, Rictor, Sgk1, Slc7a5]	9
Group04	Apoptosis	[Bcl2l1, Ctsc, Ctsk, Jun, Kras, Pik3ca, Traf1]	7
Group05	Ferroptosis	[Acsl4, Gclc, Hmox1]	3
Group06	Cell adhesion molecules	[H2-Q4, H2-T24, Icam1, Itgav, Itgb1, Nrcam, Sdc4]	7
Group07	Adherens junction	[Nlk, Smad4, Tgfbr2, Wasl]	4
Group08	TNF signaling pathway	[Cebpb, Creb3l1, Icam1, Jun, Pik3ca, Tab2, Traf1]	7
Group09	Regulation of actin cytoskeleton	[Apc, Braf, Cfl2, Iqgap2, Itgav, Itgb1, Kras, Myh11, Pik3ca, Pikfyve, Pip4k2b, Wasl]	12
Group10	Inflammatory bowel disease	[Il12rb2, Jun, Stat4, Tlr4]	4
Group11	Porphyrin metabolism	[Ears2, Hmox1, Ugt1a7c]	3
Group12	Cushing syndrome	[Adcy5, Apc, Axin2, Braf, Ccnd1, Creb3l1, Fzd7, Pde8a, Rap1b]	9
Group13	Viral life cycle	[Aff4, Mllt3, Serinc3, Serinc5, Supt4a]	5
Group14	Mineral absorption	[Atp1b1, Hmox1, Slc30a1]	3
Group15	Bacterial invasion of epithelial cells	[Cd2ap, Itgb1, Pik3ca, Wasl]	4
Group16	MAPK signaling pathway	[Angpt1, Braf, Dusp8, Elk4, Jun, Kras, Map3k2, Nlk, Pla2g4b, Pla2g4c, Ppm1b, Rap1b, Tab2, Tgfbr2, Traf6, Vegfb]	16
Group17	Rheumatoid arthritis	[Angpt1, Ctsk, Icam1, Jun, Tlr4]	5
Group18	Transcriptional misregulation in cancer	[Bcl2l1, Bmp2k, Cebpb, Ddx5, Elk4, Mllt3, Per2, Ss18l1, Tgfbr2, Traf1]	10
Group19	Proteoglycans in cancer	[Braf, Ccnd1, Ddx5, Fzd7, Hif1a, Itgav, Itgb1, Kras, Pik3ca, Sdc4, Tlr4]	11
Group20	Basal cell carcinoma	[Apc, Axin2, Fzd7]	3
Group21	Small cell lung cancer	[Bcl2l1, Ccnd1, Itgav, Itgb1, Pik3ca, Traf1, Traf6]	7
Group22	Fluid shear stress and atherosclerosis	[Bmpr1a, Bmpr2, Hmox1, Icam1, Itgav, Jun, Pik3ca, Sdc4]	8
Group23	Cell cycle	[Ccnd1, Rad21, Smad4, Stag2, Tfdp2]	5
Group24	Protein processing in endoplasmic reticulum	[Dnajb12, Dnajc5, Eif2ak2, Hspa4l, Plaa, Rnf5, Sec63]	7
Group25	Inositol phosphate metabolism	[Pik3ca, Pikfyve, Pip4k2b]	3
Group25	Phosphatidylinositol signaling system	[Dgkh, Pik3ca, Pikfyve, Pip4k2b]	4
Group26	Sphingolipid metabolism	[Asah1, Asah2, Kdsr, Sgms2, Sgpl1, Sgpp1]	6
Group26	Sphingolipid signaling pathway	[Asah1, Asah2, Kras, Pik3ca, Ppp2ca, S1pr1, Sgms2, Sgpl1, Sgpp1]	9
Group27	Oocyte meiosis	[Adcy5, Cpeb2, Cpeb3, Cpeb4, Ppp2ca]	5
Group27	Longevity regulating pathway	[Adcy5, Kras, Pik3ca]	3
Group27	Progesterone-mediated oocyte maturation	[Adcy5, Braf, Cpeb2, Cpeb3, Cpeb4, Kras, Pik3ca]	7
Group28	Thyroid hormone synthesis	[Adcy5, Atp1b1, Creb3l1]	3
Group28	Proximal tubule bicarbonate reclamation	[Atp1b1, Pck1, Slc4a4]	3
Group28	Bile secretion	[Adcy5, Atp1b1, Slc4a4, Ugt1a7c]	4
Group29	Hepatitis B	[Braf, Creb3l1, Ddx3x, Jun, Kras, Pik3ca, Smad4, Stat4, Tab2, Tgfbr2, Tlr4, Traf6]	12
Group29	Colorectal cancer	[Apc, Axin2, Braf, Ccnd1, Jun, Kras, Pik3ca, Smad4, Tgfbr2]	9
Group29	Lipid and atherosclerosis	[Bcl2l1, Icam1, Jun, Kras, Pik3ca, Rap1b, Tab2, Tlr4, Traf6]	9
Group30	Mitophagy	[Bcl2l1, Becn1, Hif1a, Jun, Kras]	5
Group30	Autophagy	[Bcl2l1, Becn1, Dapk3, Hif1a, Kras, Pik3ca, Ppp2ca, Traf6]	8
Group30	PD-L1 expression and PD-1 checkpoint pathway in cancer	[Hif1a, Jun, Kras, Pik3ca, Tlr4, Traf6]	6
Group31	Human T-cell leukemia virus 1 infection	[Adcy5, Bcl2l1, Ccnd1, Creb3l1, Elk4, H2-Q4, H2-T24, Icam1, Jun, Kras, Pik3ca, Smad4, Tgfbr2]	13
Group31	Kaposi sarcoma-associated herpesvirus infection	[Becn1, Ccnd1, Eif2ak2, H2-Q4, H2-T24, Hif1a, Icam1, Jun, Kras, Pik3ca]	10
Group31	Viral carcinogenesis	[Ccnd1, Creb3l1, Ddx3x, Eif2ak2, H2-Q4, H2-T24, Jun, Kras, Pik3ca, Traf1]	10
Group31	Viral myocarditis	[Ccnd1, H2-Q4, H2-T24, Icam1]	4
Group32	TGF-beta signaling pathway	[Bmpr1a, Bmpr2, Ppp2ca, Smad4, Tgfbr2]	5
Group32	Hippo signaling pathway	[Apc, Axin2, Bmpr1a, Bmpr2, Ccnd1, Fzd7, Lats2, Ppp2ca, Smad4, Tgfbr2]	10
Group32	Signaling pathways regulating pluripotency of stem cells	[Apc, Axin2, Bmpr1a, Bmpr2, Fzd7, Klf4, Kras, Pik3ca, Smad4]	9
Group32	Hepatocellular carcinoma	[Apc, Axin2, Bcl2l1, Braf, Ccnd1, Fzd7, Hmox1, Kras, Pik3ca, Smad4, Tgfbr2]	11
Group32	Gastric cancer	[Apc, Axin2, Braf, Ccnd1, Fzd7, Kras, Pik3ca, Smad4, Tgfbr2]	9
Group33	Relaxin signaling pathway	[Adcy5, Creb3l1, Jun, Kras, Pik3ca, Tgfbr2, Vegfb]	7
Group33	AGE-RAGE signaling pathway in diabetic complications	[Ccnd1, Icam1, Jun, Kras, Pik3ca, Smad4, Tgfbr2, Vegfb]	8
Group33	Human T-cell leukemia virus 1 infection	[Adcy5, Bcl2l1, Ccnd1, Creb3l1, Elk4, H2-Q4, H2-T24, Icam1, Jun, Kras, Pik3ca, Smad4, Tgfbr2]	13
Group33	Kaposi sarcoma-associated herpesvirus infection	[Becn1, Ccnd1, Eif2ak2, H2-Q4, H2-T24, Hif1a, Icam1, Jun, Kras, Pik3ca]	10
Group33	Viral carcinogenesis	[Ccnd1, Creb3l1, Ddx3x, Eif2ak2, H2-Q4, H2-T24, Jun, Kras, Pik3ca, Traf1]	10
Group33	Colorectal cancer	[Apc, Axin2, Braf, Ccnd1, Jun, Kras, Pik3ca, Smad4, Tgfbr2]	9
Group33	Pancreatic cancer	[Bcl2l1, Braf, Ccnd1, Kras, Pik3ca, Smad4, Tgfbr2]	7
Group33	Chronic myeloid leukemia	[Bcl2l1, Braf, Ccnd1, Kras, Pik3ca, Smad4, Tgfbr2]	7
Group33	Gastric cancer	[Apc, Axin2, Braf, Ccnd1, Fzd7, Kras, Pik3ca, Smad4, Tgfbr2]	9
Group34	ErbB signaling pathway	[Braf, Jun, Kras, Pik3ca]	4
Group34	Long-term potentiation	[Braf, Kras, Rap1b]	3
Group34	Neurotrophin signaling pathway	[Braf, Jun, Kras, Pik3ca, Rap1b, Traf6]	6
Group34	Hepatitis C	[Braf, Ccnd1, Eif2ak2, Kras, Pik3ca, Ppp2ca, Traf6]	7
Group34	Renal cell carcinoma	[Braf, Hif1a, Jun, Kras, Pik3ca, Rap1b]	6
Group34	Glioma	[Braf, Ccnd1, Kras, Pik3ca]	4
Group34	Melanoma	[Braf, Ccnd1, Kras, Pik3ca]	4
Group34	Non-small cell lung cancer	[Braf, Ccnd1, Kras, Pik3ca]	4
Group34	Central carbon metabolism in cancer	[Hif1a, Kras, Pik3ca, Slc7a5]	4
Group34	PD-L1 expression and PD-1 checkpoint pathway in cancer	[Hif1a, Jun, Kras, Pik3ca, Tlr4, Traf6]	6
Group34	Lipid and atherosclerosis	[Bcl2l1, Icam1, Jun, Kras, Pik3ca, Rap1b, Tab2, Tlr4, Traf6]	9
Group35	Glycerophospholipid metabolism	[Dgkh, Pcyt1a, Pla2g4b, Pla2g4c]	4
Group35	Ether lipid metabolism	[Agps, Pla2g4b, Pla2g4c]	3
Group35	Phospholipase D signaling pathway	[Adcy5, Dgkh, Kras, Pik3ca, Pla2g4b, Pla2g4c]	6
Group35	Longevity regulating pathway	[Adcy5, Creb3l1, Kras, Pik3ca]	4
Group35	Longevity regulating pathway	[Adcy5, Kras, Pik3ca]	3
Group35	VEGF signaling pathway	[Kras, Pik3ca, Pla2g4b, Pla2g4c]	4
Group35	Gap junction	[Adcy5, Gja1, Kras, Map3k2]	4
Group35	Platelet activation	[Adcy5, Itgb1, Pik3ca, Pla2g4b, Pla2g4c, Rap1b]	6
Group35	Fc epsilon RI signaling pathway	[Kras, Pik3ca, Pla2g4b, Pla2g4c]	4
Group35	Fc gamma R-mediated phagocytosis	[Cfl2, Pik3ca, Pla2g4b, Pla2g4c]	4
Group35	Long-term depression	[Braf, Kras, Pla2g4b, Pla2g4c, Ppp2ca]	5
Group35	GnRH signaling pathway	[Adcy5, Jun, Kras, Map3k2, Pla2g4b, Pla2g4c]	6
Group35	Ovarian steroidogenesis	[Adcy5, Cyp1b1, Pla2g4b, Pla2g4c]	4
Group35	Prolactin signaling pathway	[Ccnd1, Kras, Pik3ca]	3
Group35	GnRH secretion	[Kcnn3, Kras, Pik3ca]	3
Group35	Choline metabolism in cancer	[Dgkh, Hif1a, Jun, Kras, Pcyt1a, Pik3ca, Pla2g4b, Pla2g4c, Slc44a4]	9
Group36	ErbB signaling pathway	[Braf, Jun, Kras, Pik3ca]	4
Group36	Phospholipase D signaling pathway	[Adcy5, Dgkh, Kras, Pik3ca, Pla2g4b, Pla2g4c]	6
Group36	Longevity regulating pathway	[Adcy5, Creb3l1, Kras, Pik3ca]	4
Group36	Longevity regulating pathway	[Adcy5, Kras, Pik3ca]	3
Group36	Insulin secretion	[Adcy5, Atp1b1, Creb3l1, Kcnn3]	4
Group36	Estrogen signaling pathway	[Adcy5, Creb3l1, Jun, Kras, Ncoa1, Pik3ca]	6
Group36	Melanogenesis	[Adcy5, Creb3l1, Fzd7, Kras]	4
Group36	Prolactin signaling pathway	[Ccnd1, Kras, Pik3ca]	3
Group36	Thyroid hormone synthesis	[Adcy5, Atp1b1, Creb3l1]	3
Group36	Relaxin signaling pathway	[Adcy5, Creb3l1, Jun, Kras, Pik3ca, Tgfbr2, Vegfb]	7
Group36	Cortisol synthesis and secretion	[Adcy5, Creb3l1, Pde8a]	3
Group36	GnRH secretion	[Kcnn3, Kras, Pik3ca]	3
Group36	AGE-RAGE signaling pathway in diabetic complications	[Ccnd1, Icam1, Jun, Kras, Pik3ca, Smad4, Tgfbr2, Vegfb]	8
Group36	Bile secretion	[Adcy5, Atp1b1, Slc4a4, Ugt1a7c]	4
Group36	Cocaine addiction	[Adcy5, Creb3l1, Jun]	3
Group36	Amphetamine addiction	[Adcy5, Creb3l1, Jun]	3
Group36	Human T-cell leukemia virus 1 infection	[Adcy5, Bcl2l1, Ccnd1, Creb3l1, Elk4, H2-Q4, H2-T24, Icam1, Jun, Kras, Pik3ca, Smad4, Tgfbr2]	13
Group36	Chemical carcinogenesis	[Adcy5, Ccnd1, Creb3l1, Cyp1b1, Jun, Klf4, Kras, Pik3ca, Ugt1a7c]	9
Group36	Prostate cancer	[Braf, Ccnd1, Creb3l1, Kras, Pik3ca]	5
Group37	ErbB signaling pathway	[Braf, Jun, Kras, Pik3ca]	4
Group37	NF-kappa B signaling pathway	[Bcl2l1, Icam1, Tab2, Tlr4, Traf1, Traf6, Ube2i]	7
Group37	Autophagy	[Bcl2l1, Becn1, Dapk3, Hif1a, Kras, Pik3ca, Ppp2ca, Traf6]	8
Group37	Osteoclast differentiation	[Ctsk, Fhl2, Jun, Pik3ca, Tab2, Tgfbr2, Traf6]	7
Group37	Toll-like receptor signaling pathway	[Ctsk, Jun, Pik3ca, Tab2, Tlr4, Traf6]	6
Group37	IL-17 signaling pathway	[Cebpb, Il17ra, Jun, Tab2, Traf6]	5
Group37	Neurotrophin signaling pathway	[Braf, Jun, Kras, Pik3ca, Rap1b, Traf6]	6
Group37	Alcoholic liver disease	[Ccnd1, Il17ra, Tab2, Tlr4, Tra2a, Traf6]	6
Group37	Pertussis	[Cfl2, Itgb1, Jun, Tlr4, Traf6]	5
Group37	Yersinia infection	[Itgb1, Jun, Pik3ca, Tab2, Tlr4, Traf6, Wasl]	7
Group37	Leishmaniasis	[Itgb1, Jun, Tab2, Tlr4, Traf6]	5
Group37	Chagas disease	[Jun, Pik3ca, Ppp2ca, Tgfbr2, Tlr4, Traf6]	6
Group37	Toxoplasmosis	[Bcl2l1, Itgb1, Tab2, Tlr4, Traf6]	5
Group37	Hepatitis B	[Braf, Creb3l1, Ddx3x, Jun, Kras, Pik3ca, Smad4, Stat4, Tab2, Tgfbr2, Tlr4, Traf6]	12
Group37	Measles	[Bcl2l1, Ccnd1, Eif2ak2, Jun, Pik3ca, Tab2, Tlr4, Traf6]	8
Group37	Human immunodeficiency virus 1 infection	[Bcl2l1, Cfl2, H2-Q4, H2-T24, Jun, Kras, Pik3ca, Tab2, Tlr4, Traf6]	10
Group37	Renal cell carcinoma	[Braf, Hif1a, Jun, Kras, Pik3ca, Rap1b]	6
Group37	Central carbon metabolism in cancer	[Hif1a, Kras, Pik3ca, Slc7a5]	4
Group37	PD-L1 expression and PD-1 checkpoint pathway in cancer	[Hif1a, Jun, Kras, Pik3ca, Tlr4, Traf6]	6
Group37	Lipid and atherosclerosis	[Bcl2l1, Icam1, Jun, Kras, Pik3ca, Rap1b, Tab2, Tlr4, Traf6]	9
Group38	ErbB signaling pathway	[Braf, Jun, Kras, Pik3ca]	4
Group38	FoxO signaling pathway	[Braf, Ccnd1, Kras, Nlk, Pck1, Pik3ca, S1pr1, Sgk1, Smad4, Tgfbr2]	10
Group38	Phospholipase D signaling pathway	[Adcy5, Dgkh, Kras, Pik3ca, Pla2g4b, Pla2g4c]	6
Group38	Longevity regulating pathway	[Adcy5, Creb3l1, Kras, Pik3ca]	4
Group38	Longevity regulating pathway	[Adcy5, Kras, Pik3ca]	3
Group38	Wnt signaling pathway	[Apc, Axin2, Ccnd1, Fzd7, Jun, Nlk, Smad4, Tle6]	8
Group38	VEGF signaling pathway	[Kras, Pik3ca, Pla2g4b, Pla2g4c]	4
Group38	Hippo signaling pathway	[Apc, Axin2, Bmpr1a, Bmpr2, Ccnd1, Fzd7, Lats2, Ppp2ca, Smad4, Tgfbr2]	10
Group38	Gap junction	[Adcy5, Gja1, Kras, Map3k2]	4
Group38	Signaling pathways regulating pluripotency of stem cells	[Apc, Axin2, Bmpr1a, Bmpr2, Fzd7, Klf4, Kras, Pik3ca, Smad4]	9
Group38	Fc epsilon RI signaling pathway	[Kras, Pik3ca, Pla2g4b, Pla2g4c]	4
Group38	Long-term potentiation	[Braf, Kras, Rap1b]	3
Group38	Neurotrophin signaling pathway	[Braf, Jun, Kras, Pik3ca, Rap1b, Traf6]	6
Group38	Progesterone-mediated oocyte maturation	[Adcy5, Braf, Cpeb2, Cpeb3, Cpeb4, Kras, Pik3ca]	7
Group38	Estrogen signaling pathway	[Adcy5, Creb3l1, Jun, Kras, Ncoa1, Pik3ca]	6
Group38	Melanogenesis	[Adcy5, Creb3l1, Fzd7, Kras]	4
Group38	Prolactin signaling pathway	[Ccnd1, Kras, Pik3ca]	3
Group38	Thyroid hormone signaling pathway	[Atp1b1, Ccnd1, Hif1a, Itgav, Kras, Ncoa1, Pik3ca]	7
Group38	Relaxin signaling pathway	[Adcy5, Creb3l1, Jun, Kras, Pik3ca, Tgfbr2, Vegfb]	7
Group38	GnRH secretion	[Kcnn3, Kras, Pik3ca]	3
Group38	AGE-RAGE signaling pathway in diabetic complications	[Ccnd1, Icam1, Jun, Kras, Pik3ca, Smad4, Tgfbr2, Vegfb]	8
Group38	Aldosterone-regulated sodium reabsorption	[Atp1b1, Kras, Pik3ca, Sgk1]	4
Group38	Hepatitis C	[Braf, Ccnd1, Eif2ak2, Kras, Pik3ca, Ppp2ca, Traf6]	7
Group38	Hepatitis B	[Braf, Creb3l1, Ddx3x, Jun, Kras, Pik3ca, Smad4, Stat4, Tab2, Tgfbr2, Tlr4, Traf6]	12
Group38	Human T-cell leukemia virus 1 infection	[Adcy5, Bcl2l1, Ccnd1, Creb3l1, Elk4, H2-Q4, H2-T24, Icam1, Jun, Kras, Pik3ca, Smad4, Tgfbr2]	13
Group38	Pathways in cancer	[Adcy5, Apc, Axin2, Bcl2l1, Braf, Ccnd1, Dapk3, Fzd7, Hif1a, Hmox1, Il12rb2, Itgav, Itgb1, Jun, Kras, Ncoa1, Pik3ca, Ptger4, Smad4, Stat4, Tgfbr2, Traf1, Traf6, Vegfb]	24
Group38	Chemical carcinogenesis	[Adcy5, Ccnd1, Creb3l1, Cyp1b1, Jun, Klf4, Kras, Pik3ca, Ugt1a7c]	9
Group38	Colorectal cancer	[Apc, Axin2, Braf, Ccnd1, Jun, Kras, Pik3ca, Smad4, Tgfbr2]	9
Group38	Renal cell carcinoma	[Braf, Hif1a, Jun, Kras, Pik3ca, Rap1b]	6
Group38	Pancreatic cancer	[Bcl2l1, Braf, Ccnd1, Kras, Pik3ca, Smad4, Tgfbr2]	7
Group38	Endometrial cancer	[Apc, Axin2, Braf, Ccnd1, Kras, Pik3ca]	6
Group38	Glioma	[Braf, Ccnd1, Kras, Pik3ca]	4
Group38	Prostate cancer	[Braf, Ccnd1, Creb3l1, Kras, Pik3ca]	5
Group38	Thyroid cancer	[Braf, Ccnd1, Kras]	3
Group38	Melanoma	[Braf, Ccnd1, Kras, Pik3ca]	4
Group38	Bladder cancer	[Braf, Ccnd1, Dapk3, Kras]	4
Group38	Chronic myeloid leukemia	[Bcl2l1, Braf, Ccnd1, Kras, Pik3ca, Smad4, Tgfbr2]	7
Group38	Acute myeloid leukemia	[Braf, Ccnd1, Kras, Per2, Pik3ca]	5
Group38	Non-small cell lung cancer	[Braf, Ccnd1, Kras, Pik3ca]	4
Group38	Breast cancer	[Apc, Axin2, Braf, Ccnd1, Fzd7, Jun, Kras, Ncoa1, Pik3ca]	9
Group38	Hepatocellular carcinoma	[Apc, Axin2, Bcl2l1, Braf, Ccnd1, Fzd7, Hmox1, Kras, Pik3ca, Smad4, Tgfbr2]	11
Group38	Gastric cancer	[Apc, Axin2, Braf, Ccnd1, Fzd7, Kras, Pik3ca, Smad4, Tgfbr2]	9
Group38	Central carbon metabolism in cancer	[Hif1a, Kras, Pik3ca, Slc7a5]	4
Group38	PD-L1 expression and PD-1 checkpoint pathway in cancer	[Hif1a, Jun, Kras, Pik3ca, Tlr4, Traf6]	6
